# Supplementary material for: Two-step localization driven by peptidoglycan hydrolase in interbacterial predation
Source: ISME J. 2025 Sep 17;19(1):wraf208. doi: 10.1093/ismejo/wraf208 (PMC12510463; doi:10.1093/ismejo/wraf208)
Supplement: Dataset_S1_wraf208 [file dataset_s1_wraf208.xlsx]

## Sheet: Fig. 1
Fig. 1F
	Sa			Sa (Le)			Sa (LeΔlssL)
log10(CFU/mL) of Sa	7.44046	7.40775	7.58304	5.75696	5.63202	5.93305	6.85387	6.77815	6.86247
Fig. 1G
	Le			LeΔlssL			Le (Sa)			LeΔlssL (Sa)
log10(CFU/mL) of Le strains	6.62472	6.66679	6.59423	6.55284	6.63202	6.52597	6.79835	6.80811	6.79339	6.67995	6.74036	6.66005
Fig .1I			Fig .1K			Fig .1L
time(s)	distance(um)		time(s)	distance(um)				Le			LeΔlssL
0	4		0	4			distance	Mean	SD	N	Mean	SD	N
1	4		1	4		Success proportion of directional contact to Sa (%)	2 μm	47.5	7.89581	40	30	5.47723	40
2	4		2	3.7317			3 μm	42.5	7.81625	40	27.5	5.33687	40
3	4.09192		3	4.80014			4 μm	15	5.64579	40	5	2.60494	40
4	4.68601		4	3.69163
5	4.62923		5	4.1907
6	3.47125		6	4.24459
7	2.77086		7	3.78885
8	3.53612		8	4.65859
9	2.44273		9	4.07066
10	1.94554		10	3.51149
11	2.1988		11	2.96118
12	2.27273		12	4.5245
13	1.26295		13	3.94696
14	1.06406		14	4.39101

## Sheet: Fig. 2
Fig .2A
		PG			PG treated with LssL
Amino acids concentration（μM）	Gly	6.3	5.325	4.375	43.85	41.8	40.65
	Ala	1.8	1.6	1.325	33.75	33.6	31.7
	Lys	2.775	2.525	1.775	18.65	18.75	17.85
Fig. 2C
	Sa			Sa+Gly			Le (Sa)			Le (Sa)+Gly			LeΔlssM (Sa)			LeΔlssM (Sa)+Gly
log10(CFU/mL) of Sa	7.42207	7.45376	7.52412	7.44937	7.50515	7.52226	5.75696	6	5.85387	5.85387	5.75696	5.63202	6.83614	6.80811	6.89526	6.33099	6.41017	6.51663
Fig. 2D
			Control			Gly
Relative expression level	Le	pilG	0.957264	1.06987	0.972867	1.15787	1.23643	1.1744
		pilS	0.933885	0.866881	1.19923	1.4569	1.34802	1.4398
		pilR	0.97709	0.948878	1.07403	1.36103	1.78585	1.76162
	LeΔrltB	pilG	0.956646	1.10227	0.941083	0.567775	0.640862	0.663271
		pilS	0.767461	1.03326	1.19927	0.402116	0.198751	0.253632
		pilR	0.983171	1.00836	1.00847	0.305172	0.275312	0.256718
	LeΔrltA	pilG	0.97515	1.01075	1.0141	1.04866	1.02008	1.02222
		pilS	0.814494	0.973306	1.2122	0.304231	0.488311	0.559217
		pilR	1.03851	0.961939	0.999552	0.691977	0.72792	0.552766
Fig .2E
		Le			LeΔpilG			LeΔpilS			LeΔpilR			LeΔpilW
	distance	Mean	SD	N	Mean	SD	N	Mean	SD	N	Mean	SD	N	Mean	SD	N
Success proportion of directional contact to Sa (%)	4 μm	27.5	7.06001	40	12.5	5.22913	40	15	5.64579	40	22.5	6.60256	40	15	5.64579	40
Fig .2H
	Le			LeΔlssL			LeΔrltB
Bacterial chemotactic signal level	0.626288	0.692664	0.636563	0.572875	0.627422	0.607226	0.503188	0.490912	0.485149
																	Full R^2
																	0.9155

## Sheet: Fig. 3
Fig. 3A_Upregulated TCSs																			Fig .3C
	#id	A1.1-Count	A1.2-Count	A1.3-Count	A4.1-Count	A4.2-Count	A4.3-Count	A1.1-FPKM	A1.2-FPKM	A1.3-FPKM	A4.1-FPKM	A4.2-FPKM	A4.3-FPKM	log2FoldChange	p value	significant				time(s)	12.5 μM	25 μM	50 μM	Control
1	rltB	755	435	543	1535	1768	1468	32.2833	24.6958	29.7534	56.3564	65.5636	79.4258	1.63563	3.57346e-08	up			Binding（nm）	0	-0.00428712	0.00029676	2.517e-05	-0.00243341
2	rltA	1689	1090	1008	1283	1440	1476	32.2315	38.6213	48.2135	69.7997	64.3456	63.1235	1.46537	1.34515e-05	up				0.2	-0.00268843	-0.00043496	-0.00064555	-0.00239856
3	FE772_RS23100	269	232	207	395	349	505	10.1226	10.4998	10.1279	15.6033	14.2419	18.4587	0.583328	0.000587606	up				0.4	-0.00115728	-0.00081609	-0.0004004	-0.00226794
4	FE772_RS15880	4436	3203	3061	5696	5625	6791	41.7013	36.2133	37.4137	56.2094	57.3435	62.0103	0.537148	2.91814e-10	up				0.6	-4.838e-05	-0.00128174	0.00023242	-0.00186977
5	FE772_RS15885	743	533	383	774	857	1102	25.8967	22.3428	17.3566	28.3191	32.3923	37.3087	0.5065	0.00116784	up				0.8	0.00210547	-0.00104447	0.00084255	-0.00235463
6	FE772_RS14860	559	485	471	862	843	812	19.2469	20.0838	21.0853	31.1558	31.4761	27.1567	0.504386	0.000103208	up				1	0.00282931	-0.00239962	9.311e-05	-0.00223756
7	FE772_RS19305	18351	15093	11179	22889	24870	25072	349.922	346.131	277.156	458.163	514.27	464.379	0.492367	4.71492e-07	up				1.2	0.0037402	-0.00411534	-0.00013845	-0.00213555
8	FE772_RS18430	732	744	468	846	1046	1253	6.91695	8.45533	5.74989	8.39181	10.7186	11.5008	0.461722	0.00297848	up				1.4	0.00372011	-0.00496157	-1.871e-05	-0.00158042
9	FE772_RS20160	7392	5856	4442	8043	8184	10401	115.987	110.51	90.6224	132.479	139.257	158.524	0.369823	0.000327208	up				1.6	0.00364361	-0.00570176	-0.00096268	-0.00167018
10	FE772_RS22360	5450	3532	3525	6153	5933	6628	131.301	102.34	110.418	155.611	155.006	155.105	0.368953	0.00014046	up				1.8	0.00286793	-0.00600356	-0.00171274	-0.00105735
11	FE772_RS21230	7578	5575	4961	8486	9271	9275	137.413	121.583	116.964	161.532	182.307	163.365	0.362661	3.54872e-05	up				2	0.00221476	-0.00701741	-0.00202717	-0.00118054
12	FE772_RS19310	64032	55159	45287	77530	82020	83379	2297.71	2380.5	2112.91	2920.45	3191.7	2906.21	0.339882	1.66486e-05	up				2.2	0.00072771	-0.00687415	-0.00236393	-0.00058597
13	FE772_RS24470	3024	2360	2233	3580	3410	4194	72.6482	68.1882	69.7496	90.2834	88.8385	97.8687	0.326666	0.000109281	up				2.4	0.00082115	-0.00620224	-0.00190499	-0.00022889
14	FE772_RS06235	1740	1016	978	1795	1614	1884	41.4503	29.1089	30.2919	44.8874	41.6951	43.5945	0.300396	0.0223077	up				2.6	0.00107798	-0.00569064	-0.00249835	0.00049005
15	FE772_RS24790	4186	3205	2897	4654	4576	5129	94.6799	87.1847	85.1955	110.501	112.24	112.684	0.260006	0.00136321	up				2.8	0.00019059	-0.00625376	-0.00239156	0.00066751
16	FE772_RS22355	3009	2256	2177	3037	3781	3520	116.318	104.886	109.419	123.24	158.502	132.172	0.253443	0.012203	up				3	-0.00108553	-0.00523382	-0.00286572	0.00173911
17	FE772_RS21235	50390	38882	32556	53962	58207	56030	1879.56	1744.27	1578.89	2112.91	2354.46	2030.04	0.251787	0.00438292	up				3.2	-0.00141693	-0.00591458	-0.00351527	0.002571
18	FE772_RS08545	2621	2144	1778	2748	2698	3471	49.0973	48.3025	43.3044	54.0367	54.807	63.1564	0.219786	0.0237658	up				3.4	-0.0010114	-0.005829	-0.00453054	0.0034686
19	FE772_RS24465	2215	1935	1723	2385	2766	2794	40.1649	42.1996	40.6227	45.3987	54.3913	49.2121	0.206392	0.0269844	up				3.6	-0.00050422	-0.00650481	-0.00603608	0.00413587
20	FE772_RS25670	15020	14542	11662	17572	18368	18683	323.384	376.554	326.462	397.148	428.859	390.722	0.175817	0.0449913	up				3.8	-0.00046259	-0.00741798	-0.00602575	0.00370671
Two-component system genes upregulated by Gly. Based on the standard (log2 (Fold Change) > 0, p value < 0.05), all the predicted two-component system genes of LeYC36, which were upregulated in the transcriptome results, are listed. RltB/RltA is the two-component system with the highest degree of upregulation.																				4	0.00045145	-0.00813175	-0.00589909	0.00400576
																				4.2	4.827e-05	-0.00731755	-0.00638415	0.00394771
																				4.4	0.00041229	-0.00683067	-0.00527141	0.00433354
																				4.6	0.00081478	-0.00720287	-0.00546393	0.00410535
Fig .3B																				4.8	0.00115474	-0.00715567	-0.00608533	0.00357402
		Le			LeΔrltB			LeΔrltA												5	0.00139562	-0.008966	-0.00700364	0.00262852
	distance	Mean	SD	N	Mean	SD	N	Mean	SD	N										5.2	0.00163631	-0.0100525	-0.00692971	0.00259782
Success proportion of directional contact to Sa (%)	3 μm	30	7.24569	40	15	5.64579	40	15	5.64579	40										5.4	0.00065137	-0.00965732	-0.00749922	0.00203832
	4 μm	16	5.18459	40	4	2.77128	40	6	3.35857	40										5.6	0.00051987	-0.0104908	-0.0074598	0.00066187
																				5.8	-0.0001184	-0.0105555	-0.00658068	0.00093181
																				6	-0.00101232	-0.0102001	-0.00578638	0.00046509
Fig. 3E																				6.2	-0.00122285	-0.00911263	-0.00557227	0.00026605
RltBir (μM)	0			0.5			2			3.5			5							6.4	-0.00052669	-0.00838776	-0.00471632	-2.539e-05
Luminescence（RLU）	732833	708467	724534	644849	661683	695762	549592	560208	540598	491450	486561	504969	290858	292417	284931					6.6	-0.001762	-0.00801225	-0.00482248	-0.00055173
																				6.8	-0.00243125	-0.00776069	-0.0050664	-0.00101682
																				7	-0.00337757	-0.00747509	-0.00431279	-0.00038653
Fig. 3F																				7.2	-0.00334554	-0.00793455	-0.00445689	0.00010618
		RltA			RltAD52A															7.4	-0.00318111	-0.00869279	-0.00555137	0.0001474
Luminescence（RLU）	0 μM	828127	850565	826761	857011	842345	823870													7.6	-0.00413774	-0.00895841	-0.00653397	-3.983e-05
	3 μM	797234	787285	784098	831514	805460	810626													7.8	-0.00412628	-0.00892294	-0.00561788	-0.00047342
	6 μM	762770	751888	743454	833610	837399	795235													8	-0.00332561	-0.00787072	-0.00580291	-3.007e-05
	12 μM	720931	715820	705022	822417	802786	797713													8.2	-0.00293585	-0.0066237	-0.00598851	0.00056303
	18 μM	691639	684951	675911	827099	819999	821686													8.4	-0.00157321	-0.006219	-0.00556518	0.00149387
																				8.6	-0.00166775	-0.00530589	-0.00557415	0.00149399
																				8.8	-0.00114897	-0.00477736	-0.00436212	0.00171226
																				9	0.00030852	-0.00524657	-0.00340572	0.00099063
																				9.2	-0.0002712	-0.00551763	-0.00211376	0.00185554
																				9.4	-0.00065911	-0.00510826	-0.00106635	0.00091333
																				9.6	-0.00071191	-0.00553607	0.0006501	0.00126498
																				9.8	-0.0007968	-0.0041456	0.00193003	0.00207537
																				10	-0.00184311	-0.00440313	0.0024905	0.0020459
																				10.2	-0.00149853	-0.00428919	0.00171318	0.00129083
																				10.4	-0.00155121	-0.00375418	0.00244289	0.00135568
																				10.6	-0.00178218	-0.00356249	0.0015362	0.00080867
																				10.8	-0.00167412	-0.00362969	0.00096177	0.00089254
																				11	-0.00193293	-0.00462141	0.00139486	0.00137799
																				11.2	-0.00219358	-0.00590311	0.00063363	0.0009384
																				11.4	-0.00191525	-0.00652612	-0.0007832	0.00062294
																				11.6	-0.0014461	-0.00626359	-0.00120227	0.0009317
																				11.8	-9.048e-05	-0.0064577	0.0003218	0.00128539
																				12	0.00104714	-0.00656552	0.00035864	0.0016252
																				12.2	0.00144631	-0.00536574	0.00041819	0.00263182
																				12.4	0.00098712	-0.00582192	0.00160602	0.00265815
																				12.6	0.00145159	-0.00424007	0.0031282	0.00311445
																				12.8	0.00224586	-0.00344608	0.00399052	0.00326952
																				13	0.00182214	-0.00379686	0.0045992	0.00243715
																				13.2	0.00123274	-0.00365581	0.00578937	0.00222826
																				13.4	0.00111158	-0.00310224	0.00620297	0.00152654
																				13.6	0.00021647	-0.00319679	0.00678166	0.00168744
																				13.8	0.00056236	-0.00262222	0.00792457	0.00115458
																				14	-1.79e-05	-0.00378506	0.00732031	0.00035383
																				14.2	0.00080845	-0.0012045	0.00700953	-0.00042714
																				14.4	0.00160641	0.00018237	0.00725737	-6.555e-05
																				14.6	0.00070176	0.00105865	0.00730206	5.507e-05
																				14.8	-0.0001901	0.00088627	0.00757089	5.716e-05
																				15	0.00084046	0.0005486	0.008525	-6.893e-05
																				15.2	0.0010767	9.693e-05	0.00824075	-0.00033527
																				15.4	0.00134408	0.00034435	0.00853945	-0.00040148
																				15.6	0.00191238	-0.0012026	0.00950067	0.00068287
																				15.8	0.00158192	-0.00197516	0.0110712	0.00097977
																				16	0.00087895	-0.0021294	0.0114816	0.00086782
																				16.2	0.00081415	-0.00071668	0.0121144	0.00184861
																				16.4	0.00115896	-0.00138824	0.0132534	0.00186217
																				16.6	0.00261829	-0.00128861	0.0129551	0.00200561
																				16.8	0.00149405	-0.00154624	0.0131746	0.00163741
																				17	0.00105061	-0.00314791	0.0131638	0.00131576
																				17.2	0.0022703	-0.00354214	0.0129388	0.00175493
																				17.4	0.00293905	-0.00399632	0.0114118	0.00167471
																				17.6	0.00221547	-0.00406216	0.0119194	0.00166961
																				17.8	0.00322632	-0.00436295	0.0109128	0.00172069
																				18	0.00336583	-0.00403315	0.0100244	0.00185455
																				18.2	0.00382664	-0.0027012	0.010042	0.0020172
																				18.4	0.00305237	-0.00259569	0.00987506	0.00260064
																				18.6	0.00201709	-0.00226626	0.0111291	0.00301452
																				18.8	0.00287034	-0.00220645	0.0111691	0.00277573
																				19	0.00310108	-0.00157718	0.0118945	0.00192132
																				19.2	0.00195793	-0.00095187	0.0118355	0.00187429
																				19.4	0.00048557	-0.00045676	0.0137251	0.00255477
																				19.6	0.00130926	3.26e-05	0.0139912	0.00327569
																				19.8	0.00071878	0.0003989	0.0151483	0.00332364
																				20	0.00023233	0.00122967	0.0165256	0.00348966
																				20.2	0.00040423	0.00223153	0.017126	0.00462189
																				20.4	0.00061002	0.00173715	0.0172716	0.0050797
																				20.6	0.00038839	0.00130936	0.0177887	0.0048824
																				20.8	-6.899e-05	0.0025313	0.0176274	0.00576855
																				21	0.00095758	0.00295174	0.016841	0.00611889
																				21.2	0.00115614	0.00328991	0.0171186	0.00632669
																				21.4	-0.00078459	0.00266832	0.0170097	0.00566948
																				21.6	-0.00194172	0.00245735	0.0180285	0.00497206
																				21.8	-0.00080946	0.00081672	0.0169464	0.00479804
																				22	-0.00162529	0.00055454	0.0177361	0.00423514
																				22.2	-0.00172516	-0.00104309	0.0175731	0.00349695
																				22.4	-0.00215847	-0.00132201	0.0182672	0.00268941
																				22.6	-0.00261164	-0.00136542	0.0188216	0.00154647
																				22.8	-0.0020307	-0.00064154	0.0193375	6.922e-05
																				23	-0.0024385	-1.441e-05	0.0203044	-0.00026592
																				23.2	-0.00127409	-0.00015061	0.0203699	-4.65e-05
																				23.4	-0.00015129	0.0006402	0.020548	0.00084741
																				23.6	0.00124661	0.00131475	0.0208989	0.00128771
																				23.8	0.00139984	0.00057667	0.0226306	0.00183687
																				24	0.00207628	0.00219412	0.0232814	0.00298703
																				24.2	0.00316374	0.00255844	0.02276	0.00432583
																				24.4	0.00373611	0.00340458	0.0238373	0.00515217
																				24.6	0.00355208	0.00442269	0.0239074	0.00542153
																				24.8	0.0047134	0.00557272	0.0238634	0.00622366
																				25	0.00448695	0.00576688	0.0244385	0.00646415
																				25.2	0.00458918	0.00548362	0.0255458	0.00649469
																				25.4	0.00316814	0.00467526	0.0260604	0.00572273
																				25.6	0.00410548	0.00535087	0.0262891	0.00532217
																				25.8	0.00515511	0.00494897	0.0269835	0.0057585
																				26	0.00407319	0.00464532	0.0270077	0.00548814
																				26.2	0.00500888	0.00378297	0.0264734	0.00465247
																				26.4	0.00535685	0.00476405	0.0269165	0.00343301
																				26.6	0.00553386	0.0048073	0.0271467	0.00199342
																				26.8	0.00688667	0.00479101	0.0277179	0.00191218
																				27	0.00720941	0.00417106	0.0273622	0.00192785
																				27.2	0.00834914	0.00298593	0.0259106	0.00095393
																				27.4	0.00818794	0.00424175	0.0250194	0.00092701
																				27.6	0.00791148	0.00389007	0.0249239	0.00093601
																				27.8	0.00836272	0.00370191	0.0234401	0.00139246
																				28	0.00790661	0.00499587	0.0226768	0.00163875
																				28.2	0.00788244	0.0053109	0.0224949	0.00238941
																				28.4	0.00711356	0.00531285	0.023242	0.00274065
																				28.6	0.00557088	0.00575722	0.0232172	0.00267009
																				28.8	0.00504351	0.00603791	0.023258	0.00344104
																				29	0.00338431	0.00537506	0.02382	0.00357736
																				29.2	0.00357307	0.00602928	0.0254092	0.00296785
																				29.4	0.00208373	0.00680714	0.0261869	0.00267319
																				29.6	0.00252019	0.00792991	0.0278561	0.00341986
																				29.8	0.00333328	0.00724016	0.0288288	0.00372691
																				30	0.00360947	0.00722502	0.0303442	0.00283329
																				30.2	0.00476462	0.00731945	0.0307955	0.00148572
																				30.4	0.00509688	0.00782978	0.0322673	0.00060005
																				30.6	0.00628192	0.00717726	0.0328031	0.00012502
																				30.8	0.00635669	0.0066983	0.0334186	0.00094045
																				31	0.00760741	0.00653311	0.0327604	0.00050642
																				31.2	0.00860584	0.00637513	0.0321106	0.00017213
																				31.4	0.0099628	0.00689144	0.0324468	0.00099248
																				31.6	0.0112874	0.00660108	0.0322537	0.00089292
																				31.8	0.0106029	0.00740158	0.0322043	0.00185269
																				32	0.0107549	0.00819646	0.0330434	0.0022427
																				32.2	0.0112468	0.00851304	0.0332641	0.00363832
																				32.4	0.0105305	0.00885981	0.0334889	0.00424895
																				32.6	0.00880805	0.0102931	0.0341257	0.00459161
																				32.8	0.00873528	0.0109832	0.0336055	0.00512541
																				33	0.00833563	0.0109144	0.0335688	0.00406587
																				33.2	0.00863244	0.0123933	0.0337508	0.00440979
																				33.4	0.00886077	0.0126933	0.0328838	0.00521641
																				33.6	0.0086063	0.0127264	0.032705	0.00580428
																				33.8	0.00903599	0.0128673	0.032296	0.00546322
																				34	0.00823801	0.0130462	0.0330512	0.00511436
																				34.2	0.00828937	0.0138106	0.0325773	0.00416694
																				34.4	0.00736551	0.0136927	0.0331335	0.00414948
																				34.6	0.00712472	0.0128348	0.0329926	0.00481684
																				34.8	0.00648351	0.0117654	0.0335082	0.00527996
																				35	0.00722371	0.0108097	0.0337922	0.0050508
																				35.2	0.00709208	0.00993471	0.0338206	0.00509347
																				35.4	0.00743348	0.00880437	0.0358733	0.00541373
																				35.6	0.0066029	0.00928103	0.036434	0.00491419
																				35.8	0.00599581	0.00935618	0.0370851	0.00541426
																				36	0.00626676	0.00993919	0.0375696	0.00514817
																				36.2	0.00678356	0.0115422	0.0380737	0.00533347
																				36.4	0.00676339	0.0120141	0.0388781	0.00394076
																				36.6	0.00718738	0.0124115	0.0390585	0.00271313
																				36.8	0.00895852	0.011698	0.0392091	0.00207106
																				37	0.00930233	0.012266	0.0389344	0.00154351
																				37.2	0.0104228	0.0126488	0.0387601	0.00197753
																				37.4	0.011252	0.0129196	0.0383872	0.00195359
																				37.6	0.0110757	0.0133947	0.0384075	0.00168347
																				37.8	0.0126578	0.0146613	0.0381385	0.00163934
																				38	0.0121476	0.0148302	0.0381612	0.00115874
																				38.2	0.0123093	0.0149898	0.0392326	0.00120508
																				38.4	0.0122721	0.0142795	0.0396779	0.00168108
																				38.6	0.0125928	0.0136967	0.0408571	0.00213297
																				38.8	0.0133709	0.0128653	0.0408534	0.0019611
																				39	0.0132788	0.0119279	0.0413426	0.001823
																				39.2	0.0131229	0.0123237	0.0413067	0.00172893
																				39.4	0.0127138	0.0127008	0.0428138	0.00191448
																				39.6	0.0118806	0.0139375	0.0423231	0.00210448
																				39.8	0.0107406	0.01387	0.042995	0.00277069
																				40	0.0100191	0.014997	0.0426779	0.00301942
																				40.2	0.0101891	0.015126	0.0431237	0.00281928
																				40.4	0.00992206	0.0148779	0.0434158	0.00197839
																				40.6	0.0103763	0.0161537	0.0442369	0.00294093
																				40.8	0.0100783	0.0154261	0.0443178	0.00403617
																				41	0.00863764	0.0160432	0.0438115	0.00427686
																				41.2	0.00946348	0.0152242	0.0444087	0.00450949
																				41.4	0.00965065	0.0147852	0.0445134	0.00548037
																				41.6	0.0103198	0.0151459	0.0445134	0.00601799
																				41.8	0.0112081	0.0154152	0.0438692	0.00668292
																				42	0.010768	0.0152206	0.0448616	0.00700244
																				42.2	0.0114139	0.0150842	0.0467096	0.00730718
																				42.4	0.0119627	0.0149724	0.0463628	0.00668729
																				42.6	0.0121474	0.0153589	0.0465583	0.00581078
																				42.8	0.0125401	0.015511	0.0453956	0.00470858
																				43	0.0130855	0.0163441	0.0453015	0.00409179
																				43.2	0.0129111	0.01895	0.0459024	0.0034914
																				43.4	0.0129032	0.0205234	0.0452455	0.00357769
																				43.6	0.0128418	0.0217	0.0446137	0.00335885
																				43.8	0.0126783	0.0222419	0.0453259	0.00314301
																				44	0.0133923	0.0236804	0.0454606	0.0024786
																				44.2	0.012758	0.0245256	0.045898	0.00212969
																				44.4	0.0126144	0.0259939	0.0458403	0.00228549
																				44.6	0.011969	0.0277413	0.0464625	0.00277961
																				44.8	0.0115363	0.0266239	0.0457183	0.00219221
																				45	0.0105081	0.0270036	0.0458426	0.0027429
																				45.2	0.0110045	0.0264177	0.0466676	0.00335437
																				45.4	0.0109802	0.0258586	0.0470185	0.0042622
																				45.6	0.0099014	0.0251473	0.0475948	0.00411434
																				45.8	0.00977713	0.0241885	0.0472102	0.00387271
																				46	0.00955932	0.0233035	0.0478873	0.00431148
																				46.2	0.00823257	0.0224674	0.0494042	0.00400249
																				46.4	0.00829832	0.0203143	0.0485704	0.00318571
																				46.6	0.00838696	0.0206021	0.0485696	0.00249696
																				46.8	0.00865234	0.0190617	0.0475884	0.00230452
																				47	0.00942362	0.0187163	0.0477884	0.002427
																				47.2	0.00971398	0.0188016	0.0476538	0.00202244
																				47.4	0.0106525	0.0184791	0.0472178	0.00182451
																				47.6	0.0116495	0.0184879	0.047845	0.00150708
																				47.8	0.0124676	0.0184107	0.0493754	0.00193484
																				48	0.0119826	0.0195662	0.0493805	0.00215286
																				48.2	0.0108963	0.0199523	0.0495782	0.002122
																				48.4	0.0111018	0.0219615	0.0503999	0.00250238
																				48.6	0.0113201	0.0226317	0.0508344	0.00294927
																				48.8	0.0120853	0.0232062	0.0501806	0.00370242
																				49	0.0103608	0.0243104	0.0499092	0.00502795
																				49.2	0.0108004	0.0243465	0.0501739	0.00484938
																				49.4	0.010859	0.0246508	0.0500702	0.0045347
																				49.6	0.0101732	0.025688	0.0494083	0.00396308
																				49.8	0.0107142	0.0262308	0.0494582	0.00355457
																				50	0.010725	0.0257207	0.0505115	0.00423317
																				50.2	0.0114258	0.0257066	0.0511802	0.00356022
																				50.4	0.0123045	0.0244512	0.0502266	0.00238959
																				50.6	0.0132286	0.0257441	0.0503278	0.00237772
																				50.8	0.0138871	0.0247653	0.0496442	0.00164474
																				51	0.0144958	0.0246957	0.0497956	0.00119365
																				51.2	0.0154301	0.0244565	0.0498799	0.00069935
																				51.4	0.0149623	0.0248974	0.050734	0.00057743
																				51.6	0.0152032	0.0249039	0.0512545	0.00106547
																				51.8	0.0147906	0.0244734	0.0514263	0.00131184
																				52	0.0143933	0.0247713	0.0512022	0.00054444
																				52.2	0.0147498	0.0246952	0.0521158	0.00048363
																				52.4	0.0156797	0.0255255	0.053083	0.00138133
																				52.6	0.0159201	0.0242574	0.0528266	0.00151744
																				52.8	0.0162724	0.0257227	0.052297	0.00189402
																				53	0.0150746	0.0262321	0.0517957	0.00213216
																				53.2	0.0160569	0.0252538	0.0516766	0.00178576
																				53.4	0.0146044	0.0255015	0.0509578	0.00203253
																				53.6	0.0140652	0.0254935	0.0516574	0.0024017
																				53.8	0.0132187	0.0242461	0.0518361	0.00338943
																				54	0.0134952	0.0243508	0.052289	0.00415856
																				54.2	0.0134613	0.0248702	0.0526206	0.00374915
																				54.4	0.0128076	0.0240815	0.0530208	0.00335349
																				54.6	0.0129254	0.0250064	0.0531796	0.00390182
																				54.8	0.0121691	0.0245852	0.0528543	0.00356432
																				55	0.0120047	0.0244651	0.0534603	0.00418698
																				55.2	0.0118885	0.0241616	0.0537471	0.00452092
																				55.4	0.0108591	0.0235128	0.0537761	0.00466997
																				55.6	0.0111527	0.0232367	0.0543593	0.0041061
																				55.8	0.0113762	0.0237293	0.0544625	0.00376128
																				56	0.0120565	0.0238161	0.0551665	0.00310415
																				56.2	0.0127581	0.0243293	0.0559376	0.00282074
																				56.4	0.0135854	0.0246954	0.0567654	0.0029032
																				56.6	0.0134443	0.0248242	0.0564513	0.00241367
																				56.8	0.0142363	0.0264763	0.0563439	0.00259922
																				57	0.0137705	0.025529	0.0562152	0.00262605
																				57.2	0.014528	0.0244702	0.0556303	0.00267175
																				57.4	0.0140836	0.0258095	0.0550638	0.00301502
																				57.6	0.0155258	0.0260529	0.0560229	0.00294263
																				57.8	0.0148328	0.0268122	0.055472	0.00324127
																				58	0.0161386	0.0270954	0.0555075	0.00317305
																				58.2	0.0158335	0.0275457	0.0557259	0.00328783
																				58.4	0.0168701	0.0276405	0.0556556	0.00427373
																				58.6	0.0168237	0.0281518	0.0546084	0.00473531
																				58.8	0.0175473	0.0285358	0.0543385	0.00391139
																				59	0.0179298	0.0289201	0.0550539	0.00445121
																				59.2	0.0187494	0.0286711	0.0551507	0.0043387
																				59.4	0.0194951	0.0284162	0.0555655	0.00395237
																				59.6	0.0188201	0.0298294	0.0557785	0.00360025
																				59.8	0.0189578	0.0294119	0.0557485	0.00409596
																				60	0.0191013	0.0288053	0.0568538	0.00348451
																				60.2	0.019318	0.0286899	0.0561532	0.00322499
																				60.4	0.0186125	0.0286157	0.0572788	0.00360336
																				60.6	0.0174921	0.028575	0.0571957	0.00336105
																				60.8	0.0177962	0.0278415	0.0575229	0.00279081
																				61	0.0168392	0.0267778	0.0565346	0.00235601
																				61.2	0.0181727	0.0274781	0.0565605	0.0019719
																				61.4	0.0185705	0.028916	0.056869	0.00189588
																				61.6	0.0189245	0.0282437	0.0577402	0.00167992
																				61.8	0.0181123	0.0281936	0.0576098	0.00222535
																				62	0.0189989	0.0281413	0.0580032	0.00263206
																				62.2	0.0188445	0.0295334	0.0584645	0.00308987
																				62.4	0.0194493	0.0296009	0.0583926	0.00419513
																				62.6	0.0192816	0.0294055	0.0576164	0.0040777
																				62.8	0.0192171	0.0301068	0.0578336	0.00416181
																				63	0.0192185	0.0301687	0.0573918	0.00457227
																				63.2	0.0191055	0.0300206	0.0575095	0.00509063
																				63.4	0.019022	0.0297452	0.057652	0.0051077
																				63.6	0.0180874	0.0311283	0.0574966	0.00522989
																				63.8	0.0190766	0.030168	0.0580874	0.00513811
																				64	0.0196871	0.0310051	0.0587809	0.00468609
																				64.2	0.0188594	0.030698	0.0574254	0.00489622
																				64.4	0.0183358	0.0313272	0.0578891	0.00490986
																				64.6	0.0173393	0.0306153	0.0570942	0.0044375
																				64.8	0.0176034	0.0291577	0.0576506	0.00356668
																				65	0.0174245	0.0299377	0.0574567	0.00315326
																				65.2	0.018428	0.0304071	0.0591357	0.00267871
																				65.4	0.0182264	0.0302996	0.0589225	0.00266303
																				65.6	0.0177856	0.0286617	0.0601505	0.00228897
																				65.8	0.0173505	0.0296141	0.061841	0.0023694
																				66	0.0171733	0.0299053	0.0626441	0.00264619
																				66.2	0.0178594	0.0308412	0.0629771	0.00318436
																				66.4	0.0179664	0.0294929	0.0641362	0.00362887
																				66.6	0.0182094	0.0294075	0.0638288	0.00325076
																				66.8	0.0185964	0.0290649	0.0625062	0.00325316
																				67	0.0188222	0.0289181	0.0616366	0.00240544
																				67.2	0.018436	0.027911	0.0618931	0.00316565
																				67.4	0.0193961	0.0279693	0.0626649	0.00302891
																				67.6	0.0197669	0.0289333	0.0634483	0.00250259
																				67.8	0.0203054	0.0287849	0.0635652	0.00274762
																				68	0.0210717	0.029461	0.0628197	0.00303045
																				68.2	0.0207007	0.0293122	0.0624639	0.00280332
																				68.4	0.0205439	0.0307441	0.0621918	0.0026181
																				68.6	0.0210741	0.0311306	0.0619929	0.00238898
																				68.8	0.0217471	0.0316065	0.062227	0.00137063
																				69	0.0210976	0.0326734	0.0620653	0.00084832
																				69.2	0.0211764	0.032408	0.0620931	0.00034014
																				69.4	0.0203863	0.033673	0.0621742	0.00028211
																				69.6	0.0198537	0.0342475	0.0630647	0.00038824
																				69.8	0.0193201	0.0365336	0.0629941	0.00048652
																				70	0.0192322	0.037591	0.0621461	0.00078393
																				70.2	0.0194561	0.0380227	0.0628676	0.0003614
																				70.4	0.0189319	0.0366818	0.0633406	-8.6e-06
																				70.6	0.0196052	0.0360265	0.0623751	0.00022797
																				70.8	0.0201325	0.0353566	0.0621115	0.00073497
																				71	0.0198115	0.0341556	0.0625893	0.00137164
																				71.2	0.0198381	0.0329914	0.0629869	0.00256665
																				71.4	0.0200189	0.0332286	0.0650543	0.00294566
																				71.6	0.0191718	0.0327807	0.0651424	0.00334162
																				71.8	0.018795	0.0319984	0.0657	0.00436638
																				72	0.0202107	0.0319348	0.0655214	0.00517034
																				72.2	0.0195148	0.0317977	0.0667013	0.00514867
																				72.4	0.020673	0.0319258	0.0662541	0.00552319
																				72.6	0.0214525	0.0312564	0.0660909	0.0057656
																				72.8	0.0201179	0.0306653	0.0676918	0.00526208
																				73	0.0195021	0.0302444	0.0679147	0.00507279
																				73.2	0.0197653	0.0305211	0.067961	0.00492868
																				73.4	0.0199679	0.0309838	0.0670048	0.00541794
																				73.6	0.0203211	0.0318934	0.0664627	0.00548621
																				73.8	0.0195449	0.0328344	0.0660728	0.00476549
																				74	0.0195832	0.0336177	0.0658048	0.0042392
																				74.2	0.0196004	0.0332177	0.0660561	0.00370797
																				74.4	0.0200742	0.0326433	0.0670875	0.00391102
																				74.6	0.0210901	0.0330261	0.0675822	0.00410233
																				74.8	0.0210737	0.0351414	0.0678218	0.00442407
																				75	0.0217025	0.0358487	0.0675569	0.00415098
																				75.2	0.0217118	0.0374499	0.0669568	0.00359007
																				75.4	0.0213497	0.0383039	0.0677518	0.00332954
																				75.6	0.0212173	0.0374737	0.0666488	0.00294014
																				75.8	0.0214795	0.0374416	0.0674245	0.00286188
																				76	0.0223908	0.0380057	0.0663639	0.00295266
																				76.2	0.0214905	0.0375128	0.067291	0.00320008
																				76.4	0.022511	0.0369287	0.0669851	0.00349152
																				76.6	0.0204645	0.0364021	0.0665694	0.00402147
																				76.8	0.0197578	0.0359264	0.0681222	0.00398788
																				77	0.0201857	0.0351181	0.0681214	0.00449821
																				77.2	0.0202514	0.0344237	0.0674925	0.00557992
																				77.4	0.0199096	0.0341801	0.0667832	0.00566517
																				77.6	0.0196325	0.0346932	0.0676892	0.00549998
																				77.8	0.0190017	0.0335066	0.0674178	0.00531733
																				78	0.0185625	0.0340483	0.0670451	0.00510759
																				78.2	0.0186911	0.0332483	0.0684581	0.00503458
																				78.4	0.0193608	0.0333911	0.0698123	0.00554049
																				78.6	0.0187738	0.0345206	0.0699353	0.00533011
																				78.8	0.0181911	0.035557	0.070184	0.00457654
																				79	0.0193057	0.0353521	0.070559	0.00390245
																				79.2	0.0199004	0.034551	0.0697522	0.0033608
																				79.4	0.0203365	0.0338267	0.0710226	0.00320143
																				79.6	0.0207009	0.0334849	0.0717734	0.00218547
																				79.8	0.0207019	0.0356759	0.0721468	0.00218659
																				80	0.0214546	0.0359005	0.0724185	0.00225712
																				80.2	0.0208095	0.0362352	0.0735949	0.00236762
																				80.4	0.0216535	0.0364145	0.0733189	0.00235204
																				80.6	0.0215246	0.035727	0.0728257	0.00245172
																				80.8	0.0222331	0.036118	0.0741016	0.00230941
																				81	0.022336	0.0363999	0.0743707	0.00240173
																				81.2	0.0219196	0.0362909	0.0738087	0.0025034
																				81.4	0.0229897	0.0367435	0.0744347	0.0017205
																				81.6	0.0235443	0.0368309	0.07344	0.00175607
																				81.8	0.0235083	0.0365449	0.0720861	0.00218206
																				82	0.0230308	0.036967	0.072498	0.00223474
																				82.2	0.0223377	0.0367572	0.0723525	0.00249754
																				82.4	0.0215077	0.0371349	0.071963	0.00293462
																				82.6	0.0198679	0.0365045	0.0702228	0.00263413
																				82.8	0.0207689	0.036421	0.0698419	0.00215555
																				83	0.0216116	0.0356289	0.0688016	0.00306037
																				83.2	0.0215915	0.0355794	0.0693064	0.00320427
																				83.4	0.0215617	0.0362619	0.0706384	0.00317432
																				83.6	0.0218503	0.0367723	0.0704227	0.00302998
																				83.8	0.0218514	0.0371012	0.0701898	0.00274886
																				84	0.0217727	0.0367276	0.0705815	0.00277044
																				84.2	0.0214303	0.0373148	0.070257	0.00223155
																				84.4	0.0214814	0.0369425	0.0704426	0.00264351
																				84.6	0.021642	0.0368282	0.0712423	0.00241491
																				84.8	0.0216769	0.0373857	0.0722789	0.00264913
																				85	0.0219417	0.037456	0.0730662	0.00241016
																				85.2	0.0232864	0.0380034	0.073856	0.0021913
																				85.4	0.0238853	0.0388972	0.0739987	0.00183317
																				85.6	0.0233972	0.0396497	0.0727536	0.00208198
																				85.8	0.0232007	0.0397014	0.0737243	0.00139194
																				86	0.0222173	0.0396924	0.0742959	0.00122912
																				86.2	0.0211875	0.0398672	0.0738252	0.00046604
																				86.4	0.0202303	0.0398433	0.0741209	0.00092902
																				86.6	0.0204733	0.0390067	0.0737546	0.00171429
																				86.8	0.0214682	0.0395799	0.0741933	0.00136789
																				87	0.0211698	0.0393904	0.0744678	0.00231522
																				87.2	0.0214233	0.0395418	0.0751541	0.00199374
																				87.4	0.0220383	0.0385048	0.0746701	0.00179029
																				87.6	0.02212	0.0382008	0.074178	0.00201623
																				87.8	0.0218289	0.0389069	0.0744415	0.00171816
																				88	0.021787	0.0398333	0.0742827	0.00272206
																				88.2	0.0214779	0.0399074	0.0739862	0.00280815
																				88.4	0.0210381	0.0406962	0.0752212	0.00373125
																				88.6	0.0234362	0.0404273	0.0754286	0.00363517
																				88.8	0.024172	0.0400841	0.0751506	0.00384572
																				89	0.0244377	0.0414583	0.0750331	0.00302583
																				89.2	0.0256289	0.0420618	0.0747094	0.00305606
																				89.4	0.0256685	0.0425475	0.0741537	0.00344795
																				89.6	0.0257542	0.0427388	0.0740558	0.00311486
																				89.8	0.0253843	0.0422939	0.0744883	0.00259114
																				90	0.024662	0.0423576	0.0739715	0.0027155
																				90.2	0.0241973	0.0419892	0.0745521	0.00279006
																				90.4	0.0232197	0.0421271	0.0748433	0.00335071
																				90.6	0.0226248	0.0425466	0.0744653	0.00329859
																				90.8	0.0224959	0.043104	0.0735034	0.0023995
																				91	0.0218855	0.042947	0.0737893	0.00270244
																				91.2	0.0219528	0.0434253	0.0732756	0.00192509
																				91.4	0.0219377	0.0429264	0.0747634	0.00201221
																				91.6	0.0209394	0.0427564	0.075256	0.00273494
																				91.8	0.0207626	0.0428594	0.0760185	0.00298322
																				92	0.0207062	0.0433595	0.076746	0.00376349
																				92.2	0.0207825	0.0424663	0.0761345	0.00318361
																				92.4	0.0220638	0.0420082	0.0763906	0.00408486
																				92.6	0.0237278	0.0408065	0.0767612	0.00402532
																				92.8	0.0240576	0.04074	0.0758181	0.00337809
																				93	0.0236193	0.0410917	0.0750092	0.00349715
																				93.2	0.0244182	0.0400016	0.07436	0.00416153
																				93.4	0.0256143	0.0399181	0.0744783	0.00451008
																				93.6	0.0252903	0.0393237	0.0748658	0.00386549
																				93.8	0.0251406	0.039561	0.0749849	0.00459088
																				94	0.0245781	0.0409181	0.0752978	0.00467308
																				94.2	0.0244743	0.0411172	0.0761566	0.00446137
																				94.4	0.0235705	0.0422392	0.0762479	0.00466862
																				94.6	0.0225447	0.0432777	0.0760217	0.00482399
																				94.8	0.0236147	0.0437531	0.0756288	0.00442274
																				95	0.0232912	0.0444949	0.0758324	0.00486208
																				95.2	0.0234871	0.044468	0.0761236	0.00530222
																				95.4	0.0228708	0.043552	0.0768831	0.00573924
																				95.6	0.0230952	0.0437208	0.0770209	0.00613311
																				95.8	0.0231794	0.0439058	0.0782028	0.0056459
																				96	0.0231556	0.0435564	0.0779867	0.00525299
																				96.2	0.022933	0.0429096	0.0784444	0.00476254
																				96.4	0.0227321	0.0433297	0.0783782	0.0049705
																				96.6	0.0230587	0.0429839	0.0790408	0.00349189
																				96.8	0.0230583	0.0423017	0.077008	0.00273635
																				97	0.022866	0.0430059	0.0765998	0.00315592
																				97.2	0.0229625	0.0433771	0.0770909	0.00334047
																				97.4	0.0229584	0.0429805	0.0772572	0.00341398
																				97.6	0.0216481	0.0433743	0.0768228	0.00372888
																				97.8	0.0213637	0.0432867	0.0771697	0.00436155
																				98	0.0218965	0.0440543	0.0766853	0.00430774
																				98.2	0.0221892	0.0445562	0.0769021	0.004385
																				98.4	0.022344	0.0448738	0.0761312	0.00476335
																				98.6	0.0223994	0.0445597	0.0753302	0.00489768
																				98.8	0.0231777	0.0447102	0.0750983	0.00520052
																				99	0.0227202	0.0442386	0.0747136	0.00538841
																				99.2	0.0225873	0.0438232	0.0741429	0.00507997
																				99.4	0.0229104	0.0436756	0.0753016	0.00464473
																				99.6	0.0232396	0.0437978	0.0761145	0.00451613
																				99.8	0.0224458	0.0439939	0.0755843	0.0042203
																				100	0.0229068	0.0429946	0.0756061	0.00329291
																				100.2	0.0231647	0.0441564	0.0772734	0.00257978
																				100.4	0.0230155	0.0439958	0.0766226	0.00178179
																				100.6	0.0225853	0.0436682	0.0770753	0.00146872
																				100.8	0.022856	0.044185	0.0765029	0.00209803
																				101	0.021801	0.0449061	0.0765368	0.00201233
																				101.2	0.0211431	0.0455011	0.0763071	0.00240412
																				101.4	0.0223621	0.0444959	0.0762388	0.00227655
																				101.6	0.0231258	0.0448005	0.0748737	0.00288774
																				101.8	0.024155	0.045382	0.075249	0.00290141
																				102	0.0245067	0.0471868	0.0749819	0.00360724
																				102.2	0.024215	0.047738	0.0759852	0.00378695
																				102.4	0.0239937	0.0475011	0.0752674	0.00377183
																				102.6	0.0240709	0.046846	0.0754125	0.00484963
																				102.8	0.0231086	0.0475506	0.0758051	0.00556275
																				103	0.0225884	0.0470158	0.0752292	0.00505324
																				103.2	0.0229446	0.0469588	0.0748396	0.00595645
																				103.4	0.0230424	0.0464456	0.0755079	0.00662076
																				103.6	0.0231151	0.0466106	0.0753251	0.00678857
																				103.8	0.0245059	0.0453515	0.0749862	0.00647767
																				104	0.0255813	0.0443981	0.0765104	0.00552821
																				104.2	0.0257144	0.0453336	0.0787268	0.00492557
																				104.4	0.0257577	0.0449804	0.079202	0.00522006
																				104.6	0.0258387	0.0453267	0.0795565	0.00518762
																				104.8	0.0266622	0.0452682	0.0797802	0.00469303
																				105	0.0259463	0.0448449	0.0797818	0.00339362
																				105.2	0.0275899	0.0445034	0.0799064	0.0032278
																				105.4	0.0291082	0.0438655	0.0804183	0.00291257
																				105.6	0.0283648	0.0442889	0.0800647	0.0027462
																				105.8	0.0280279	0.0454769	0.0814349	0.00295626
																				106	0.0279854	0.0453528	0.0818416	0.00261955
																				106.2	0.027812	0.045378	0.0824592	0.0023221
																				106.4	0.0280229	0.0452862	0.0820153	0.00279198
																				106.6	0.0278473	0.0448598	0.0821903	0.00269726
																				106.8	0.0269202	0.0448353	0.0823762	0.002786
																				107	0.0267082	0.0443277	0.0823412	0.00246853
																				107.2	0.0260858	0.0454438	0.0826408	0.00330223
																				107.4	0.0257028	0.0454334	0.083124	0.00369164
																				107.6	0.025478	0.0460826	0.0835511	0.00381529
																				107.8	0.0258725	0.0461022	0.0830512	0.00401518
																				108	0.0260323	0.0476674	0.08273	0.00356642
																				108.2	0.0265018	0.0486625	0.0833562	0.00327729
																				108.4	0.0272097	0.0486325	0.0831707	0.00337923
																				108.6	0.026634	0.0484244	0.0822744	0.00309506
																				108.8	0.0271019	0.0489956	0.0827345	0.00222368
																				109	0.0279425	0.0482228	0.0833529	0.0015479
																				109.2	0.0284839	0.0478424	0.082588	0.00213492
																				109.4	0.0291652	0.047894	0.0824483	0.00248557
																				109.6	0.0285083	0.0470636	0.0825246	0.00213292
																				109.8	0.0285319	0.0471638	0.0832054	0.00185203
																				110	0.0286297	0.046523	0.0831975	0.00117971
																				110.2	0.0279614	0.0460765	0.0833315	0.00144447
																				110.4	0.0278893	0.0443014	0.0840483	0.00118725
																				110.6	0.0273138	0.0439937	0.0844	0.00087086
																				110.8	0.0269498	0.0432591	0.0846149	0.00139923
																				111	0.0255945	0.0433619	0.0850695	0.00127969
																				111.2	0.0246902	0.0435443	0.0848394	0.00228053
																				111.4	0.0241559	0.0435619	0.0843469	0.00329429
																				111.6	0.0236433	0.0445096	0.0836265	0.003374
																				111.8	0.0240994	0.045082	0.0827178	0.00359644
																				112	0.0248171	0.045147	0.0825304	0.00385636
																				112.2	0.0246581	0.0455983	0.0828263	0.00379959
																				112.4	0.0244477	0.0451924	0.0821274	0.00396698
																				112.6	0.0238302	0.0462726	0.0824068	0.00349599
																				112.8	0.0250166	0.048177	0.082658	0.00319419
																				113	0.025046	0.0485343	0.0820222	0.00402064
																				113.2	0.0254641	0.0492804	0.0810674	0.00440514
																				113.4	0.0253174	0.0493376	0.0810265	0.00443699
																				113.6	0.0247136	0.0503303	0.0808235	0.00454561
																				113.8	0.0238821	0.050501	0.0813781	0.00463804
																				114	0.0241698	0.0493342	0.0811257	0.00504415
																				114.2	0.0242963	0.0490026	0.0810495	0.00497014
																				114.4	0.0245421	0.0483187	0.0828101	0.00393015
																				114.6	0.0245833	0.0484956	0.0830058	0.00356118
																				114.8	0.0246584	0.0467992	0.0820146	0.00364677
																				115	0.0243317	0.0459071	0.0822869	0.00418784
																				115.2	0.0244485	0.0460244	0.0829499	0.00489719
																				115.4	0.0241554	0.0470067	0.0832828	0.00572392
																				115.6	0.0256073	0.0471632	0.0832041	0.00502111
																				115.8	0.0269545	0.0478642	0.0830898	0.00485798
																				116	0.027728	0.0470717	0.0843247	0.00501692
																				116.2	0.0271389	0.047353	0.0844178	0.00391193
																				116.4	0.0266247	0.0466781	0.0842516	0.00401122
																				116.6	0.0266287	0.0479184	0.0849158	0.00398225
																				116.8	0.026455	0.0481392	0.0849561	0.00418768
																				117	0.0259664	0.047897	0.0837442	0.00481177
																				117.2	0.0254538	0.0474805	0.0843011	0.00455549
																				117.4	0.0240587	0.0475883	0.0841108	0.00528649
																				117.6	0.0248226	0.0479699	0.0845879	0.00511202
																				117.8	0.024228	0.0462118	0.0841275	0.0049334
																				118	0.0246066	0.0458468	0.0836962	0.00460866
																				118.2	0.0252454	0.0458552	0.0836516	0.00347551
																				118.4	0.0253483	0.0456065	0.0840085	0.00291531
																				118.6	0.0254287	0.0448087	0.0835601	0.00319547
																				118.8	0.0261167	0.0440064	0.0830783	0.00401868
																				119	0.025536	0.044243	0.0834889	0.00430421
																				119.2	0.0255993	0.0449955	0.0837081	0.00451001
																				119.4	0.0266954	0.0458981	0.0828732	0.00490881
																				119.6	0.0290585	0.0461527	0.0830046	0.00431173
																				119.8	0.0296933	0.0456067	0.0826407	0.00507791
																				120	0.0295256	0.0451088	0.0839725	0.00546441
																				120.2	0.0293706	0.0457122	0.0834111	0.00498384
																				120.4	0.0294018	0.045573	0.0833266	0.00553928
																				120.6	0.0298341	0.0455663	0.0826565	0.00565267
																				120.8	0.0287163	0.0466931	0.0831678	0.00545276
																				121	0.0285012	0.0469916	0.0822392	0.00621502
																				121.2	0.0286606	0.0476692	0.0834847	0.00549698
																				121.4	0.0290532	0.0482823	0.084047	0.00599786
																				121.6	0.029773	0.0491211	0.0839198	0.00506776
																				121.8	0.0289103	0.0490827	0.0836371	0.00532065
																				122	0.0291483	0.0504628	0.0844691	0.00480948
																				122.2	0.0297361	0.0505748	0.0851374	0.00471313
																				122.4	0.0302884	0.0501033	0.0848913	0.00508031
																				122.6	0.0291628	0.0501428	0.0851504	0.00518696
																				122.8	0.0282749	0.0499505	0.0858235	0.00527041
																				123	0.0272102	0.0494341	0.0857234	0.00441339
																				123.2	0.0272589	0.0493944	0.0856795	0.00470236
																				123.4	0.0279096	0.0497136	0.0854322	0.00487558
																				123.6	0.0281449	0.0490259	0.086132	0.00524545
																				123.8	0.0276751	0.0491997	0.0856427	0.00483051
																				124	0.0285622	0.0497654	0.0865274	0.00471791
																				124.2	0.028599	0.0493514	0.0861647	0.00440491
																				124.4	0.0291833	0.0493331	0.086889	0.00481396
																				124.6	0.0300752	0.0493517	0.0870811	0.00503289
																				124.8	0.030012	0.0509339	0.0875108	0.00576622
																				125	0.0302544	0.0502203	0.0875887	0.00621972
																				125.2	0.030267	0.0496974	0.088075	0.00557557
																				125.4	0.0304312	0.0502065	0.0883625	0.00575154
																				125.6	0.0305102	0.0514602	0.0888321	0.00505486
																				125.8	0.0297737	0.0510605	0.089633	0.00507248
																				126	0.0293407	0.0502621	0.0897823	0.00555965
																				126.2	0.0303121	0.0490614	0.0899197	0.00596229
																				126.4	0.0307414	0.0480473	0.0889966	0.0061346
																				126.6	0.030253	0.0486418	0.0886528	0.00553379
																				126.8	0.0308681	0.0485872	0.0889211	0.00439601
																				127	0.0312368	0.0485973	0.08755	0.0035848
																				127.2	0.0306756	0.0493224	0.0877267	0.00315937
																				127.4	0.0296048	0.0499191	0.0867053	0.00309699
																				127.6	0.0288063	0.0506489	0.086034	0.00295508
																				127.8	0.0279498	0.051455	0.0852985	0.00280946
																				128	0.0279373	0.0512438	0.0857164	0.00402704
																				128.2	0.027734	0.050421	0.0859886	0.00422801
																				128.4	0.0278633	0.0504939	0.0859353	0.00552928
																				128.6	0.0279987	0.0501994	0.0858368	0.0052408
																				128.8	0.0274057	0.0500624	0.0853808	0.00601632
																				129	0.0257238	0.0498259	0.0871014	0.00651105
																				129.2	0.0256644	0.0488425	0.0876762	0.00635094
																				129.4	0.0263502	0.0498037	0.0881913	0.00574953
																				129.6	0.0259355	0.0495036	0.0893195	0.00563045
																				129.8	0.0250288	0.0478025	0.0897272	0.00609162
																				130	0.0254297	0.0468406	0.0907016	0.00550134
																				130.2	0.0254547	0.0468743	0.0909806	0.00476115
																				130.4	0.0249234	0.0469882	0.0906767	0.00466289
																				130.6	0.0248651	0.0473033	0.0905725	0.0036795
																				130.8	0.0244716	0.0477329	0.0911007	0.00291239
																				131	0.0245227	0.0488299	0.0907101	0.00276042
																				131.2	0.0244112	0.0496633	0.0915456	0.00131857
																				131.4	0.0238363	0.0506281	0.0898925	0.00129826
																				131.6	0.0240276	0.0511629	0.0896293	0.00178663
																				131.8	0.0237122	0.0504838	0.0900802	0.00301814
																				132	0.0242917	0.051408	0.0898936	0.0035414
																				132.2	0.0248517	0.0511871	0.0889776	0.00335894
																				132.4	0.0256615	0.0510437	0.0884152	0.00470677
																				132.6	0.0279798	0.0512707	0.0886801	0.00454021
																				132.8	0.0281666	0.0517866	0.0895885	0.00584923
																				133	0.028328	0.0518057	0.0902902	0.00673064
																				133.2	0.0296449	0.0516318	0.0897399	0.00669305
																				133.4	0.0296136	0.0517126	0.0890853	0.00683273
																				133.6	0.0299725	0.0513442	0.0895139	0.00670639
																				133.8	0.0293864	0.0512657	0.0893514	0.00735077
																				134	0.0296524	0.0519209	0.0893237	0.00628381
																				134.2	0.0293151	0.0516684	0.088953	0.00643
																				134.4	0.0290814	0.051994	0.0897424	0.00670242
																				134.6	0.0291258	0.0515824	0.0889263	0.0064686
																				134.8	0.0289765	0.0512733	0.0892804	0.00565963
																				135	0.0300772	0.0522607	0.0889233	0.00503161
																				135.2	0.0310968	0.0513728	0.0891127	0.00406471
																				135.4	0.0305793	0.0514284	0.0877493	0.00400783
																				135.6	0.0296438	0.0499254	0.086823	0.00368455
																				135.8	0.0294419	0.0487351	0.0865703	0.00375886
																				136	0.0294374	0.0487886	0.0859448	0.00313319
																				136.2	0.0297623	0.0484101	0.0854296	0.00266436
																				136.4	0.0304029	0.0478679	0.0865453	0.00312762
																				136.6	0.0313459	0.0484205	0.0865589	0.00300593
																				136.8	0.0295483	0.0488216	0.0868185	0.00264898
																				137	0.0295742	0.0496032	0.0864064	0.00206608
																				137.2	0.0291394	0.049778	0.0865874	0.00196035
																				137.4	0.0293927	0.0500375	0.0860329	0.00179473
																				137.6	0.029654	0.0513992	0.0868845	0.00132612
																				137.8	0.0290209	0.053163	0.087448	0.00201714
																				138	0.0286751	0.0533971	0.087673	0.00142996
																				138.2	0.0281636	0.0530636	0.0890266	0.00204708
																				138.4	0.026906	0.0531487	0.0906976	0.00260853
																				138.6	0.0265261	0.0534121	0.090927	0.00291922
																				138.8	0.0264146	0.0532286	0.0928481	0.00300397
																				139	0.0275395	0.0539295	0.093718	0.0031352
																				139.2	0.0280347	0.0529652	0.0934475	0.00341205
																				139.4	0.0277971	0.0529128	0.0933741	0.00233342
																				139.6	0.0280768	0.0518907	0.0926924	0.00198491
																				139.8	0.0279863	0.0520693	0.0931379	0.00248099
																				140	0.0285551	0.0521503	0.0932728	0.00290806
																				140.2	0.0285404	0.0524412	0.0934963	0.00333743
																				140.4	0.0282942	0.052379	0.0928182	0.00433387
																				140.6	0.028916	0.0523269	0.0909945	0.00484757
																				140.8	0.0289132	0.0524646	0.0901917	0.00480725
																				141	0.0297095	0.0532873	0.0893883	0.00502245
																				141.2	0.0292472	0.0523518	0.0882625	0.00538488
																				141.4	0.0286115	0.0522425	0.0874233	0.00545759
																				141.6	0.0278152	0.0526414	0.0867468	0.00575533
																				141.8	0.0279073	0.0527202	0.0866864	0.00609009
																				142	0.0272929	0.0514368	0.0869179	0.00669849
																				142.2	0.0274156	0.0516283	0.0873902	0.00731659
																				142.4	0.0274012	0.0508964	0.086612	0.00756887
																				142.6	0.0279748	0.0513491	0.0869614	0.00694647
																				142.8	0.0291839	0.0504945	0.0877387	0.0067525
																				143	0.0290688	0.0510806	0.0881979	0.00572593
																				143.2	0.0294929	0.0506309	0.0884477	0.00446983
																				143.4	0.0302547	0.0514477	0.0902933	0.00373081
																				143.6	0.0295	0.0511278	0.089913	0.00351042
																				143.8	0.0289126	0.0514812	0.0911086	0.00342412
																				144	0.0290928	0.0512354	0.091425	0.0035659
																				144.2	0.0278994	0.0512392	0.0925744	0.00361993
																				144.4	0.0282067	0.0517037	0.0926949	0.00354004
																				144.6	0.0285535	0.0512501	0.0927184	0.00326729
																				144.8	0.0292355	0.0512829	0.0931771	0.00310537
																				145	0.0294093	0.0517449	0.0926123	0.00360384
																				145.2	0.0284858	0.0516794	0.0921372	0.00378221
																				145.4	0.0280909	0.051249	0.0913061	0.00369731
																				145.6	0.0279099	0.0519118	0.0909111	0.0035926
																				145.8	0.0284608	0.0524633	0.0917324	0.00406763
																				146	0.028417	0.0531915	0.0913799	0.00382574
																				146.2	0.0282968	0.0533904	0.0898339	0.00409523
																				146.4	0.0281899	0.0536538	0.0896332	0.00392395
																				146.6	0.0291594	0.0542494	0.090783	0.00271984
																				146.8	0.0295677	0.0549927	0.0915023	0.00272432
																				147	0.0297383	0.0558202	0.0915976	0.00202177
																				147.2	0.0293597	0.0561993	0.0918008	0.00222561
																				147.4	0.0291283	0.0567778	0.0925687	0.00285427
																				147.6	0.0286704	0.057109	0.0921612	0.00245788
																				147.8	0.0283644	0.0582337	0.0924367	0.00226837
																				148	0.0280743	0.0588886	0.0930181	0.0025132
																				148.2	0.0286602	0.0584543	0.094726	0.00231391
																				148.4	0.0296823	0.0572722	0.0949844	0.00291541
																				148.6	0.0299056	0.056487	0.0943263	0.00369459
																				148.8	0.0297975	0.0563663	0.0936512	0.00423237
																				149	0.029706	0.0563962	0.093413	0.00560144
																				149.2	0.0290678	0.0565918	0.0930738	0.00551153
																				149.4	0.0290363	0.0565736	0.0933587	0.00568167
																				149.6	0.0286648	0.0561576	0.0936847	0.00604594
																				149.8	0.0288036	0.0557122	0.0935775	0.00631923
																				150	0.0280961	0.0557002	0.0926477	0.00630357
																				150.2	0.0280641	0.0558414	0.0918492	0.00731499
																				150.4	0.0278434	0.0561822	0.0921644	0.00689241
																				150.6	0.0282704	0.055091	0.0917135	0.00606756
																				150.8	0.0286235	0.0556974	0.092261	0.00636535
																				151	0.0291138	0.0552523	0.0919471	0.00678544
																				151.2	0.028487	0.0558347	0.0919179	0.00691653
																				151.4	0.0298291	0.0558288	0.0929516	0.006813
																				151.6	0.0311766	0.0560802	0.0927881	0.00614931
																				151.8	0.0312446	0.0553896	0.0924994	0.00587609
																				152	0.032371	0.0553494	0.0934015	0.0066678
																				152.2	0.0339504	0.0545744	0.0940481	0.00680732
																				152.4	0.0346179	0.0544782	0.0938654	0.00680711
																				152.6	0.0342106	0.0556794	0.0937303	0.0067486
																				152.8	0.0335087	0.0556235	0.0930391	0.00615118
																				153	0.0337675	0.055869	0.0928334	0.00606612
																				153.2	0.0337374	0.0552678	0.0923562	0.00569702
																				153.4	0.0337739	0.0545188	0.0927423	0.00564081
																				153.6	0.03286	0.0529344	0.0907281	0.00544203
																				153.8	0.0318478	0.0521101	0.0903255	0.00516155
																				154	0.0308036	0.0518988	0.0911118	0.0053839
																				154.2	0.0298841	0.0505581	0.0903585	0.00529559
																				154.4	0.0285708	0.0502275	0.0906484	0.00470081
																				154.6	0.0278717	0.0497926	0.0914013	0.00400917
																				154.8	0.0281721	0.0507512	0.0928294	0.0039066
																				155	0.0283867	0.0501713	0.0937224	0.0043954
																				155.2	0.0279929	0.0510361	0.0942289	0.00377706
																				155.4	0.0279096	0.0517247	0.0954508	0.00292607
																				155.6	0.0287667	0.0524158	0.0950743	0.00265935
																				155.8	0.028693	0.0523619	0.0946706	0.00316533
																				156	0.0287988	0.0539966	0.0958668	0.00373731
																				156.2	0.0291253	0.0539279	0.0953814	0.00304737
																				156.4	0.0290448	0.0540847	0.0953182	0.00218654
																				156.6	0.0298071	0.0551248	0.0951607	0.00263635
																				156.8	0.0288704	0.054097	0.0938609	0.00234338
																				157	0.0297091	0.0549184	0.0925192	0.00208385
																				157.2	0.0297077	0.0543524	0.0934224	0.0021986
																				157.4	0.0297927	0.0539991	0.0923522	0.0025499
																				157.6	0.0291343	0.0534503	0.0913396	0.00268072
																				157.8	0.0286963	0.0522738	0.0919706	0.00349161
																				158	0.0288241	0.0509971	0.0922331	0.00394589
																				158.2	0.0280935	0.0519576	0.091257	0.00439258
																				158.4	0.0283731	0.0536821	0.0921122	0.00441786
																				158.6	0.0283695	0.0538607	0.0931667	0.00390418
																				158.8	0.0293506	0.0545326	0.0946202	0.00392926
																				159	0.0287602	0.0540521	0.0950574	0.00426269
																				159.2	0.0282126	0.0538641	0.095326	0.00358873
																				159.4	0.0277947	0.0550281	0.0959219	0.00328189
																				159.6	0.0291907	0.0552009	0.0957806	0.00357973
																				159.8	0.0287194	0.0543348	0.0961205	0.00351217
																				160	0.0291153	0.0545851	0.0971695	0.00377363
																				160.2	0.0300699	0.0548031	0.0960858	0.00284108
																				160.4	0.0309181	0.0551253	0.0962116	0.00315008
																				160.6	0.0310776	0.0555774	0.0957256	0.00330289
																				160.8	0.0302699	0.0552102	0.0958392	0.00333016
																				161	0.030734	0.0564781	0.0954365	0.00336961
																				161.2	0.0311562	0.0548993	0.0952472	0.00404577
																				161.4	0.0318404	0.0544362	0.0945646	0.00511091
																				161.6	0.0327438	0.0544652	0.0948748	0.00565419
																				161.8	0.0328991	0.0538323	0.0948489	0.00671421
																				162	0.0330265	0.0534543	0.0943977	0.00603779
																				162.2	0.0317559	0.0548438	0.0942691	0.00633704
																				162.4	0.031974	0.0536724	0.094549	0.00577081
																				162.6	0.0316608	0.053658	0.0955615	0.00516489
																				162.8	0.0313126	0.0535532	0.0962158	0.00488661
																				163	0.0299928	0.0522806	0.0955172	0.00483664
																				163.2	0.030251	0.0520807	0.0959604	0.00452381
																				163.4	0.0300431	0.0533677	0.0975035	0.0037148
																				163.6	0.0314135	0.0526977	0.0977403	0.00272848
																				163.8	0.0314187	0.0534967	0.0981837	0.00326063
																				164	0.0320444	0.0543475	0.0982052	0.00316389
																				164.2	0.031747	0.0559017	0.0971801	0.00219478
																				164.4	0.031324	0.056132	0.0966883	0.00249467
																				164.6	0.0306189	0.0564208	0.0972218	0.00321825
																				164.8	0.0308144	0.0572873	0.097565	0.00351782
																				165	0.0308491	0.0571271	0.0961902	0.00373458
																				165.2	0.0324682	0.0574312	0.0949714	0.00460406
																				165.4	0.032307	0.059045	0.0959944	0.00526405
																				165.6	0.0324105	0.0590262	0.0958076	0.00532325
																				165.8	0.031866	0.0578154	0.0947634	0.00482308
																				166	0.0311472	0.0575407	0.0937517	0.00455758
																				166.2	0.030361	0.0570357	0.0938702	0.00545557
																				166.4	0.0304433	0.0563159	0.0943734	0.00528475
																				166.6	0.029586	0.056504	0.0946835	0.00522067
																				166.8	0.0282817	0.0554369	0.0946076	0.00498562
																				167	0.0282668	0.0535251	0.0955877	0.00500187
																				167.2	0.0288825	0.052906	0.0978257	0.00498554
																				167.4	0.0288145	0.0523968	0.0992867	0.00414767
																				167.6	0.029211	0.0524298	0.0985909	0.00411511
																				167.8	0.0288599	0.0533471	0.0990293	0.00464978
																				168	0.0296219	0.0527895	0.0981075	0.00388242
																				168.2	0.0299275	0.0538062	0.0982067	0.003629
																				168.4	0.030513	0.0533825	0.0980538	0.00378561
																				168.6	0.0300568	0.0539042	0.0974485	0.00451703
																				168.8	0.0304021	0.0550319	0.0965608	0.0043083
																				169	0.0307512	0.0553017	0.0957495	0.00466743
																				169.2	0.032125	0.0567073	0.0949011	0.00490585
																				169.4	0.0319641	0.0559826	0.0957871	0.00488884
																				169.6	0.0321467	0.0549762	0.0951109	0.00489952
																				169.8	0.0321298	0.0551697	0.0942657	0.00504739
																				170	0.0320941	0.0543021	0.093765	0.0062355
																				170.2	0.0321338	0.0537334	0.0944833	0.00665126
																				170.4	0.0322089	0.0537213	0.0954716	0.00548082
																				170.6	0.0318802	0.0532202	0.0957426	0.00553408
																				170.8	0.0314524	0.0524244	0.0967426	0.00574229
																				171	0.0317765	0.0523112	0.0985993	0.0057972
																				171.2	0.0308856	0.0527861	0.0987159	0.00576989
																				171.4	0.0300033	0.0540019	0.0985628	0.00547881
																				171.6	0.0300209	0.0552459	0.0981378	0.00587755
																				171.8	0.0309798	0.0552986	0.0978466	0.00603481
																				172	0.0318341	0.0561964	0.0980419	0.0056629
																				172.2	0.0319916	0.0581801	0.0979334	0.00621416
																				172.4	0.0324803	0.0592739	0.0966283	0.00608184
																				172.6	0.0323821	0.0600552	0.0949512	0.00581938
																				172.8	0.0326553	0.0608164	0.0941026	0.00586929
																				173	0.0325998	0.0612706	0.093311	0.00540176
																				173.2	0.0329639	0.0611751	0.0931106	0.00503788
																				173.4	0.0323458	0.060184	0.0934392	0.00519651
																				173.6	0.0321377	0.0598176	0.0926036	0.00541338
																				173.8	0.0322512	0.0594385	0.0921065	0.00465742
																				174	0.0325101	0.0575963	0.0917402	0.00424718
																				174.2	0.0324075	0.0571551	0.0926607	0.00299632
																				174.4	0.0334079	0.0566451	0.0929497	0.00194232
																				174.6	0.0335896	0.0547948	0.0922532	0.00269947
																				174.8	0.0325833	0.0544757	0.0919655	0.00301185
																				175	0.0311691	0.0533362	0.0920634	0.0027097
																				175.2	0.0293619	0.0525798	0.0912906	0.00302275
																				175.4	0.0298513	0.0533932	0.0925847	0.00400434
																				175.6	0.0297514	0.053672	0.0941078	0.00444841
																				175.8	0.030425	0.0541131	0.0949715	0.00465442
																				176	0.0301911	0.0556343	0.0964495	0.00493377
																				176.2	0.0304681	0.0569797	0.0962245	0.0055864
																				176.4	0.0295931	0.0574861	0.0968718	0.00538533
																				176.6	0.0295992	0.057425	0.0978581	0.00509733
																				176.8	0.0291651	0.0586513	0.0987414	0.00552708
																				177	0.0276696	0.0589181	0.100409	0.00522148
																				177.2	0.0274796	0.0588226	0.101661	0.0055091
																				177.4	0.0276446	0.0591503	0.101983	0.00575571
																				177.6	0.0274915	0.0599329	0.101618	0.00532198
																				177.8	0.0271038	0.0600522	0.10142	0.00502515
																				178	0.0270225	0.0599598	0.101282	0.00549659
																				178.2	0.0273436	0.0596658	0.100662	0.00562949
																				178.4	0.0282193	0.059776	0.099395	0.00596764
																				178.6	0.0280248	0.0591144	0.0976008	0.00635021
																				178.8	0.028077	0.0596597	0.0959877	0.00645004
																				179	0.0286446	0.0591937	0.0947742	0.00618828
																				179.2	0.029664	0.0601974	0.0937414	0.00635168
																				179.4	0.0318905	0.061396	0.0934689	0.0064006
																				179.6	0.0327621	0.0619705	0.093065	0.00597727
																				179.8	0.0344494	0.0628135	0.091599	0.00565898
																				180	0.0344494	0.0628135	0.091599	0.00426102
																				180.2	0.0341999	0.0644749	0.0925041	0.00444542
																				180.4	0.0336283	0.0645214	0.0933455	0.00429628
																				180.6	0.0332654	0.0658738	0.0941923	0.00457106
																				180.8	0.0337438	0.0670847	0.0950945	0.00396089
																				181	0.0329635	0.0682283	0.0969028	0.00450157
																				181.2	0.032732	0.0691413	0.0977235	0.00454098
																				181.4	0.0323479	0.0698319	0.0989585	0.00446806
																				181.6	0.0331954	0.0706469	0.0996395	0.00470963
																				181.8	0.0337206	0.0708984	0.100924	0.00394168
																				182	0.0337311	0.070718	0.100813	0.00396782
																				182.2	0.0333541	0.0704189	0.101161	0.0039473
																				182.4	0.0330865	0.0696378	0.099848	0.00335591
																				182.6	0.0330688	0.0694932	0.0989481	0.00288479
																				182.8	0.0331414	0.0700513	0.0978385	0.00265624
																				183	0.0325645	0.0701079	0.0977929	0.00211508
																				183.2	0.0324607	0.0695315	0.0964273	0.00254179
																				183.4	0.0333595	0.0701626	0.0948259	0.00255699
																				183.6	0.0336859	0.0701969	0.0940195	0.00379192
																				183.8	0.0353312	0.0697785	0.0937732	0.00507792
																				184	0.035416	0.0693258	0.0931506	0.00476284
																				184.2	0.0356821	0.0681463	0.0923947	0.00558522
																				184.4	0.0354202	0.0667426	0.0927988	0.00609073
																				184.6	0.036838	0.0679833	0.0932978	0.00643765
																				184.8	0.0373449	0.0676978	0.0940158	0.00644294
																				185	0.0368687	0.0675574	0.095617	0.00736314
																				185.2	0.0375029	0.0671956	0.0955457	0.00754886
																				185.4	0.0376705	0.0675329	0.0960305	0.00726855
																				185.6	0.0376643	0.0677665	0.0964347	0.00699142
																				185.8	0.036541	0.0675952	0.097104	0.00626627
																				186	0.0339952	0.0664326	0.0965269	0.00696375
																				186.2	0.0330163	0.0667694	0.0973926	0.00648949
																				186.4	0.0322133	0.0662195	0.0978668	0.00637082
																				186.6	0.0319793	0.0666893	0.0985905	0.00546272
																				186.8	0.0317644	0.0679198	0.0992477	0.00580444
																				187	0.0303269	0.068934	0.0992783	0.00472302
																				187.2	0.0294211	0.0691981	0.099045	0.0045477
																				187.4	0.0300033	0.0697424	0.0986724	0.00411103
																				187.6	0.0302899	0.0689968	0.0984716	0.00360809
																				187.8	0.0312553	0.0692837	0.0976201	0.00305174
																				188	0.0310918	0.069805	0.0980376	0.00272149
																				188.2	0.0319877	0.0696566	0.0981585	0.00290107
																				188.4	0.0325196	0.0701938	0.0976696	0.00232318
																				188.6	0.0339333	0.070449	0.0973761	0.0008024
																				188.8	0.0336661	0.0709015	0.0967032	0.00068121
																				189	0.0338371	0.0720314	0.0964827	0.00073125
																				189.2	0.0338796	0.0725014	0.0949835	0.00078825
																				189.4	0.0339858	0.0723926	0.0943523	0.00044696
																				189.6	0.0336593	0.071978	0.0944143	0.0011393
																				189.8	0.0332775	0.071439	0.0934181	0.00122808
																				190	0.0324808	0.0699283	0.0938493	0.00203922
																				190.2	0.0332463	0.0700296	0.094794	0.00173111
																				190.4	0.0332199	0.0683424	0.0943757	0.0020695
																				190.6	0.0349756	0.0677214	0.0952969	0.00259266
																				190.8	0.0353793	0.0677922	0.0961503	0.00345254
																				191	0.0348164	0.0676088	0.0951316	0.00292994
																				191.2	0.0349298	0.0667348	0.0952301	0.00329699
																				191.4	0.0356826	0.0672239	0.0953433	0.00350227
																				191.6	0.035694	0.0672702	0.0953846	0.00384257
																				191.8	0.0355852	0.0657807	0.0956703	0.00474555
																				192	0.0345602	0.0652052	0.0963253	0.00523933
																				192.2	0.0341313	0.0645472	0.0959556	0.00551724
																				192.4	0.0330392	0.0653327	0.0950982	0.00512025
																				192.6	0.0328812	0.065564	0.0950542	0.00515702
																				192.8	0.0326803	0.0680015	0.0938129	0.00558571
																				193	0.0316983	0.0683543	0.0934211	0.00531553
																				193.2	0.0322155	0.0689516	0.0929737	0.00497953
																				193.4	0.0322003	0.0681515	0.0925074	0.00526942
																				193.6	0.0312642	0.0696257	0.0921932	0.00505186
																				193.8	0.0312796	0.0700857	0.0907699	0.00412556
																				194	0.0310456	0.0706899	0.0910405	0.00447655
																				194.2	0.0307434	0.0703519	0.090321	0.00395523
																				194.4	0.0317481	0.0698196	0.0897944	0.00367241
																				194.6	0.0338989	0.0699055	0.0910005	0.00364625
																				194.8	0.0336366	0.0699821	0.0906038	0.00311214
																				195	0.033142	0.0707247	0.0900707	0.0026086
																				195.2	0.0325948	0.0703999	0.0895591	0.00248498
																				195.4	0.0326609	0.0699263	0.0910446	0.0024775
																				195.6	0.0329117	0.0681188	0.0917684	0.00314545
																				195.8	0.0323216	0.0665482	0.0920519	0.00301794
																				196	0.0314112	0.0663088	0.0923234	0.00334499
																				196.2	0.0308286	0.066522	0.0933827	0.00373402
																				196.4	0.031191	0.0672424	0.0928715	0.00446533
																				196.6	0.0319477	0.0668729	0.0925022	0.00539352
																				196.8	0.031685	0.0678956	0.0916391	0.00429936
																				197	0.0320416	0.0673966	0.0911607	0.00467125
																				197.2	0.0329858	0.0676961	0.0909233	0.005407
																				197.4	0.0325488	0.0671818	0.0895453	0.00542296
																				197.6	0.0321465	0.0697242	0.0888193	0.00468681
																				197.8	0.0328072	0.0688654	0.0880049	0.0048326
																				198	0.0324698	0.0692207	0.0877721	0.00475457
																				198.2	0.0325096	0.0680832	0.0868812	0.00387049
																				198.4	0.0328819	0.0686549	0.0859654	0.00337288
																				198.6	0.0331354	0.0696464	0.0853251	0.00401941
																				198.8	0.0322439	0.0702631	0.0855475	0.00367772
																				199	0.0321569	0.0701772	0.0855992	0.00325725
																				199.2	0.0325255	0.0700825	0.0847022	0.00386882
																				199.4	0.0313678	0.0706854	0.0871451	0.00395922
																				199.6	0.0308734	0.0702638	0.0870831	0.00395528
																				199.8	0.030662	0.0693067	0.0872621	0.00381394
																				200	0.030089	0.0690704	0.0879013	0.00431201
																				200.2	0.0298964	0.0696786	0.0888036	0.00459348
																				200.4	0.0305596	0.0694447	0.0883914	0.00473459
																				200.6	0.030128	0.0695275	0.0881452	0.00419607
																				200.8	0.0308232	0.0691661	0.0881924	0.00301949
																				201	0.0319608	0.0693609	0.088487	0.00354413
																				201.2	0.031569	0.0694089	0.0890434	0.00290458
																				201.4	0.0319029	0.0690885	0.0888589	0.0020574
																				201.6	0.0316083	0.0691581	0.0889617	0.00181201
																				201.8	0.0321207	0.0667881	0.0884278	0.00267425
																				202	0.0322574	0.0667058	0.0876662	0.00217244
																				202.2	0.0309715	0.0658947	0.0869539	0.00173658
																				202.4	0.0301211	0.066724	0.0862491	0.00213475
																				202.6	0.0304215	0.0664616	0.0861203	0.00258107
																				202.8	0.0299627	0.0655227	0.087348	0.00218893
																				203	0.03001	0.0660662	0.0869133	0.00294919
																				203.2	0.0288045	0.0661492	0.0882871	0.00379037
																				203.4	0.0268644	0.0657343	0.0885657	0.00375742
																				203.6	0.0277667	0.0656985	0.0880889	0.00391639
																				203.8	0.0279477	0.0657856	0.0879685	0.00442409
																				204	0.0272284	0.0672112	0.0872509	0.00499299
																				204.2	0.0267051	0.067866	0.087654	0.00481096
																				204.4	0.0271889	0.0683377	0.0873248	0.00432354
																				204.6	0.0291976	0.0681506	0.0875678	0.00408497
																				204.8	0.0305762	0.0670816	0.0885262	0.00387094
																				205	0.0314706	0.0668691	0.0879856	0.00436003
																				205.2	0.0326732	0.0664988	0.0873296	0.00400838
																				205.4	0.0329267	0.0658637	0.0870985	0.0040821
																				205.6	0.032431	0.0659246	0.0855266	0.00428919
																				205.8	0.033432	0.0654085	0.0846341	0.00446809
																				206	0.0334721	0.0652784	0.0843462	0.00362249
																				206.2	0.0324462	0.0646584	0.0841334	0.00312909
																				206.4	0.0324752	0.0643703	0.0825396	0.00262201
																				206.6	0.0329658	0.0640717	0.0825169	0.00179437
																				206.8	0.0317683	0.0639234	0.082631	0.00187191
																				207	0.0307204	0.0643449	0.0821201	0.00206339
																				207.2	0.0301229	0.0644833	0.0825869	0.00214995
																				207.4	0.0294011	0.0657391	0.08096	0.00182033
																				207.6	0.0290982	0.0680592	0.0809987	0.00174566
																				207.8	0.0279154	0.0688629	0.0808925	0.00135531
																				208	0.0265178	0.0699471	0.0801403	0.00171863
																				208.2	0.0256602	0.0690675	0.0798387	0.00156999
																				208.4	0.0260281	0.0684823	0.0802259	0.00256627
																				208.6	0.0267063	0.0672959	0.0809037	0.00272662
																				208.8	0.0256594	0.0665667	0.0811956	0.00286277
																				209	0.0254479	0.0662936	0.0811869	0.00380399
																				209.2	0.0261512	0.0671222	0.0826596	0.00345725
																				209.4	0.0243735	0.0680974	0.0835554	0.00308225
																				209.6	0.0234388	0.0683412	0.0831724	0.00310844
																				209.8	0.0242625	0.0676855	0.0837945	0.00290737
																				210	0.0238265	0.0674261	0.0848204	0.00289896
																				210.2	0.0238848	0.066854	0.0848958	0.00185551
																				210.4	0.0247217	0.0672784	0.0843188	0.00173478
																				210.6	0.0238137	0.0678641	0.0849503	0.00131177
																				210.8	0.0232781	0.0691779	0.0848745	0.00143292
																				211	0.024403	0.0696298	0.0852212	0.00160213
																				211.2	0.0249091	0.0699171	0.0857899	0.00115366
																				211.4	0.0245941	0.0712172	0.0854928	0.00057297
																				211.6	0.0246417	0.0716227	0.0847738	0.0004287
																				211.8	0.0243292	0.0713703	0.0845425	0.00105074
																				212	0.0238186	0.0713288	0.0827978	0.00208127
																				212.2	0.0233977	0.0702551	0.0821125	0.0026291
																				212.4	0.0238186	0.0704	0.0819447	0.00343425
																				212.6	0.0235848	0.0699245	0.081708	0.00341254
																				212.8	0.0229621	0.069174	0.0812276	0.00387233
																				213	0.0224826	0.0681413	0.0809922	0.00384004
																				213.2	0.0228678	0.0673303	0.0808281	0.00359607
																				213.4	0.0224124	0.0664812	0.0795771	0.00313075
																				213.6	0.0230114	0.0646277	0.0780874	0.00362001
																				213.8	0.0247428	0.0635698	0.0776629	0.00387098
																				214	0.0248106	0.063282	0.0772345	0.00342382
																				214.2	0.0249373	0.0636147	0.0769394	0.00289273
																				214.4	0.0252806	0.0638294	0.0775219	0.00354776
																				214.6	0.024927	0.0642909	0.0787064	0.00273037
																				214.8	0.0267363	0.0649008	0.0799918	0.00204701
																				215	0.0279861	0.0639724	0.0797555	0.00238622
																				215.2	0.0278737	0.0637185	0.081	0.00190004
																				215.4	0.0285633	0.0643811	0.0804286	0.00215565
																				215.6	0.0280823	0.0645412	0.0812544	0.00238865
																				215.8	0.0284095	0.0648607	0.0814065	0.00305996
																				216	0.0291853	0.0656224	0.0803311	0.00278811
																				216.2	0.0295254	0.0660292	0.0806754	0.00307772
																				216.4	0.0287968	0.0669077	0.0804754	0.0028705
																				216.6	0.0274184	0.0673207	0.0806726	0.0033143
																				216.8	0.0272005	0.0656589	0.0800242	0.00342839
																				217	0.0274695	0.0654385	0.0803172	0.00277435
																				217.2	0.0283646	0.0650568	0.0794207	0.00321245
																				217.4	0.0295887	0.0644142	0.0789946	0.00373574
																				217.6	0.0288302	0.063982	0.0780729	0.0045119
																				217.8	0.0283781	0.0643117	0.0788212	0.00416984
																				218	0.0279134	0.0641578	0.0792035	0.00402658
																				218.2	0.0274831	0.0642753	0.080628	0.00490991
																				218.4	0.0282158	0.063813	0.0810232	0.00514927
																				218.6	0.0283588	0.0640269	0.0814369	0.00485944
																				218.8	0.0292535	0.0641013	0.0814653	0.00488713
																				219	0.029142	0.0644812	0.0801118	0.00528871
																				219.2	0.0276829	0.0641356	0.0799197	0.00464544
																				219.4	0.0263478	0.0640363	0.079178	0.00530081
																				219.6	0.025709	0.0640823	0.0790778	0.00480146
																				219.8	0.025427	0.0648133	0.0765617	0.00474029
																				220	0.0250045	0.0649398	0.0764106	0.00410239
																				220.2	0.0248	0.0633499	0.0762835	0.00382038
																				220.4	0.0236517	0.0627451	0.0756593	0.00384519
																				220.6	0.0227313	0.0614798	0.0742726	0.00429421
																				220.8	0.0227999	0.0592728	0.0739782	0.00432643
																				221	0.0230028	0.0595551	0.0733685	0.0042336
																				221.2	0.0239364	0.0593401	0.0720935	0.00419992
																				221.4	0.0241606	0.0582949	0.072701	0.00482438
																				221.6	0.024332	0.0589953	0.0728906	0.00419686
																				221.8	0.0255603	0.0593807	0.0744669	0.00429522
																				222	0.0256292	0.0584008	0.0749298	0.00453508
																				222.2	0.0259191	0.0585815	0.0751488	0.00468775
																				222.4	0.0269564	0.0599379	0.0742687	0.00428989
																				222.6	0.0280121	0.0610102	0.0741452	0.00422482
																				222.8	0.0275985	0.0622497	0.0737411	0.00407704
																				223	0.0267179	0.0634239	0.072709	0.00412195
																				223.2	0.0256343	0.0640577	0.0728445	0.00413054
																				223.4	0.0258591	0.064221	0.0735562	0.00532953
																				223.6	0.0257162	0.0645567	0.0724188	0.00494396
																				223.8	0.0245905	0.0651113	0.0719702	0.00508626
																				224	0.0244479	0.0635883	0.0733744	0.00528161
																				224.2	0.0240218	0.0624041	0.0726047	0.00525154
																				224.4	0.0231594	0.0619134	0.0730654	0.00536932
																				224.6	0.0217286	0.0612162	0.0723236	0.00557082
																				224.8	0.0226983	0.0609533	0.072327	0.00499206
																				225	0.0227408	0.0608405	0.07214	0.00492229
																				225.2	0.0230309	0.0610886	0.0724994	0.00408438
																				225.4	0.0226986	0.0605496	0.0726678	0.0037618
																				225.6	0.0227039	0.0613253	0.0731783	0.00337481
																				225.8	0.0214131	0.0603629	0.0732638	0.00395001
																				226	0.0205957	0.0594917	0.0723318	0.00260155
																				226.2	0.0210451	0.0601013	0.0713601	0.00231954
																				226.4	0.0213036	0.0608015	0.0703941	0.00192657
																				226.6	0.0199271	0.0604024	0.0693405	0.00108947
																				226.8	0.0189575	0.0603611	0.0686774	0.00118768
																				227	0.0199424	0.0611507	0.0691186	0.00179112
																				227.2	0.019786	0.0603328	0.0696391	0.00139389
																				227.4	0.0202812	0.0602818	0.0694413	0.00140559
																				227.6	0.0200498	0.0608673	0.0682185	0.00107907
																				227.8	0.0193497	0.0624928	0.0694441	0.00087411
																				228	0.0200424	0.0625607	0.070518	0.00102408
																				228.2	0.0206523	0.0625315	0.0705299	0.00138449
																				228.4	0.0216927	0.0618368	0.0702899	0.00150566
																				228.6	0.0211548	0.06205	0.0693999	0.00151881
																				228.8	0.0222399	0.0620791	0.0688395	0.00114673
																				229	0.020932	0.0615223	0.0685364	0.00180655
																				229.2	0.0221036	0.0620723	0.0685637	0.00203683
																				229.4	0.0219651	0.062164	0.067796	0.00259492
																				229.6	0.0214698	0.0619245	0.0674722	0.00396256
																				229.8	0.0206247	0.0616404	0.0663491	0.0042541
																				230	0.0199974	0.0619022	0.0655372	0.00423934
																				230.2	0.0206077	0.0624321	0.0653663	0.00540618
																				230.4	0.0201501	0.0621371	0.06499	0.0052143
																				230.6	0.0194048	0.0612946	0.0647755	0.004632
																				230.8	0.0206202	0.0616291	0.0655825	0.00564951
																				231	0.0213664	0.0620175	0.066879	0.00519282
																				231.2	0.0208987	0.0621464	0.0672521	0.00449373
																				231.4	0.021505	0.061771	0.0676179	0.00391209
																				231.6	0.0218928	0.06284	0.0685306	0.00444376
																				231.8	0.0218971	0.0636232	0.0696384	0.00388841
																				232	0.0223438	0.0626347	0.069319	0.00318628
																				232.2	0.0222542	0.0620596	0.069366	0.00304306
																				232.4	0.022131	0.0613701	0.0690416	0.00245121
																				232.6	0.0213849	0.0608008	0.0692442	0.00193443
																				232.8	0.021006	0.0600824	0.0698223	0.00199528
																				233	0.0203345	0.0592411	0.0698267	0.00232498
																				233.2	0.0218042	0.0595078	0.0702693	0.00182763
																				233.4	0.02099	0.0580983	0.0698071	0.00193068
																				233.6	0.0204329	0.0569161	0.0695822	0.00221766
																				233.8	0.0196571	0.0571702	0.0683188	0.00197713
																				234	0.0193377	0.0576339	0.0678438	0.00291609
																				234.2	0.0208241	0.0582576	0.0683265	0.00322842
																				234.4	0.0193585	0.05773	0.0686384	0.00257084
																				234.6	0.0201446	0.0578871	0.0694736	0.00276396
																				234.8	0.02043	0.0585314	0.068944	0.00256375
																				235	0.0194396	0.0585809	0.069439	0.00271963
																				235.2	0.0194732	0.0586371	0.0697015	0.00279057
																				235.4	0.0197403	0.0584283	0.0693419	0.00288668
																				235.6	0.0197878	0.0595349	0.0690918	0.00286449
																				235.8	0.0188769	0.0596703	0.0687838	0.00179138
																				236	0.019169	0.0592789	0.0682966	0.00165927
																				236.2	0.0190214	0.0597546	0.068521	0.00201493
																				236.4	0.0189884	0.0602053	0.068723	0.00229644
																				236.6	0.0191399	0.0605425	0.0683283	0.00227127
																				236.8	0.0187911	0.0613887	0.0681214	0.0023158
																				237	0.0191205	0.0615933	0.0678833	0.00237674
																				237.2	0.0199581	0.061602	0.06806	0.00257356
																				237.4	0.0196627	0.0615168	0.0670756	0.00302523
																				237.6	0.0189908	0.0629216	0.065917	0.003478
																				237.8	0.019498	0.0635287	0.0649508	0.00380835
																				238	0.0196045	0.0642994	0.0653216	0.00436275
																				238.2	0.0197885	0.0641444	0.0663614	0.00464753
																				238.4	0.0193871	0.0639714	0.0664683	0.00450862
																				238.6	0.0206623	0.064135	0.0671154	0.00514128
																				238.8	0.0204088	0.0640585	0.0677053	0.00559138
																				239	0.0198389	0.0636889	0.0686927	0.00621592
																				239.2	0.0199716	0.0635639	0.0697084	0.00519578
																				239.4	0.0196322	0.0624955	0.0697133	0.00495393
																				239.6	0.0197145	0.0624137	0.0698836	0.00379029
																				239.8	0.0191207	0.0617087	0.070623	0.00332723
																				240	0.0199965	0.0610517	0.069843	0.00303658
																				240.2	0.0200115	0.0615975	0.0696851	0.00261163
																				240.4	0.0211649	0.0614051	0.0694369	0.00197189
																				240.6	0.0213878	0.0608347	0.0681605	0.00155462
																				240.8	0.0207256	0.0598732	0.0675256	0.00104941
																				241	0.0211754	0.0589659	0.0674713	0.00096785
																				241.2	0.0208066	0.05855	0.0667014	0.00128716
																				241.4	0.0204862	0.0593841	0.0647271	0.00119415
																				241.6	0.0200756	0.0597763	0.0640865	0.00160167
																				241.8	0.0199709	0.0593378	0.0638394	0.00158893
																				242	0.0193863	0.0598746	0.0633013	0.00221967
																				242.2	0.0191794	0.0594121	0.0643161	0.0031226
																				242.4	0.0191631	0.0601508	0.064704	0.00333004
																				242.6	0.0184598	0.0607057	0.0651879	0.00419775
																				242.8	0.018551	0.0610801	0.0656269	0.00451736
																				243	0.0176311	0.0610131	0.0651852	0.00404444
																				243.2	0.0169206	0.0616907	0.0658792	0.00359501
																				243.4	0.0164418	0.0605389	0.0656963	0.0036292
																				243.6	0.0165652	0.0613918	0.0649198	0.00332783
																				243.8	0.016483	0.06007	0.0655443	0.00318596
																				244	0.0176061	0.0602043	0.0652331	0.00289567
																				244.2	0.0176367	0.0604792	0.0650213	0.00288787
																				244.4	0.0182059	0.0597597	0.0635458	0.00295865
																				244.6	0.0193135	0.0582671	0.0632385	0.0030087
																				244.8	0.0195337	0.0578915	0.0636577	0.00298315
																				245	0.0196809	0.0575045	0.0637363	0.00293891
																				245.2	0.0191518	0.0581171	0.0637811	0.00327124
																				245.4	0.0195786	0.0583877	0.0631818	0.0033639
																				245.6	0.0196031	0.0583436	0.0639494	0.0028629
																				245.8	0.0198141	0.0584304	0.0632511	0.00338876
																				246	0.0196554	0.0588508	0.0630139	0.00384681
																				246.2	0.0197618	0.0582008	0.0632072	0.00376357
																				246.4	0.0193038	0.0587396	0.0615018	0.0033375
																				246.6	0.0185869	0.0593709	0.0606563	0.0037014
																				246.8	0.018374	0.0584309	0.0597837	0.00382987
																				247	0.017681	0.0587272	0.059017	0.00337309
																				247.2	0.0179138	0.0593137	0.0597477	0.00271262
																				247.4	0.0175805	0.05852	0.060063	0.00299598
																				247.6	0.0176879	0.0587783	0.06066	0.0025489
																				247.8	0.0178476	0.05833	0.0609512	0.00220574
																				248	0.0180052	0.0578752	0.0607408	0.00218521
																				248.2	0.0175974	0.0576595	0.0599794	0.00203141
																				248.4	0.0183681	0.0558403	0.0603778	0.00233164
																				248.6	0.018856	0.0547888	0.0605951	0.0017656
																				248.8	0.0179094	0.0544729	0.0611754	0.0015782
																				249	0.0172631	0.0537219	0.0615814	0.0012249
																				249.2	0.0188144	0.0546166	0.0628798	0.00168381
																				249.4	0.0198308	0.0544294	0.0632004	0.00154338
																				249.6	0.0206732	0.0553645	0.0635902	0.00153953
																				249.8	0.0211879	0.0559215	0.0621854	0.00240532
																				250	0.0200426	0.057384	0.0622311	0.00283434
																				250.2	0.0196752	0.0568461	0.061554	0.00333945
																				250.4	0.0192826	0.058036	0.0607247	0.00333731
																				250.6	0.0188882	0.0590114	0.0609134	0.00351333
																				250.8	0.0183049	0.0589146	0.0597909	0.00364322
																				251	0.0183318	0.0604481	0.0607107	0.00355702
																				251.2	0.0183433	0.060372	0.0611118	0.00377203
																				251.4	0.0169534	0.0605757	0.0615279	0.00346046
																				251.6	0.0163919	0.0599249	0.0615275	0.00258648
																				251.8	0.0162427	0.0598147	0.060636	0.00217986
																				252	0.0155659	0.0594953	0.0603939	0.00131564
																				252.2	0.0150748	0.0587538	0.0598505	0.00049827
																				252.4	0.0147594	0.0570179	0.06002	0.00055287
																				252.6	0.015336	0.0562272	0.058796	-0.0007712
																				252.8	0.0160683	0.0558275	0.059272	-0.00077134
																				253	0.0162992	0.0560785	0.0597573	7.685e-05
																				253.2	0.0181968	0.0561351	0.0599638	0.0008634
																				253.4	0.0184475	0.0555469	0.0598042	0.00093902
																				253.6	0.0183252	0.0556046	0.0597899	0.00149645
																				253.8	0.018217	0.0556111	0.0600659	0.0019004
																				254	0.0174245	0.0555243	0.060373	0.003022
																				254.2	0.0169821	0.0543465	0.0603372	0.00378287
																				254.4	0.0175232	0.0547473	0.0601706	0.00312292
																				254.6	0.0167687	0.0543456	0.0600209	0.00315839
																				254.8	0.0158928	0.0530931	0.0591801	0.0036063
																				255	0.0149588	0.0521268	0.0591013	0.00355171
																				255.2	0.014988	0.0511072	0.0589633	0.00272506
																				255.4	0.0138983	0.0521331	0.0597115	0.00289338
																				255.6	0.0144848	0.0524699	0.0603532	0.00328644
																				255.8	0.0134819	0.0539931	0.0597911	0.00310376
																				256	0.0146603	0.0543643	0.0590494	0.00332643
																				256.2	0.0148015	0.0537872	0.0589816	0.00391123
																				256.4	0.0156757	0.0547906	0.0588851	0.00361892
																				256.6	0.016372	0.0554187	0.0586571	0.00315853
																				256.8	0.0164824	0.0568035	0.0587484	0.00416847
																				257	0.0170945	0.0573942	0.0591029	0.0048743
																				257.2	0.0182842	0.0579133	0.0589853	0.00504406
																				257.4	0.0185289	0.0568625	0.0591933	0.00464135
																				257.6	0.0185752	0.0563167	0.058814	0.00484361
																				257.8	0.0187841	0.0554477	0.0598265	0.00446169
																				258	0.0185424	0.0554256	0.0594833	0.00420601
																				258.2	0.0185863	0.0547059	0.0598648	0.00411566
																				258.4	0.0190726	0.054239	0.0593807	0.00341405
																				258.6	0.019594	0.053839	0.0598278	0.00377221
																				258.8	0.0200553	0.0520435	0.0589202	0.00394026
																				259	0.0195871	0.0515557	0.0593368	0.00353505
																				259.2	0.0194801	0.0513718	0.060776	0.00394535
																				259.4	0.0192816	0.052007	0.0621231	0.00592121
																				259.6	0.0196678	0.052628	0.0623134	0.0057049
																				259.8	0.0190642	0.0529174	0.0610509	0.00544392
																				260	0.0198245	0.0521985	0.0613664	0.00539762
																				260.2	0.0187542	0.0523558	0.0613842	0.0051081
																				260.4	0.0183596	0.0536283	0.0605293	0.00450172
																				260.6	0.0174165	0.0532822	0.0600822	0.0040363
																				260.8	0.0177448	0.0549758	0.0599543	0.00427058
																				261	0.0187458	0.0556967	0.0597458	0.00402822
																				261.2	0.018531	0.0552287	0.0594492	0.00413759
																				261.4	0.0183623	0.0539509	0.0584775	0.00383439
																				261.6	0.018286	0.053836	0.0573751	0.00369045
																				261.8	0.0171243	0.053913	0.0581488	0.00324978
																				262	0.0167165	0.05457	0.0569113	0.00380006
																				262.2	0.0172108	0.0538643	0.0564069	0.00399695
																				262.4	0.017351	0.0540719	0.0554277	0.00392937
																				262.6	0.0175318	0.0540676	0.0565167	0.00389793
																				262.8	0.016947	0.0527033	0.0573034	0.00372807
																				263	0.0157334	0.052335	0.0573314	0.00350358
																				263.2	0.0151634	0.0522015	0.0573243	0.00367025
																				263.4	0.0149096	0.052362	0.0567618	0.00387197
																				263.6	0.0146972	0.0524446	0.0559779	0.00226169
																				263.8	0.0134623	0.0514848	0.0539329	0.00108967
																				264	0.0132067	0.051235	0.0545439	0.00048401
																				264.2	0.012332	0.0511325	0.0539218	0.00015786
																				264.4	0.0116834	0.0513994	0.0541697	-5.305e-05
																				264.6	0.0115416	0.0520378	0.0552561	-0.00058348
																				264.8	0.0117694	0.0534154	0.055921	-0.00020765
																				265	0.0125327	0.0541684	0.0566597	-0.0001222
																				265.2	0.0122573	0.0538893	0.0572609	0.00084126
																				265.4	0.0120051	0.0536823	0.0572981	0.0014426
																				265.6	0.0122653	0.0528751	0.0575254	0.00188179
																				265.8	0.0121925	0.0525748	0.0579827	0.00272405
																				266	0.0135823	0.0519642	0.0568511	0.00320354
																				266.2	0.014303	0.052771	0.0579824	0.00348576
																				266.4	0.0150419	0.0528033	0.059206	0.00395546
																				266.6	0.0157424	0.0518624	0.0607138	0.00433201
																				266.8	0.0167128	0.0516967	0.0602968	0.00478375
																				267	0.0165259	0.0517724	0.0592556	0.00442938
																				267.2	0.0164165	0.0522159	0.0586208	0.00450158
																				267.4	0.0166325	0.0527692	0.0577177	0.00446978
																				267.6	0.0166081	0.0524253	0.0568646	0.00381018
																				267.8	0.0160589	0.0523436	0.0550257	0.00398465
																				268	0.0158027	0.0526768	0.0566638	0.00414378
																				268.2	0.0155057	0.0523756	0.0554051	0.00338261
																				268.4	0.015309	0.0523862	0.0547455	0.00310616
																				268.6	0.0141643	0.0525646	0.0540714	0.00310513
																				268.8	0.013953	0.0529522	0.0533498	0.00256132
																				269	0.014688	0.0532144	0.0527393	0.0025641
																				269.2	0.0137764	0.0523787	0.052809	0.00141212
																				269.4	0.0129755	0.0514807	0.0522643	0.00016238
																				269.6	0.0133386	0.0505353	0.0515713	0.00044783
																				269.8	0.0145506	0.0512968	0.0509655	8.772e-05
																				270	0.0147194	0.0518061	0.0501087	-0.00032105
																				270.2	0.0143108	0.0528827	0.0516197	0.00033297
																				270.4	0.0147879	0.0520679	0.0532549	1.38e-06
																				270.6	0.0146424	0.0516561	0.0535165	-0.00048661
																				270.8	0.0147306	0.0516925	0.0541437	0.0002106
																				271	0.0145767	0.051841	0.0543795	-0.00021496
																				271.2	0.0136516	0.0524134	0.0533923	0.00040345
																				271.4	0.0136483	0.0524226	0.0534182	0.00128298
																				271.6	0.0134814	0.0514103	0.0533443	0.00225085
																				271.8	0.0138247	0.0504455	0.0530512	0.00237642
																				272	0.0138769	0.0512539	0.0532327	0.00236325
																				272.2	0.0147427	0.0507765	0.0517235	0.0027547
																				272.4	0.0147399	0.050662	0.0508438	0.00314988
																				272.6	0.0146449	0.0509633	0.0508816	0.00337595
																				272.8	0.0150498	0.0512671	0.0508401	0.00283122
																				273	0.0154029	0.0505455	0.0503499	0.00323952
																				273.2	0.014278	0.0499062	0.0505346	0.00223949
																				273.4	0.0146199	0.050647	0.0492804	0.0030701
																				273.6	0.0146986	0.0511446	0.0490035	0.00362701
																				273.8	0.0152587	0.0524174	0.0486601	0.00293379
																				274	0.0146966	0.0522046	0.0494316	0.0031275
																				274.2	0.0135227	0.0521575	0.0504124	0.00358708
																				274.4	0.0132583	0.0522654	0.052171	0.00345967
																				274.6	0.0128373	0.0517221	0.0520192	0.0023863
																				274.8	0.0133115	0.0510143	0.0532786	0.00268493
																				275	0.0133355	0.0508613	0.0523119	0.00222364
																				275.2	0.0126316	0.0513007	0.0529592	0.00330009
																				275.4	0.0132352	0.0504236	0.054466	0.00331195
																				275.6	0.0130046	0.0508053	0.0551597	0.0022565
																				275.8	0.0136148	0.0509435	0.0553629	0.00166447
																				276	0.0137534	0.052539	0.0555741	0.0020881
																				276.2	0.0141064	0.0524179	0.0551139	0.00203227
																				276.4	0.0137547	0.0520092	0.054513	0.00154292
																				276.6	0.0143961	0.0517763	0.0539959	0.00190826
																				276.8	0.0145768	0.0520755	0.0536429	0.00191047
																				277	0.0155298	0.0519119	0.052915	0.00234077
																				277.2	0.0151728	0.0518586	0.0519212	0.00216515
																				277.4	0.0158209	0.0530593	0.0511468	0.00246715
																				277.6	0.0147193	0.0518531	0.0511827	0.00222466
																				277.8	0.0150432	0.0512918	0.0513777	0.0026492
																				278	0.0138502	0.050748	0.0517199	0.00361983
																				278.2	0.012816	0.0511945	0.0510493	0.00338212
																				278.4	0.013318	0.050836	0.0519608	0.0030857
																				278.6	0.0135372	0.0502461	0.0523251	0.0022306
																				278.8	0.0138198	0.0502328	0.052732	0.00262408
																				279	0.0125429	0.0506154	0.0519837	0.0025839
																				279.2	0.0116252	0.0515438	0.0530947	0.0030284
																				279.4	0.0102835	0.0518231	0.0534355	0.00210991
																				279.6	0.00960795	0.0527471	0.0534539	0.00125812
																				279.8	0.0103295	0.0525608	0.0526208	0.00195877
																				280	0.0106623	0.0526306	0.0517579	0.00212997
																				280.2	0.0102071	0.0522798	0.0512713	0.00194472
																				280.4	0.0104951	0.0514315	0.0507606	0.00152371
																				280.6	0.0117117	0.0522826	0.0501572	0.00138107
																				280.8	0.0125219	0.0531245	0.0498579	0.00091369
																				281	0.0126183	0.0520719	0.0491225	0.00123589
																				281.2	0.0121935	0.0509744	0.0489246	0.00181801
																				281.4	0.0131757	0.0503569	0.048951	0.00219676
																				281.6	0.012177	0.0490645	0.0485554	0.00285988
																				281.8	0.0128767	0.0492588	0.0490126	0.00287154
																				282	0.0131873	0.0490403	0.0488508	0.00367628
																				282.2	0.0132558	0.0488569	0.0482906	0.00292497
																				282.4	0.0139674	0.047537	0.0483712	0.00281655
																				282.6	0.0141045	0.0479786	0.0486059	0.00243017
																				282.8	0.0133693	0.0474248	0.0475239	0.00234324
																				283	0.0132169	0.0485844	0.047602	0.00243742
																				283.2	0.0130816	0.0485658	0.0478548	0.00220206
																				283.4	0.0131256	0.048959	0.0479111	0.00173993
																				283.6	0.0142089	0.0494099	0.0478342	0.00185418
																				283.8	0.0143314	0.0488762	0.0486433	0.00272217
																				284	0.0144624	0.0483944	0.0489079	0.00262129
																				284.2	0.0134868	0.0474024	0.0492222	0.00270939
																				284.4	0.0138846	0.04711	0.0492788	0.00246654
																				284.6	0.0136787	0.0470007	0.0483875	0.0033718
																				284.8	0.0135483	0.0468955	0.0480172	0.0034696
																				285	0.0129003	0.0459326	0.0478671	0.00343136
																				285.2	0.0124469	0.0457765	0.0478998	0.00405223
																				285.4	0.013296	0.0466628	0.0474236	0.00345583
																				285.6	0.0132002	0.0470954	0.047033	0.00303469
																				285.8	0.0139689	0.0473108	0.0471282	0.00274372
																				286	0.0134688	0.0469808	0.0464953	0.00282936
																				286.2	0.0120809	0.047102	0.0456025	0.00166153
																				286.4	0.0118068	0.0465898	0.0458231	0.00131693
																				286.6	0.0116802	0.0484045	0.0463613	0.00041664
																				286.8	0.0113956	0.0486497	0.0462425	8.63e-06
																				287	0.0120712	0.0501393	0.0463264	-0.00019193
																				287.2	0.0111936	0.050689	0.0457403	-0.00090616
																				287.4	0.01049	0.0510983	0.0463504	-0.00043811
																				287.6	0.0102775	0.0510067	0.0473155	0.00026928
																				287.8	0.0100202	0.0490676	0.0488208	0.00082915
																				288	0.0103876	0.0482643	0.0489437	0.00100472
																				288.2	0.00985427	0.0467245	0.0486065	0.00167198
																				288.4	0.0102468	0.0464783	0.0487247	0.00187756
																				288.6	0.0100802	0.0465086	0.0479335	0.00223222
																				288.8	0.0100648	0.0460512	0.0485622	0.00111836
																				289	0.0108547	0.046234	0.0489822	0.00127184
																				289.2	0.010608	0.0468861	0.0496531	0.00074799
																				289.4	0.0119284	0.0466347	0.0491064	0.00087861
																				289.6	0.0131526	0.0463779	0.0490139	0.00072484
																				289.8	0.01279	0.0462144	0.0491866	0.00100806
																				290	0.0117211	0.046956	0.0488176	0.00053719
																				290.2	0.0116295	0.047164	0.0492553	0.00077401
																				290.4	0.0116332	0.0470377	0.0493964	0.00103629
																				290.6	0.0124803	0.048025	0.0486295	0.00142992
																				290.8	0.012152	0.0478682	0.0475991	0.0015791
																				291	0.0119803	0.0487394	0.0460938	0.00180566
																				291.2	0.0110436	0.0494791	0.0458033	0.00220569
																				291.4	0.0105027	0.0496717	0.0464325	0.00305667
																				291.6	0.0101895	0.0485938	0.0458189	0.00323405
																				291.8	0.0102639	0.0484604	0.0451175	0.00285757
																				292	0.010343	0.0486981	0.0451761	0.00270765
																				292.2	0.0101015	0.0472316	0.0439271	0.00284223
																				292.4	0.0105822	0.0481592	0.0440847	0.00163725
																				292.6	0.0108044	0.0490185	0.0437824	0.00148206
																				292.8	0.0109861	0.048136	0.0442033	0.00096385
																				293	0.0109975	0.048753	0.0453614	0.00113285
																				293.2	0.0103869	0.0493591	0.0451056	0.00038296
																				293.4	0.0102931	0.0491696	0.0445082	0.00125057
																				293.6	0.0108254	0.0503323	0.0456478	0.00051177
																				293.8	0.0111453	0.0506771	0.0472473	0.00069416
																				294	0.0112251	0.0509326	0.0475103	0.00064905
																				294.2	0.0108212	0.0498379	0.0486229	0.00113079
																				294.4	0.0111883	0.0501144	0.0480054	0.00112479
																				294.6	0.0112328	0.049754	0.048711	0.00095102
																				294.8	0.0106275	0.0502108	0.0502602	0.00095456
																				295	0.0108221	0.0502348	0.0508731	0.00138671
																				295.2	0.0110205	0.0501853	0.0510823	0.00200858
																				295.4	0.010853	0.0498724	0.0512966	0.00216566
																				295.6	0.010574	0.0486604	0.0494634	0.00183574
																				295.8	0.0114301	0.0498071	0.0490287	0.00167147
																				296	0.0116371	0.0488209	0.0488461	0.00181908
																				296.2	0.0120979	0.048482	0.047549	0.0017834
																				296.4	0.0122634	0.0497368	0.0464643	0.00121395
																				296.6	0.0122191	0.0497865	0.0457703	0.00224363
																				296.8	0.0112497	0.0487252	0.0442218	0.00226199
																				297	0.0103992	0.0490431	0.0438312	0.0025668
																				297.2	0.0102242	0.049396	0.0424757	0.00240359
																				297.4	0.0104595	0.0481133	0.0424506	0.00205175
																				297.6	0.0119587	0.0488573	0.043262	0.00179779
																				297.8	0.0131683	0.0487434	0.043243	0.00182093
																				298	0.0122405	0.0493061	0.0430063	0.00077043
																				298.2	0.0121391	0.0485498	0.0435784	-0.00022129
																				298.4	0.0132663	0.0495359	0.0437045	-0.00062675
																				298.6	0.0129006	0.0478563	0.045828	-0.00096331
																				298.8	0.0135009	0.0479537	0.0460892	0.00010465
																				299	0.0137847	0.0464214	0.0463481	0.00031693
																				299.2	0.0144688	0.046141	0.0468194	0.0006042
																				299.4	0.0148929	0.0456133	0.0451917	0.00101594
																				299.6	0.0148023	0.0463837	0.0439468	0.00104737
																				299.8	0.0154363	0.0470455	0.0441167	0.00103554
																				300	0.0144047	0.0467029	0.0443046	0.00133926
																				300.2	0.0148218	0.0473619	0.0426136	0.00213556
																				300.4	0.0138294	0.0477457	0.0415207	0.00222063
																				300.6	0.0130862	0.0473974	0.0409776	0.00269581
																				300.8	0.0122176	0.0469474	0.0395515	0.00293536
																				301	0.0118378	0.0461837	0.0394132	0.00382257
																				301.2	0.0113896	0.0454459	0.0400509	0.00343029
																				301.4	0.0120857	0.0452807	0.0400038	0.00307632
																				301.6	0.0115753	0.0469711	0.0412276	0.00394005
																				301.8	0.0121829	0.0473354	0.0413641	0.00359482
																				302	0.0103023	0.0475004	0.0430969	0.00324533
																				302.2	0.0103736	0.0461023	0.0439064	0.00279856
																				302.4	0.00968352	0.0465519	0.0450571	0.00403058
																				302.6	0.00988786	0.0449828	0.0461009	0.00420582
																				302.8	0.00971216	0.0464537	0.0458998	0.00480391
																				303	0.00950508	0.0463814	0.0460539	0.00492319
																				303.2	0.00909489	0.0466789	0.0459451	0.00523955
																				303.4	0.0101484	0.0461568	0.0445314	0.00527929
																				303.6	0.0100955	0.0470767	0.0456585	0.00466813
																				303.8	0.0100215	0.0473711	0.0457258	0.00461171
																				304	0.00862615	0.0473094	0.0445973	0.00418426
																				304.2	0.00840097	0.0481203	0.0441389	0.00461914
																				304.4	0.00798942	0.0480932	0.044373	0.00394059
																				304.6	0.00805488	0.0473401	0.0439106	0.00348715
																				304.8	0.00797255	0.0476098	0.0442963	0.00315853
																				305	0.00751982	0.0481439	0.0448244	0.00261263
																				305.2	0.00693591	0.0483482	0.0458859	0.00232084
																				305.4	0.00779622	0.0485891	0.0454856	0.00140321
																				305.6	0.00770787	0.0479629	0.0462171	0.00128648
																				305.8	0.00736216	0.0481589	0.0456226	0.00031343
																				306	0.00644889	0.0475373	0.0460592	4.681e-05
																				306.2	0.00741597	0.0473269	0.0460402	-0.00049922
																				306.4	0.00677366	0.0483142	0.0469919	0.00048437
																				306.6	0.00664068	0.0488007	0.0462499	0.00012188
																				306.8	0.00525432	0.0505444	0.0460156	0.0005289
																				307	0.00594705	0.0494931	0.0460956	0.0005219
																				307.2	0.00540644	0.0493852	0.045604	0.00026853
																				307.4	0.00685483	0.0484904	0.0461325	-0.00012419
																				307.6	0.00599969	0.0490201	0.0468239	0.00024217
																				307.8	0.00501455	0.0489264	0.0469545	0.00064408
																				308	0.00435955	0.0488532	0.0457197	0.00082835
																				308.2	0.00441255	0.0493131	0.0467008	0.00154107
																				308.4	0.00526265	0.0481717	0.045627	0.00122246
																				308.6	0.00558072	0.0482174	0.0453111	0.00157258
																				308.8	0.00648037	0.0484035	0.0453332	0.0021943
																				309	0.00691745	0.0489929	0.0448595	0.00235285
																				309.2	0.00806037	0.0483066	0.0437883	0.00304258
																				309.4	0.00976304	0.0472028	0.0427744	0.00198604
																				309.6	0.00943432	0.0465401	0.0423143	0.00173807
																				309.8	0.00940351	0.0472955	0.0421577	0.00158252
																				310	0.0109067	0.0468371	0.0432841	0.00151861
																				310.2	0.0117	0.0469066	0.0442084	0.002041
																				310.4	0.0103731	0.046327	0.0456415	0.00207587
																				310.6	0.0104672	0.0459283	0.0451759	0.00125318
																				310.8	0.0108467	0.0464225	0.044854	0.00149983
																				311	0.0107546	0.0459934	0.0453544	0.00131286
																				311.2	0.0096155	0.0459412	0.0444002	0.00068192
																				311.4	0.00928392	0.0449708	0.045826	0.00032802
																				311.6	0.00873394	0.0458611	0.0463448	0.00041682
																				311.8	0.00676716	0.0464623	0.0456596	0.00078918
																				312	0.00631213	0.0470432	0.0444307	0.00092849
																				312.2	0.00668681	0.046671	0.043479	0.00069621
																				312.4	0.00689887	0.0465195	0.0431102	0.0008942
																				312.6	0.00678275	0.0474986	0.0428334	0.00120318
																				312.8	0.00750095	0.0484151	0.0429334	0.00087024
																				313	0.00826082	0.048965	0.0429386	0.00062324
																				313.2	0.0096392	0.0485236	0.0427648	0.0002664
																				313.4	0.0104206	0.0481583	0.043987	-0.00026435
																				313.6	0.00996192	0.0476898	0.0440373	-0.00015152
																				313.8	0.0108159	0.048694	0.0450469	0.00038603
																				314	0.0111442	0.0479513	0.0472336	0.00034937
																				314.2	0.0114962	0.0480471	0.0467196	0.00140183
																				314.4	0.0103115	0.0473214	0.0469749	0.00098514
																				314.6	0.0111868	0.0471164	0.0458756	0.00079113
																				314.8	0.0110297	0.0474229	0.0446813	0.00212667
																				315	0.0109576	0.0469939	0.0441106	0.0020829
																				315.2	0.00986807	0.0459418	0.0432342	0.00181829
																				315.4	0.00956355	0.045278	0.0428262	0.00209181
																				315.6	0.00887898	0.0451931	0.0425157	0.00243975
																				315.8	0.00730675	0.0447369	0.0419165	0.0028858
																				316	0.00756584	0.0446611	0.0402795	0.00265183
																				316.2	0.00789012	0.044283	0.0399392	0.00171621
																				316.4	0.00798021	0.0446087	0.0407007	0.00122614
																				316.6	0.00823784	0.0452898	0.0404876	0.00018738
																				316.8	0.00858526	0.0446912	0.0408361	2.452e-05
																				317	0.0100609	0.0437992	0.0405095	0.00082855
																				317.2	0.0101117	0.043291	0.0407521	0.0005906
																				317.4	0.0100891	0.0434115	0.0410635	0.00059482
																				317.6	0.0096667	0.04302	0.0403402	0.00116617
																				317.8	0.00938532	0.0446941	0.0428881	0.00121116
																				318	0.00976935	0.044442	0.0440742	0.00092423
																				318.2	0.00962811	0.0447538	0.0440275	0.00141248
																				318.4	0.00850589	0.0434118	0.0436275	0.00131553
																				318.6	0.00860808	0.0435345	0.0445486	0.00176066
																				318.8	0.00826604	0.0445161	0.0447142	0.00248471
																				319	0.00869506	0.0450127	0.0444419	0.00236317
																				319.2	0.00718766	0.0450462	0.0440841	0.00250586
																				319.4	0.00769125	0.0454331	0.0440484	0.00252428
																				319.6	0.00738082	0.045909	0.044307	0.00291656
																				319.8	0.00801028	0.0461476	0.0443236	0.00316233
																				320	0.00731033	0.0472319	0.0430248	0.0028671
																				320.2	0.00739155	0.0469661	0.0437929	0.00252547
																				320.4	0.00759102	0.0473042	0.0435228	0.00256464
																				320.6	0.00678178	0.0472948	0.0429974	0.00272904
																				320.8	0.00577775	0.0462358	0.0422763	0.00342824
																				321	0.00590704	0.0468003	0.0412107	0.00402772
																				321.2	0.00532293	0.0468671	0.0412988	0.00377601
																				321.4	0.00690647	0.0466271	0.0409079	0.00364184
																				321.6	0.0074059	0.0458037	0.0406628	0.00411501
																				321.8	0.00738674	0.0453117	0.0419868	0.00363676
																				322	0.00777833	0.0436899	0.0418572	0.00303775
																				322.2	0.00724663	0.0427834	0.0417994	0.00342169
																				322.4	0.0064633	0.0419205	0.041477	0.00337593
																				322.6	0.00655709	0.0427798	0.0426723	0.00328049
																				322.8	0.00801275	0.0426982	0.0420262	0.00310415
																				323	0.00940126	0.043239	0.040736	0.00345893
																				323.2	0.00993938	0.0433041	0.0405727	0.00336802
																				323.4	0.0121756	0.0437099	0.0408495	0.00341324
																				323.6	0.0125322	0.0428281	0.0396759	0.00341694
																				323.8	0.0127763	0.0421786	0.0402133	0.00298974
																				324	0.0114648	0.0421212	0.0406209	0.00323321
																				324.2	0.0111703	0.0413265	0.0421687	0.00327679
																				324.4	0.0104412	0.0416471	0.0419637	0.00315011
																				324.6	0.00986036	0.0417684	0.041605	0.00256394
																				324.8	0.00970789	0.0415898	0.0411268	0.00224078
																				325	0.00967324	0.041412	0.0410171	0.00219081
																				325.2	0.0104447	0.0412149	0.0416565	0.00198827
																				325.4	0.0107182	0.041041	0.0403632	0.00189489
																				325.6	0.0100241	0.0412823	0.0398843	0.00164223
																				325.8	0.00900564	0.0420085	0.0403615	0.00101555
																				326	0.00974194	0.0425469	0.040303	0.00087622
																				326.2	0.00986787	0.043399	0.0395533	0.00062387
																				326.4	0.00934982	0.0432054	0.040417	0.00043932
																				326.6	0.00976851	0.0439074	0.0401674	0.00069226
																				326.8	0.0108182	0.0450312	0.0406824	0.0007516
																				327	0.0115743	0.0457684	0.0414168	0.00120427
																				327.2	0.0117471	0.0463311	0.0417106	0.00124189
																				327.4	0.0130334	0.0468216	0.0420239	0.00157662
																				327.6	0.0121778	0.0451305	0.0432076	0.0020439
																				327.8	0.0119636	0.044874	0.0436321	0.00232181
																				328	0.0114457	0.0448899	0.0438567	0.00317105
																				328.2	0.0115996	0.0445461	0.043943	0.00257788
																				328.4	0.0111201	0.0443279	0.044097	0.00226199
																				328.6	0.0121852	0.0440128	0.0435762	0.00254204
																				328.8	0.0124551	0.0425437	0.0426835	0.00270111
																				329	0.0134915	0.041757	0.0425604	0.0024419
																				329.2	0.0143935	0.042591	0.0417084	0.00268582
																				329.4	0.0138367	0.0425097	0.0403452	0.00266037
																				329.6	0.0150336	0.0440164	0.0402305	0.00304165
																				329.8	0.0154902	0.0438105	0.0403496	0.00329243
																				330	0.0168913	0.0435487	0.0403782	0.00385843
																				330.2	0.0163937	0.043979	0.0396989	0.00311376
																				330.4	0.0152181	0.043617	0.0403052	0.00301635
																				330.6	0.0149243	0.0452667	0.0402593	0.00224961
																				330.8	0.0150077	0.046357	0.041102	0.00253908
																				331	0.0139417	0.046099	0.0419192	0.00271643
																				331.2	0.0135205	0.0455601	0.0411599	0.00308091
																				331.4	0.0126273	0.0458476	0.0425327	0.00273214
																				331.6	0.0115476	0.0455151	0.0428928	0.00333349
																				331.8	0.011607	0.0465133	0.0416103	0.00290214
																				332	0.0112186	0.045753	0.0423275	0.00308348
																				332.2	0.010953	0.045557	0.0434312	0.00239817
																				332.4	0.00977388	0.0456857	0.0439148	0.0025203
																				332.6	0.0106622	0.0457472	0.0434941	0.00303831
																				332.8	0.0100359	0.0453347	0.0434506	0.0025242
																				333	0.0102398	0.0458283	0.0437029	0.00176619
																				333.2	0.00890533	0.0464169	0.0437968	0.00225146
																				333.4	0.00793328	0.0464585	0.0437806	0.00207175
																				333.6	0.0084408	0.0481196	0.043462	0.00255663
																				333.8	0.00804762	0.0475857	0.0432425	0.00245277
																				334	0.00807175	0.0478257	0.0422986	0.00251501
																				334.2	0.00767195	0.0488262	0.0408672	0.00154983
																				334.4	0.00632004	0.0484181	0.0405003	0.00144409
																				334.6	0.00548626	0.0486627	0.0395934	0.00129211
																				334.8	0.00538927	0.0477429	0.0388977	0.00250538
																				335	0.00506556	0.0469824	0.0386633	0.00235058
																				335.2	0.00621115	0.0473411	0.0376196	0.00331487
																				335.4	0.0060554	0.047827	0.0379381	0.00373198
																				335.6	0.00676793	0.0477683	0.0366092	0.00429638
																				335.8	0.00807095	0.0467789	0.0363196	0.00376511
																				336	0.00775333	0.0459127	0.0358905	0.00375324
																				336.2	0.00758081	0.0458825	0.0350967	0.00337413
																				336.4	0.00834728	0.0461454	0.0342992	0.00315053
																				336.6	0.00870608	0.0457183	0.0353366	0.00275049
																				336.8	0.00815912	0.0449399	0.0351574	0.00222691
																				337	0.00864338	0.0452158	0.035663	0.00170389
																				337.2	0.00781634	0.0450245	0.0367627	0.00157191
																				337.4	0.00797858	0.0445184	0.0358467	0.00068821
																				337.6	0.0083232	0.0446163	0.0361396	-8.184e-05
																				337.8	0.00923192	0.0447161	0.036407	0.00052612
																				338	0.00961267	0.0434485	0.036782	0.00064315
																				338.2	0.00993951	0.0433585	0.0376418	0.00132147
																				338.4	0.0087145	0.0428092	0.0389001	0.00154908
																				338.6	0.00890273	0.0417824	0.039773	0.00120622
																				338.8	0.0092922	0.0411304	0.0403031	0.00244263
																				339	0.00997202	0.0411166	0.0403867	0.00248758
																				339.2	0.00942212	0.0433031	0.0406628	0.00373563
																				339.4	0.00887642	0.0419906	0.0417306	0.00326294
																				339.6	0.00882522	0.0424317	0.0408228	0.0031509
																				339.8	0.0105004	0.0424819	0.0411982	0.0036489
																				340	0.0104523	0.0436349	0.0407143	0.00373204
																				340.2	0.010003	0.0446233	0.0404152	0.00342803
																				340.4	0.0102487	0.0457981	0.041048	0.00306704
																				340.6	0.00940597	0.0456392	0.040785	0.00324463
																				340.8	0.00990409	0.0460366	0.039589	0.00349224
																				341	0.0103429	0.0467492	0.0392145	0.00367938
																				341.2	0.0093674	0.0463194	0.0391222	0.00311357
																				341.4	0.00893895	0.0461326	0.0378071	0.00288268
																				341.6	0.00890617	0.0472309	0.0379378	0.0026514
																				341.8	0.00894488	0.0469277	0.0377541	0.00400761
																				342	0.00828175	0.0452207	0.0373837	0.00404006
																				342.2	0.00838275	0.0453831	0.0368962	0.00377055
																				342.4	0.00863184	0.0448423	0.0359661	0.00281797
																				342.6	0.0094226	0.0423454	0.0340753	0.00233731
																				342.8	0.00974996	0.0418336	0.0323617	0.00326763
																				343	0.00992084	0.0410287	0.0314357	0.00279199
																				343.2	0.0101835	0.0415676	0.0310138	0.00289932
																				343.4	0.0103865	0.0393664	0.031609	0.00259508
																				343.6	0.0101052	0.0396526	0.0310029	0.00325065
																				343.8	0.0102155	0.0399899	0.0314151	0.00324754
																				344	0.00996502	0.0404327	0.0316369	0.0026498
																				344.2	0.00992873	0.0412119	0.031339	0.00230743
																				344.4	0.0112876	0.0423248	0.0311011	0.00181403
																				344.6	0.0116123	0.0424868	0.0312208	0.00219845
																				344.8	0.0116429	0.0430321	0.0318691	0.00194378
																				345	0.0116295	0.0435891	0.0322513	0.00156461
																				345.2	0.0108392	0.0442549	0.0332369	0.00141517
																				345.4	0.0105349	0.0446141	0.0352812	0.00070675
																				345.6	0.00967044	0.0455919	0.0364456	0.00048857
																				345.8	0.00966115	0.045634	0.0378702	0.00081193
																				346	0.00931158	0.0453064	0.0380888	0.00043797
																				346.2	0.00994386	0.0456031	0.0382465	8.519e-05
																				346.4	0.0103495	0.0452447	0.0377634	0.00052538
																				346.6	0.00944482	0.0443479	0.0371932	0.00098126
																				346.8	0.0100099	0.0450418	0.0384646	0.00194891
																				347	0.00957833	0.0432812	0.038454	0.00266279
																				347.2	0.00913065	0.0439288	0.037699	0.00421012
																				347.4	0.00883274	0.0434805	0.0381558	0.00485008
																				347.6	0.00790727	0.0437656	0.0383019	0.00562215
																				347.8	0.00849226	0.0423797	0.0383784	0.00529661
																				348	0.00857572	0.0428036	0.0379366	0.00565802
																				348.2	0.00818907	0.0425394	0.036923	0.00543009
																				348.4	0.00769833	0.0430116	0.0372535	0.00565826
																				348.6	0.0060933	0.0415992	0.0370267	0.00607117
																				348.8	0.0059034	0.0409119	0.0370219	0.0054433
																				349	0.00608366	0.0411875	0.0361314	0.00522982
																				349.2	0.00486704	0.04047	0.0367665	0.00506998
																				349.4	0.00384025	0.0396011	0.0381996	0.00340292
																				349.6	0.00387706	0.0407508	0.0380387	0.00343392
																				349.8	0.00309349	0.0406159	0.0383141	0.00293821
																				350	0.00287829	0.040787	0.0377379	0.00250304
																				350.2	0.00314484	0.0413724	0.0369764	0.00234095
																				350.4	0.00415928	0.0425572	0.0371052	0.00258219
																				350.6	0.00577923	0.0421107	0.0370204	0.00264104
																				350.8	0.00749378	0.0425128	0.0376228	0.00277278
																				351	0.00827897	0.0421234	0.0379959	0.0032405
																				351.2	0.00882223	0.0431877	0.0389325	0.00386237
																				351.4	0.00919568	0.0428237	0.0399895	0.00347665
																				351.6	0.00791935	0.0424054	0.0404565	0.00338676
																				351.8	0.00841164	0.0422975	0.0403259	0.0033243
																				352	0.00725394	0.0443564	0.0393916	0.00438989
																				352.2	0.0070359	0.0443943	0.0402881	0.00409908
																				352.4	0.00672858	0.04465	0.0402134	0.00464041
																				352.6	0.00681894	0.043805	0.0395845	0.00414042
																				352.8	0.00778354	0.0438462	0.0391066	0.00376925
																				353	0.00679795	0.0429882	0.0376879	0.00351657
																				353.2	0.00482416	0.0417971	0.0374029	0.00371005
																				353.4	0.00511663	0.0419645	0.0373647	0.00341783
																				353.6	0.00538629	0.0424063	0.0369073	0.00409823
																				353.8	0.0038286	0.0424078	0.0362747	0.0040717
																				354	0.00447848	0.0422336	0.0360974	0.00391085
																				354.2	0.00464576	0.0420909	0.0362501	0.00423932
																				354.4	0.00618804	0.0421263	0.0359116	0.00329294
																				354.6	0.00703265	0.0414246	0.0351352	0.00311574
																				354.8	0.00739399	0.0418279	0.036136	0.00250364
																				355	0.0079263	0.0414305	0.0363997	0.00289738
																				355.2	0.00758632	0.0409475	0.0360249	0.00328882
																				355.4	0.00797582	0.0406716	0.0344304	0.00356649
																				355.6	0.00869102	0.0405071	0.0327675	0.00326032
																				355.8	0.00976272	0.0409015	0.0326154	0.00379968
																				356	0.00869042	0.041485	0.0330348	0.00351588
																				356.2	0.00780239	0.0412773	0.0336817	0.00252943
																				356.4	0.00812219	0.0404795	0.0312832	0.00225143
																				356.6	0.00908901	0.0401398	0.0305585	0.00088728
																				356.8	0.00915739	0.0397373	0.0289911	0.00126979
																				357	0.00792366	0.0392992	0.028288	0.00164709
																				357.2	0.00680541	0.0404979	0.0280636	0.00209916
																				357.4	0.0058716	0.0404372	0.0281284	0.00217447
																				357.6	0.00480824	0.0403178	0.0282481	0.0025664
																				357.8	0.00371633	0.041042	0.0293334	0.00291693
																				358	0.00336171	0.041029	0.030543	0.00294762
																				358.2	0.00365965	0.0421322	0.0310746	0.0032762
																				358.4	0.00445388	0.0426331	0.0310726	0.00267077
																				358.6	0.00528011	0.0431097	0.0320124	0.00354949
																				358.8	0.006238	0.0430549	0.0329585	0.00362078
																				359	0.0069638	0.0428671	0.0325732	0.00435855
																				359.2	0.00820764	0.0425377	0.0331599	0.00463121
																				359.4	0.00980188	0.0422417	0.0330471	0.0046946
																				359.6	0.0102695	0.041838	0.0335669	0.00402721
																				359.8	0.0104218	0.0416341	0.0346819	0.00382378
																			Sample ID	KD (M)	KD Error	ka (1/Ms)	ka Error	kdis (1/s)	kdis Error	RSS	Full R^2
																			Gly	2.865e-05	5.677e-07	163.9	2.908	0.004697	4.141e-05	0.3104	0.9155

## Sheet: Fig. 4
Fig. 4B
	Sa			Sa (Le)			Sa (Δclpv-1)			Sa (Δhcp-1)			Sa (ΔVgrG1-1)
log10(CFU/mL) of Sa	7.38021	7.39043	7.37501	6.26885	6.23408	6.19629	6.69897	6.7231	6.66005	6.77815	6.78837	6.80811	7	6.96782	6.96108
Fig. 4C
	Le			Δclpv-1			Δhcp-1			ΔvgrG1-1			Le (Sa)			Δclpv-1 (Sa)			Δhcp-1 (Sa)			ΔvgrG1-1(Sa)
log10(CFU/mL) of Le strains	6.7231	6.8316	6.79339	6.60206	6.66005	6.76769	6.66679	6.74036	6.78837	6.73469	6.69272	6.62472	7.23408	7.28524	7.19629	7.17609	7.10914	7.19629	7.13263	7.17609	7.05799	7	7.10914	7.02996

## Sheet: Fig. 5
Fig. 5A
				Control			Exogenous addition
Relative expression level of lssL in Le	PG hydrolysis products			0.899823	0.975003	1.12517	1.54083	1.5174	1.71203
	50 μM Gly			0.938543	1.11614	0.94532	1.51764	1.27973	1.29939
Fig. 5B
		Control			50 μM Gly
Relative expression level of lssL in Le	LeΔrltB	1.00215	0.793176	0.913761	0.744481	1.02845	0.893262
	LeΔrltA	0.938883	0.883135	1.06199	1.22443	1.11658	1.06704
Fig. 5F
		Le			LeΔlssL
	distance	Mean	SD	N	Mean	SD	N
Success proportion of directional contact to Ml (%)	3 μm	52.5	7.89581	40	17.5	6.00781	40
	4 μm	27.5	7.06001	40	5	3.44601	40
Fig. 5G
	Ml			Ml (Le)			Ml (LeΔlssL)
log10(CFU/mL) of Ml	7.29557	7.26027	7.242	6.26324	6.29189	6.18799	6.93785	6.90309	6.86283
Fig. 5H
	Le			LeΔlssL			Le (Ml)			LeΔlssL (Ml)
log10(CFU/mL) of Le strains	6.66511	6.69534	6.70615	6.68425	6.727	6.66901	6.8293	6.79588	6.81012	6.74364	6.87264	6.84251
Fig. 5I
		LeC3			LeC3ΔlssL
	distance	Mean	SD	N	Mean	SD	N
Success proportion of directional contact (%)	Sa	42.5	7.81625	40	27.5	7.06001	40
	Ml	55	7.86607	40	35	7.54155	40

## Sheet: Fig. 6-1
Uniprot ID, protein length			BLASTP result-LssL				BLASTP result-A0A2H4JAU4				BLASTP result-Q4ZD58				BLASTP result- A0A1J0MFY3
Uniprot ID	Protein length (AA)		Description	Query Cover	Ident		Description	Query Cover	Ident		Description	Query Cover	Ident		Description	Query Cover	Ident
A0A2A8KK32|A0A2A8KK32_BACAN	186		LssL	100	100		A0A2H4JAU4|A0A2H4JAU4_9VIRU	100	100		Q4ZD58|Q4ZD58_9CAUD	100	100		A0A1J0MFY3|A0A1J0MFY3_9CAUD	100	100
A0A240BWI4|A0A240BWI4_9STAP	212		UPI00099C6EFC	100	99.61		UPI00066D972F	100	97.74		A0A2A4EI44|A0A2A4EI44_STAPS	100	96.91		A0A2I0XLY5|A0A2I0XLY5_STAPS	100	98.15
A0A1J4RN38|A0A1J4RN38_9CHLR	222		UPI000B84DCA0	100	94.57		A0A0Y2BZ11|A0A0Y2BZ11_STREE	100	96.1		A0A1J0MFY3|A0A1J0MFY3_9CAUD	100	96.71		Q4ZD58|Q4ZD58_9CAUD	100	96.71
A0A1F8QKP6|A0A1F8QKP6_9CHLR	234		UPI0009F2152E	98	94.07		UPI0008A4E5D5	99	74.03		A0A2I0XLY5|A0A2I0XLY5_STAPS	100	95.47		A0A2A4EI44|A0A2A4EI44_STAPS	100	96.71
A0A0M0SVS4|A0A0M0SVS4_9BACL	238		UPI000349E834	97	86.85		UPI00070F30D3	99	72.19		UPI000C1C2EB2	100	95.27		UPI000C1C2EB2	100	94.86
C4KYM0|C4KYM0_EXISA	238		A0A0S2G1A2|A0A0S2G1A2_9GAMM	96	88.8		U7PCJ9|U7PCJ9_STASI	99	71.17		UPI000C1C547F	100	94.24		A0A2K4AVF6|A0A2K4AVF6_STAIN	100	94.44
U1N0Q7|U1N0Q7_9BACL	238		A0A290ZXF8|A0A290ZXF8_9GAMM	97	89.68		A0A242VGH2|A0A242VGH2_9STAP	100	68.37		UPI000C1C4BC1	100	94.65		UPI000C1C547F	100	94.03
B1YLS7|B1YLS7_EXIS2	238		A0A108U937|A0A108U937_9GAMM	97	89.68		A0A2K3ZGT5|A0A2K3ZGT5_9STAP	99	68.29		UPI000BBC1A65	100	94.03		A0A2K4AQ66|A0A2K4AQ66_STAIN	100	93.62
A0A1G1SLV5|A0A1G1SLV5_9BACL	238		A0A0Q8ISZ1|A0A0Q8ISZ1_9GAMM	97	89.68		UPI000CDF0A48	100	67.96		A0A2K4AQ66|A0A2K4AQ66_STAIN	100	93.62		UPI000C1C4BC1	100	93.62
A0A069EW40|A0A069EW40_9BACL	238		UPI00068ED542	99	81.15		A0A2K3W769|A0A2K3W769_STACR	100	68.57		UPI000BBC44A6	100	93.62		UPI000BBC44A6	100	93.62
A0A1S2WD53|A0A1S2WD53_9BACL	238		UPI000717230C	100	79.09		A0A2K4AQ66|A0A2K4AQ66_STAIN	100	65.99		A0A2K4AVF6|A0A2K4AVF6_STAIN	100	93		UPI000BBC1A65	100	93.62
A0A178KFH4|A0A178KFH4_9BACL	238		UPI0009F94803	91	72.69		UPI000BBC44A6	100	65.99		UPI000CDF0A48	100	82.86		UPI000CDF0A48	100	82.86
A0A177SET1|A0A177SET1_9BACL	238		A0A223CY68|A0A223CY68_9BACL	94	70.45		UPI000852C3EC	100	64.36		A0A1E5TUD4|A0A1E5TUD4_9STAP	100	77.82		A0A242VGH2|A0A242VGH2_9STAP	100	81.22
S3GLQ3|S3GLQ3_9BACL	238		A0A074LXV3|A0A074LXV3_9BACL	95	68.95		A0A1E5TUD4|A0A1E5TUD4_9STAP	100	64.36		A0A242VGH2|A0A242VGH2_9STAP	100	80.2		A0A1E5TUD4|A0A1E5TUD4_9STAP	100	77.82
A0A099DKU4|A0A099DKU4_9BACL	238		A0A1Y0IIA8|A0A1Y0IIA8_9BACL	97	67.72		A0A1J0MFY3|A0A1J0MFY3_9CAUD	100	65.17		UPI000852C3EC	100	77.21		UPI000852C3EC	100	77.82
A0A031IJU9|A0A031IJU9_9BACL	238		A0A1C4YB00|A0A1C4YB00_9ACTN	99	63.95		A0A2I0XLY5|A0A2I0XLY5_STAPS	100	65.17		A0A2K3W769|A0A2K3W769_STACR	100	80		A0A2K3W769|A0A2K3W769_STACR	100	80.82
UPI000462D998	238		UPI000525937C	87	66.52		Q4ZD58|Q4ZD58_9CAUD	100	65.58		UPI0008A4E5D5	99	77.8		UPI0008A4E5D5	99	78.21
UPI0004792B58	238		C4RPN1|C4RPN1_9ACTN	99	62.02		UPI000C1C2EB2	100	64.97		UPI00070F30D3	99	75.71		UPI00070F30D3	99	76.33
UPI00047C9D9B	238		UPI0006D5617D	89	61.44		UPI000C1C4BC1	100	64.97		U7PCJ9|U7PCJ9_STASI	99	74.29		U7PCJ9|U7PCJ9_STASI	99	74.9
UPI000493C740	238		UPI000C6F142B	87	65.94		A0A2A4EI44|A0A2A4EI44_STAPS	100	64.97		A0A2K3ZGT5|A0A2K3ZGT5_9STAP	99	67.76		A0A2K3ZGT5|A0A2K3ZGT5_9STAP	99	67.55
UPI0004946A9E	238		A0A1C6S9C5|A0A1C6S9C5_9ACTN	87	66.23		UPI000C1C547F	100	65.17		UPI00066D972F	100	65.99		UPI00066D972F	100	65.58
UPI0004DEEE8A	238		UPI000A05F533	87	63.79		A0A2K4AVF6|A0A2K4AVF6_STAIN	100	63.95		A0A2H4JAU4|A0A2H4JAU4_9VIRU	100	65.58		A0A2H4JAU4|A0A2H4JAU4_9VIRU	100	65.17
UPI00054E92B6	238		UPI0007E8BF90	95	58.46		UPI000BBC1A65	100	64.15		A0A0Y2BZ11|A0A0Y2BZ11_STREE	100	65.58		A0A0Y2BZ11|A0A0Y2BZ11_STREE	100	65.17
UPI00064687E8	238		A0A0S2F6K6|A0A0S2F6K6_9GAMM	95	58.85		A0A1M7G4P8|A0A1M7G4P8_9STAP	41	37.93		A0A1G9E9P0|A0A1G9E9P0_9STAP	46	40.24		A0A1G9E9P0|A0A1G9E9P0_9STAP	46	41.46
UPI00064AD772	238		UPI00082C1066	87	65.04		A0A1G9E9P0|A0A1G9E9P0_9STAP	33	40.85		A0A1M7G4P8|A0A1M7G4P8_9STAP	31	42.31		A0A1M7G4P8|A0A1M7G4P8_9STAP	31	41.67
UPI0006FD9867	238		A0A108UCQ9|A0A108UCQ9_9GAMM	96	56.32		A0A285USK1|A0A285USK1_9STAP	41	37.44		A0A285USK1|A0A285USK1_9STAP	31	41.03		A0A285USK1|A0A285USK1_9STAP	31	41.67
UPI000700611D	238		A0A0S2FVW8|A0A0S2FVW8_9GAMM	96	55.56		P10547|LSTP_STASI	43	47.47		O05156|ALE1_STACP	42	59.57		O05156|ALE1_STACP	42	59.57
UPI000736F4BD	238		A0A0S2GCF3|A0A0S2GCF3_9GAMM	100	53.62		P10548|LSTP_STAST	43	47.47		A0A240BWI4|A0A240BWI4_9STAP	19	58.51		A0A240BWI4|A0A240BWI4_9STAP	19	59.57
UPI0008778D61	238		A0A1H2RML5|A0A1H2RML5_LYSEN	96	52.65		A0A240BWI4|A0A240BWI4_9STAP	20	44.9		P10547|LSTP_STASI	43	55.21		P10548|LSTP_STAST	43	55.21
UPI00093BDA55	238		A0A291A5C5|A0A291A5C5_9GAMM	89	56.97		O05156|ALE1_STACP	43	43.88		P10548|LSTP_STAST	43	55.21		P10547|LSTP_STASI	43	55.21
UPI000990FDDC	238		A0A108UC75|A0A108UC75_9GAMM	89	56.56		A0A133QQ41|A0A133QQ41_STASI	36	46.07		A0A133QQ41|A0A133QQ41_STASI	38	51.58		A0A133QQ41|A0A133QQ41_STASI	38	51.58
A0A0M0T3U7|A0A0M0T3U7_9BACL	239		A0A0S2GBF9|A0A0S2GBF9_9GAMM	96	58.08		A0A2K4FCG9|A0A2K4FCG9_9STAP	41	41.28		UPI00066E4C9E	38	46.81		UPI00066E4C9E	38	47.87
A0A178KBR7|A0A178KBR7_9BACL	239		A0A1G3LA13|A0A1G3LA13_9SPIR	87	53.88		A0A1Z3TZW4|A0A1Z3TZW4_9STAP	22	41.28		H0DJE6|H0DJE6_9STAP	38	46.81		H0DJE6|H0DJE6_9STAP	38	47.87
A0A0V8GBR5|A0A0V8GBR5_9BACL	239		UPI0004B98F61	88	37.09		A0A1E9AAF2|A0A1E9AAF2_9STAP	19	40.62		A0A2K4DSE1|A0A2K4DSE1_9STAP	38	45.74		A0A2K4DSE1|A0A2K4DSE1_9STAP	37	47.31
A0A099DCV6|A0A099DCV6_9BACL	239		A0A1M4XHR6|A0A1M4XHR6_9BACL	85	41.57		A0A2K4DSE1|A0A2K4DSE1_9STAP	19	40.62		A0A1E9AAF2|A0A1E9AAF2_9STAP	38	45.74		A0A1E9AAF2|A0A1E9AAF2_9STAP	37	47.31
UPI000735E4D3	239		A0A1H3LG99|A0A1H3LG99_9BACL	87	34.11		A0A2K4FAC8|A0A2K4FAC8_9STAP	19	40.21		A0A2K4FAC8|A0A2K4FAC8_9STAP	38	45.74		A0A2K4FAC8|A0A2K4FAC8_9STAP	38	46.81
UPI0008592555	239		A0A1K1VSF6|A0A1K1VSF6_9BACL	87	34.75		UPI00066E4C9E	19	39.18		A0A2K4FCG9|A0A2K4FCG9_9STAP	40	42.45		A0A2K4FCG9|A0A2K4FCG9_9STAP	40	42.45
A0A248L6I1|A0A248L6I1_9BACL	240		A0A2C4QK02|A0A2C4QK02_9BACI	96	30.04		H0DJE6|H0DJE6_9STAP	19	38.54		A0A1Z3TZW4|A0A1Z3TZW4_9STAP	40	42.45		A0A1Z3TZW4|A0A1Z3TZW4_9STAP	40	42.45
R6U345|R6U345_9CLOT	242		UPI000CD876DA	96	29.54		A0A1V6AEW8|A0A1V6AEW8_9BACT	32	29.3		A0A1V6AEW8|A0A1V6AEW8_9BACT	27	29.93		A0A1V6AEW8|A0A1V6AEW8_9BACT	24	31.15
B1YEQ6|B1YEQ6_EXIS2	244		J8KIC2|J8KIC2_BACCE	92	30.15		A9WA90|A9WA90_CHLAA	19	32.65		A0A1H1M1T2|A0A1H1M1T2_9CELL	18	35.48		B4W5I1|B4W5I1_9CYAN	23	32.17
A0A178KFL7|A0A178KFL7_9BACL	244		A0A243CCJ0|A0A243CCJ0_BACTU	96	28.83		H1WHI5|H1WHI5_9CYAN	22	27.83		A0A1T5LXW8|A0A1T5LXW8_9MICO	23	29.57		UPI0005C5E2B3	23	30.36
A0A1S2W891|A0A1S2W891_9BACL	244		W8ZAK9|W8ZAK9_BACTU	97	28.72		UPI0004DF0463	25	28.26		B4W5I1|B4W5I1_9CYAN	23	28.57		A0A1H1M1T2|A0A1H1M1T2_9CELL	18	33.33
K0AAX8|K0AAX8_EXIAB	244		A0A150C4V7|A0A150C4V7_BACCE	96	29.18		A9AVQ8|A9AVQ8_HERA2	25	27.13		UPI000C24C490	18	31.91		H1WHI5|H1WHI5_9CYAN	22	27.83
A0A248L6L3|A0A248L6L3_9BACL	244		A0A2C5PCW8|A0A2C5PCW8_9BACI	96	29.54		UPI0006C92BC7	25	27.13		UPI0005C5E2B3	23	28.57		UPI000C24C490	18	31.91
A0A285USK1|A0A285USK1_9STAP	244		W8YM25|W8YM25_BACTU	92	30.11		UPI0009B88DD2	25	28.68		UPI0008778D61	18	27.66		UPI0008778D61	18	26.6
UPI00047B8156	244		A0A2A7DV80|A0A2A7DV80_9BACI	96	29.18		A0A1A9BQA0|A0A1A9BQA0_9ACTN	19	35.48		A0A1G1SLV5|A0A1G1SLV5_9BACL	18	27.66		A0A1G1SLV5|A0A1G1SLV5_9BACL	18	26.6
A0A0M0SWD3|A0A0M0SWD3_9BACL	245		A0A2A8H897|A0A2A8H897_9BACI	96	29.18		UPI00048D0B15	18	35.48		S3GLQ3|S3GLQ3_9BACL	18	27.66		S3GLQ3|S3GLQ3_9BACL	18	26.6
A0A177SEG5|A0A177SEG5_9BACL	245		A0A1M5AD17|A0A1M5AD17_STRHI	89	31.46		UPI000C2AF87B	19	35.42		UPI00093BDA55	18	31.91		UPI0003770EF1	19	30.61
A0A0V8GH89|A0A0V8GH89_9BACL	245		A0A1S9YKP8|A0A1S9YKP8_BACCE	96	29.18		E8N305|E8N305_ANATU	29	28		U1N0Q7|U1N0Q7_9BACL	18	28.72		UPI00068BC3D7	19	33.67
UPI0003C3AE08	245		A0A0U4DMG0|A0A0U4DMG0_BURCE	83	33.2		UPI00048D745F	19	31.63		H1WHI5|H1WHI5_9CYAN	20	29		A0A1T5LXW8|A0A1T5LXW8_9MICO	23	27.83
UPI00041EEE07	245		A0A1H6C711|A0A1H6C711_SACHI	86	33.85		R9AA61|R9AA61_9LEPT	19	34.38		A9WA90|A9WA90_CHLAA	19	31.63		A9WA90|A9WA90_CHLAA	19	30.61
UPI00049429A1	245		A0A228PB45|A0A228PB45_9BURK	83	31.43		A0A231RM30|A0A231RM30_9BACL	20	32.14		UPI000736F4BD	18	29.79		A0A2A7G6B0|A0A2A7G6B0_9BACI	20	28.16
UPI0006FB3518	245		UPI000BFC50BA	96	29.86		A0A1F7FZZ9|A0A1F7FZZ9_9BACT	18	31.52		UPI0004940668	18	28.72		UPI0004940668	18	28.72
UPI000736081A	245		A0A1Q9I7H6|A0A1Q9I7H6_BACCE	65	32.63		A0A031IKS7|A0A031IKS7_9BACL	19	32.65		UPI0003770EF1	19	30.61		U1N0Q7|U1N0Q7_9BACL	18	27.66
UPI00073731C4	245		UPI000B7A15DA	83	32.39		K0A9Z4|K0A9Z4_EXIAB	18	28.72		UPI00048D745F	19	33.33		UPI00093BDA55	18	30.85
A0A031IM98|A0A031IM98_9BACL	246		A0A1C9C3S6|A0A1C9C3S6_BACTU	94	28.83		UPI00047902BE	18	28.72		UPI00047C9D9B	18	30.85		UPI00048D0B15	18	31.18
UPI0007023CF1	246		A0A118Q713|A0A118Q713_BURPY	83	33.6		A0A1S2WD53|A0A1S2WD53_9BACL	18	30.85		A0A248L6X5|A0A248L6X5_9BACL	18	28.72		A0A248L6X5|A0A248L6X5_9BACL	18	28.72
A0A1M7G4P8|A0A1M7G4P8_9STAP	247		A0A2A7XAR4|A0A2A7XAR4_9BACI	96	29.5		M6CLR4|M6CLR4_LEPME	19	33.33		A0A099DKU4|A0A099DKU4_9BACL	18	28.72		UPI000736F4BD	18	28.72
A0A1G3LA13|A0A1G3LA13_9SPIR	247		UPI000B79F8D1	83	31.02		K5CA26|K5CA26_LEPME	19	33.33		UPI00048D0B15	18	32.26		UPI00048D745F	19	32.32
UPI000525937C	252		A0A228QLD7|A0A228QLD7_9BURK	83	31.02		N1W9D9|N1W9D9_9LEPT	19	33.33		UPI00068BC3D7	19	32.65		A0A0P0U7N7|A0A0P0U7N7_FLAPS	18	33.7
UPI00082C1066	253		A0A1I5ZR95|A0A1I5ZR95_9PSEU	90	31.87		A0A1K1LIV3|A0A1K1LIV3_RUMFL	25	27.13		A0A2A7G6B0|A0A2A7G6B0_9BACI	20	28.16		UPI00047C9D9B	18	29.79
UPI0009D974E7	254		A0A119H2R4|A0A119H2R4_9BURK	83	33.2		UPI000C2A3E11	19	33.33		A9AVQ8|A9AVQ8_HERA2	24	26.61		UPI000C2AF87B	19	31.96
A0A2K4FCG9|A0A2K4FCG9_9STAP	255		UPI00036C0373	89	31.03		N1VUS5|N1VUS5_9LEPT	19	33.33		UPI0004DF0463	19	31.63		UPI0004DF0463	19	30.61
A0A0S2G1A2|A0A0S2G1A2_9GAMM	255		A0A1S9XRI9|A0A1S9XRI9_BACMY	89	29.28		A0A178KFC4|A0A178KFC4_9BACL	18	29.79		A0A1X7D9Y3|A0A1X7D9Y3_CELCE	18	28.72		A0A1S2WD53|A0A1S2WD53_9BACL	21	25.69
A0A0Q8ISZ1|A0A0Q8ISZ1_9GAMM	255		UPI000625CE62	83	31.15		B0SKK4|B0SKK4_LEPBP	19	34.38		UPI0009E0219F	27	28.68		A0A099DKU4|A0A099DKU4_9BACL	18	27.66
A0A108U937|A0A108U937_9GAMM	255		A0A1C8ZET3|A0A1C8ZET3_BURL3	83	32.11		B1YLS7|B1YLS7_EXIS2	18	30.85		A0A1S2WD53|A0A1S2WD53_9BACL	18	28.72		A0A2A8S3L7|A0A2A8S3L7_BACCE	20	32.08
A0A290ZXF8|A0A290ZXF8_9GAMM	255		UPI000BEBB096	96	29.33		A0A1S2W7X9|A0A1S2W7X9_9BACL	18	29.79		UPI000C2AF87B	19	32.99		R8QWY4|R8QWY4_BACCE	20	30.69
UPI000349E834	255		UPI00084203C4	83	31.84		A0A178KFH4|A0A178KFH4_9BACL	18	30.85		A0A0P0U7N7|A0A0P0U7N7_FLAPS	18	32.61		UPI0004792B58	21	25.69
A0A1G9E9P0|A0A1G9E9P0_9STAP	256		A0A1B4SI83|A0A1B4SI83_9BURK	83	31.33		UPI0004792B58	18	30.85		R8QWY4|R8QWY4_BACCE	26	27.48		UPI0009E0219F	27	27.94
UPI0009F94803	256		A0A2A7ZN04|A0A2A7ZN04_BACCE	92	31.23		A0A177SDV1|A0A177SDV1_9BACL	19	31.63		A0A1F8QKP6|A0A1F8QKP6_9CHLR	18	32.69		A0A178KFH4|A0A178KFH4_9BACL	21	25.69
C4RPN1|C4RPN1_9ACTN	257		A0A1B4K5M9|A0A1B4K5M9_BURTH	83	32.4		UPI000736C526	19	31.63		UPI0006C92BC7	24	25.81		UPI000A0427E1	18	34.07
LssL	258		Q2T471|Q2T471_BURTA	83	32.4		UPI000681F63D	19	31.63		A0A2E8QV75|A0A2E8QV75_9BACT	18	32.98		A0A1X7D9Y3|A0A1X7D9Y3_CELCE	18	26.6
A0A1Y0IIA8|A0A1Y0IIA8_9BACL	258		UPI0009EC4FFA	83	31.33		UPI000C2A07B9	19	33.68		A0A1S2BXK1|A0A1S2BXK1_9BACI	19	31.25		A0A1S2BXK1|A0A1S2BXK1_9BACI	19	30.21
A0A1C4YB00|A0A1C4YB00_9ACTN	258		UPI0009948F2B	92	29.52		A0A0P0U7N7|A0A0P0U7N7_FLAPS	18	33.7		UPI000BF5D4FC	19	30.21		A0A2E8QV75|A0A2E8QV75_9BACT	19	32.32
A0A223CY68|A0A223CY68_9BACL	258		A0A1S0SIL1|A0A1S0SIL1_BURPE	83	32		A0A1E4AIC4|A0A1E4AIC4_9FLAO	26	25.38		UPI0004792B58	26	23.66		R9AA61|R9AA61_9LEPT	19	28.12
A0A074LXV3|A0A074LXV3_9BACL	259		A0A0H3HSR3|A0A0H3HSR3_BURP2	83	32		R8ZUC1|R8ZUC1_9LEPT	19	33.33		A0A178KFH4|A0A178KFH4_9BACL	18	28.72		UPI000BF5D4FC	19	29.17
A0A1C6S9C5|A0A1C6S9C5_9ACTN	259		A0A0B2BFT9|A0A0B2BFT9_9ACTN	83	31.43		UPI0003770EF1	19	30.21		J8EPT9|J8EPT9_BACCE	26	26.72		M6CLR4|M6CLR4_LEPME	19	27.08
UPI0005A1D4DD	261		Q63MR8|Q63MR8_BURPS	83	32		A0A0M0SVS4|A0A0M0SVS4_9BACL	18	30.85		A0A1C4F4Z5|A0A1C4F4Z5_BACMY	26	26.72		A0A1F8QKP6|A0A1F8QKP6_9CHLR	18	31.73
UPI0007E8BF90	262		A8EK02|A8EK02_BURPE	83	32		A0A248L6I1|A0A248L6I1_9BACL	19	29.59		R9AA61|R9AA61_9LEPT	19	29.17		UPI000BF454D8	20	27.18
UPI00068ED542	263		A0A0E1TLU9|A0A0E1TLU9_BURPE	83	32		A0A2A7G6B0|A0A2A7G6B0_9BACI	20	27.72		J7ZZV7|J7ZZV7_BACCE	26	25.95		A0A2B1HZ36|A0A2B1HZ36_BACTU	20	27.18
UPI000717230C	263		A0A2K3I1Q5|A0A2K3I1Q5_9BURK	83	32		I4B7T6|I4B7T6_TURPD	18	31.52		M6CLR4|M6CLR4_LEPME	19	28.12		J8EPT9|J8EPT9_BACCE	20	29.7
A0A0S2GBF9|A0A0S2GBF9_9GAMM	265		A0A104M5X9|A0A104M5X9_9BURK	83	31.6		UPI000700611D	18	29.79		UPI000C2A3E11	19	28.12		A0A1C4F4Z5|A0A1C4F4Z5_BACMY	20	29.7
A0A108UCQ9|A0A108UCQ9_9GAMM	265		A0A0D5L421|A0A0D5L421_9BURK	83	31.6		B4W5I1|B4W5I1_9CYAN	18	28.57		UPI0003F98243	23	32.79		UPI000C2A3E11	19	27.08
A0A0S2FVW8|A0A0S2FVW8_9GAMM	265		A0A291CFT5|A0A291CFT5_BURTH	83	31.6		A0A177SET1|A0A177SET1_9BACL	18	29.79		A0A2B1HZ36|A0A2B1HZ36_BACTU	20	27.18		K5CA26|K5CA26_LEPME	19	27.08
A0A1A9BQA0|A0A1A9BQA0_9ACTN	265		UPI0009EEB7AC	83	31.6		UPI000685E488	26	25.71		J9A0X0|J9A0X0_BACCE	26	25.95		B7JJL5|B7JJL5_BACC0	20	26.21
UPI0006D5617D	265		A0A1B1LHY0|A0A1B1LHY0_BACTU	92	29.04		UPI0005C5E2B3	18	28.57		K5CA26|K5CA26_LEPME	19	28.12		UPI0009B88DD2	25	24.62
UPI0009DF445F	266		UPI000375AC45	91	32.12		A9KQU1|A9KQU1_LACP7	27	27.82		E8N305|E8N305_ANATU	22	29.31		N1VUS5|N1VUS5_9LEPT	19	27.08
UPI000C6F142B	267		A0A228GLI1|A0A228GLI1_9BURK	83	30.2		UPI0009E0219F	29	27.27		UPI000BF454D8	20	27.18		B3ZUZ7|B3ZUZ7_BACCE	20	26.21
A0A235IZK3|A0A235IZK3_9NOSO	268		A0A1B4B4A8|A0A1B4B4A8_9BURK	83	31.2		UPI000493C740	18	28.72		UPI000A0427E1	18	34.07		A0A158RGN1|A0A158RGN1_BACC3	20	26.21
A0A0S2F6K6|A0A0S2F6K6_9GAMM	268		A0A1C6VUQ4|A0A1C6VUQ4_9ACTN	79	33.91		UPI00048CE610	21	28.7		B7JJL5|B7JJL5_BACC0	20	26.21		UPI000A3BDABF	20	26.21
A0A1S2KD98|A0A1S2KD98_9ACTN	269		A0A132CI98|A0A132CI98_9BURK	83	31.2		R8QWY4|R8QWY4_BACCE	24	30.58		N1VUS5|N1VUS5_9LEPT	19	28.12		C3G1M0|C3G1M0_BACTU	20	26.21
A0A1S2K384|A0A1S2K384_9ACTN	269		A0A103EZ22|A0A103EZ22_9BURK	83	31.2		UPI000478A6F7	18	28.72		B3ZUZ7|B3ZUZ7_BACCE	20	26.21		A0A2C3KEJ4|A0A2C3KEJ4_9BACI	20	28.16
U5WAS9|U5WAS9_9ACTN	273		A0A1B4ABN2|A0A1B4ABN2_9BURK	83	31.2		A0A031IJU9|A0A031IJU9_9BACL	19	28.57		A0A158RGN1|A0A158RGN1_BACC3	20	26.21		A0A1Q4L2D2|A0A1Q4L2D2_BACCE	20	26.21
A0A0S2GCF3|A0A0S2GCF3_9GAMM	276		A0A2A8KK32|A0A2A8KK32_BACAN	63	32.43		UPI0006FD9867	19	28.57		UPI000A3BDABF	20	26.21		A0A243BPD3|A0A243BPD3_BACTU	20	26.21
A0A1H2RML5|A0A1H2RML5_LYSEN	277		A0A2C1HQU4|A0A2C1HQU4_BACCE	96	27.4		A0A1A9LD72|A0A1A9LD72_9FLAO	18	30		UPI000A3844D4	20	27.18		A0A154B0C3|A0A154B0C3_9BACI	20	26.21
A0A108UC75|A0A108UC75_9GAMM	278		A0A103FQP7|A0A103FQP7_9BURK	83	30.12		J8EPT9|J8EPT9_BACCE	24	29.75		A0A2C9YRH1|A0A2C9YRH1_BACTU	20	27.18		A0A0U0FQB6|A0A0U0FQB6_STREE	20	26.21
R5VZC1|R5VZC1_9FIRM	278		UPI0003620128	80	32.35		A0A1C4F4Z5|A0A1C4F4Z5_BACMY	24	29.75		R8UC82|R8UC82_BACCE	20	27.18		B3ZFN0|B3ZFN0_BACCE	20	26.21
UPI0009F2152E	281		A0A1F8QKP6|A0A1F8QKP6_9CHLR	68	33.69		A0A1X7D9Y3|A0A1X7D9Y3_CELCE	18	30.85		B7HIU4|B7HIU4_BACC4	20	27.18		C2VSC7|C2VSC7_BACCE	20	26.21
UPI00099C6EFC	283		A0A2A4FBA6|A0A2A4FBA6_9BURK	83	30.4		B1YEQ5|B1YEQ5_EXIS2	18	26.6		A0A243HSQ3|A0A243HSQ3_BACTA	20	27.18		Q81RY2|Q81RY2_BACAN	20	26.21
UPI000B84DCA0	283		UPI0004940668	48	39.69		UPI000301BE01	15	31.58		C3G1M0|C3G1M0_BACTU	20	26.21		B7HIU4|B7HIU4_BACC4	20	26.21
A0A1Q7C4J4|A0A1Q7C4J4_9ACTN	286		A0A248L6X5|A0A248L6X5_9BACL	34	49.45		UPI0009B20461	15	31.58		UPI00046EA4A4	20	27.18		UPI000A3844D4	20	26.21
C2W4A4|C2W4A4_BACCE	286		UPI00082FEAA8	87	27.82		A0A2E9X1Y8|A0A2E9X1Y8_9BACT	18	29.35		B3ZFN0|B3ZFN0_BACCE	20	26.21		A0A243HSQ3|A0A243HSQ3_BACTA	20	26.21
UPI00067931CD	286		UPI00099FB4D0	30	48.72		J9A0X0|J9A0X0_BACCE	24	28.93		A0A1Q4L2D2|A0A1Q4L2D2_BACCE	20	26.21		R8UC82|R8UC82_BACCE	20	26.21
UPI000BFA6847	295		UPI0008592555	53	37.67		UPI000C24C490	18	29.79		UPI0009B88DD2	25	25.38		A0A2C9YRH1|A0A2C9YRH1_BACTU	20	26.21
A0A2A7GKU9|A0A2A7GKU9_BACTU	296		A0A0M0T3U7|A0A0M0T3U7_9BACL	53	37.67		UPI000735E4D3	19	29.59		A0A243AGP6|A0A243AGP6_BACTU	26	25.95		B0SKK4|B0SKK4_LEPBP	19	28.12
UPI000BF96A69	297		A0A0V8GBR5|A0A0V8GBR5_9BACL	53	37.67		W7URG0|W7URG0_RUMFL	18	30.43		A0A243BPD3|A0A243BPD3_BACTU	20	26.21		UPI00046EA4A4	20	26.21
UPI0004B98F61	302		A0A248L6I1|A0A248L6I1_9BACL	34	49.45		A0A099DCV6|A0A099DCV6_9BACL	19	29.59		A0A0U0FQB6|A0A0U0FQB6_STREE	20	26.21		A0A1F7FZZ9|A0A1F7FZZ9_9BACT	20	27.18
UPI000A05F533	302		UPI0009E5E366	83	31.53		A0A285X403|A0A285X403_9FLAO	18	31.52		A0A154B0C3|A0A154B0C3_9BACI	20	26.21		J9A0X0|J9A0X0_BACCE	20	28.71
A0A0S3TXA2|A0A0S3TXA2_9CYAN	303		A0A099DKU4|A0A099DKU4_9BACL	57	47.37		UPI00082ACFB7	27	26.32		C2VSC7|C2VSC7_BACCE	20	26.21		UPI000C2A07B9	19	27.37
A0A1M5TNA9|A0A1M5TNA9_9FIRM	303		A0A1J4RN38|A0A1J4RN38_9CHLR	67	34.27		UPI000C231578	18	34.74		A0A2A7HSX8|A0A2A7HSX8_BACCE	26	25.95		J7ZZV7|J7ZZV7_BACCE	25	24.81
A0A1W2BGG5|A0A1W2BGG5_9FIRM	303		UPI0008778D61	47	37.69		A0A2E8QV75|A0A2E8QV75_9BACT	18	33.33		Q81RY2|Q81RY2_BACAN	20	26.21		N1W9D9|N1W9D9_9LEPT	19	28.12
B1YEQ5|B1YEQ5_EXIS2	309		A0A1S2WD53|A0A1S2WD53_9BACL	68	38.89		UPI00068BC3D7	26	25.38		I4B7T6|I4B7T6_TURPD	27	25.55		UPI000BFCC221	20	26.21
A0A1S2W7X9|A0A1S2W7X9_9BACL	309		A0A178KBR7|A0A178KBR7_9BACL	35	47.37		K0AAX8|K0AAX8_EXIAB	18	29.17		UPI000C231578	18	30.53		A0A1V5UNP2|A0A1V5UNP2_9BACT	19	31.96
K0A9Z4|K0A9Z4_EXIAB	309		UPI000736F4BD	57	46.32		UPI000A0427E1	18	32.26		B0SKK4|B0SKK4_LEPBP	19	29.17		UPI000936B3B9	20	26.21
A0A248L6X5|A0A248L6X5_9BACL	309		UPI000681F63D	34	48.35		A0A158RGN1|A0A158RGN1_BACC3	22	25.64		UPI0007ABD29F	20	27.18		UPI0007ABD29F	20	26.21
UPI000478A6F7	309		A0A1G1SLV5|A0A1G1SLV5_9BACL	47	36.92		B3ZUZ7|B3ZUZ7_BACCE	22	25.64		N1W9D9|N1W9D9_9LEPT	19	29.17		A0A0G8F249|A0A0G8F249_BACCE	20	26.21
UPI00047902BE	309		U1N0Q7|U1N0Q7_9BACL	56	47.25		A0A2A8SE77|A0A2A8SE77_9BACI	20	29.13		UPI000BFCC221	20	26.21		A0A243AGP6|A0A243AGP6_BACTU	20	28.71
A0A178KFC4|A0A178KFC4_9BACL	310		UPI0009A0DBDB	70	48.65		A0A1S2W891|A0A1S2W891_9BACL	18	29.17		UPI000990FDDC	18	27.66		A0A1J9V102|A0A1J9V102_9BACI	20	28.71
A0A1V6AEW8|A0A1V6AEW8_9BACT	311		A0A1S2W7X9|A0A1S2W7X9_9BACL	45	39.2		A0A1H1M1T2|A0A1H1M1T2_9CELL	18	32.26		UPI000C2A07B9	19	28.42		UPI000BFE0950	20	27.18
A0A1S8ZKE9|A0A1S8ZKE9_KLEPN	311		A0A178KFC4|A0A178KFC4_9BACL	45	39.2		B7JJL5|B7JJL5_BACC0	20	25.74		A0A2A8S3L7|A0A2A8S3L7_BACCE	20	31.13		A0A246PTQ1|A0A246PTQ1_9BACI	20	27.18
UPI0004940668	311		UPI00047902BE	45	39.2		UPI000A3BDABF	20	25.74		A0A1Y0FYF7|A0A1Y0FYF7_9GAMM	23	25.83		A0A2A7HSX8|A0A2A7HSX8_BACCE	20	28.71
A0A291A5C5|A0A291A5C5_9GAMM	312		UPI0004DEEE8A	57	46.32		UPI0002FF232A	18	30.43		UPI000C24E86B	22	25.66		A0A2A8DU69|A0A2A8DU69_9BACI	20	26.21
A0A177SDV1|A0A177SDV1_9BACL	314		K0A9Z4|K0A9Z4_EXIAB	45	39.2		C2VSC7|C2VSC7_BACCE	20	25.74		A0A2C3KEJ4|A0A2C3KEJ4_9BACI	20	28.16		A0A2J9B6U0|A0A2J9B6U0_BACTU	20	26.21
A0A031IKS7|A0A031IKS7_9BACL	314		UPI000700611D	30	50.62		A0A154B0C3|A0A154B0C3_9BACI	20	25.74		UPI000936B3B9	20	26.21		A0A2B0XII8|A0A2B0XII8_BACAN	20	26.21
UPI000681F63D	314		A0A177SET1|A0A177SET1_9BACL	30	50.62		C3G1M0|C3G1M0_BACTU	20	25.74		A0A0G8F249|A0A0G8F249_BACCE	20	26.21		C2TQQ2|C2TQQ2_BACCE	20	26.21
UPI000736C526	314		A0A099DCV6|A0A099DCV6_9BACL	35	47.37		A0A0U0FQB6|A0A0U0FQB6_STREE	20	25.74		A0A0H2KV91|A0A0H2KV91_9MICO	18	27.66		R8ZUC1|R8ZUC1_9LEPT	19	26.32
A0A1T5LXW8|A0A1T5LXW8_9MICO	320		UPI0004946A9E	56	46.15		B3ZFN0|B3ZFN0_BACCE	20	25.74		UPI000BFE0950	20	27.18		I4B7T6|I4B7T6_TURPD	27	24.82
A0A1F7G086|A0A1F7G086_9BACT	322		UPI000735E4D3	35	47.37		A0A243HSQ3|A0A243HSQ3_BACTA	22	25.66		C2TQQ2|C2TQQ2_BACCE	20	27.18		A0A073JZV7|A0A073JZV7_9BACI	20	28.04
UPI000C23F160	323		UPI000CD9BC7E	28	55.26		Q81RY2|Q81RY2_BACAN	20	25.74		UPI0004DEEE8A	18	27.66		A9AVQ8|A9AVQ8_HERA2	24	25
UPI0004B79A91	327		A0A243MYI5|A0A243MYI5_BACTV	28	55.26		A0A243BPD3|A0A243BPD3_BACTU	20	25.74		A0A2A8DU69|A0A2A8DU69_9BACI	20	26.21		A0A073K9V3|A0A073K9V3_9BACI	20	27.88
UPI000C231578	332		C4KYM0|C4KYM0_EXISA	60	46.32		A0A1Q4L2D2|A0A1Q4L2D2_BACCE	20	25.74		A0A246PTQ1|A0A246PTQ1_9BACI	20	27.18		A0A2C1LMU0|A0A2C1LMU0_BACCE	18	27.37
A0A1V5UA40|A0A1V5UA40_9BACT	335		UPI00064687E8	56	46.15		A0A1T5LXW8|A0A1T5LXW8_9MICO	22	28.07		A0A2J9B6U0|A0A2J9B6U0_BACTU	20	26.21		A1BZP3|A1BZP3_BACCE	20	26.21
A0A1F7WQ92|A0A1F7WQ92_9BACT	335		UPI00054E92B6	56	46.15		A0A2H9VLW1|A0A2H9VLW1_9SPHI	18	32.26		UPI00064AD772	18	27.66		A0A161RCV6|A0A161RCV6_BACCE	20	26.21
A0A1V5NQB8|A0A1V5NQB8_9BACT	337		UPI00064AD772	60	46.32		UPI000BFCC221	23	24.39		C4KYM0|C4KYM0_EXISA	18	27.66		UPI000C330ECA	20	25.24
UPI000C24C490	341		UPI000462D998	56	47.25		UPI00046EA4A4	22	25.66		A0A2B0XII8|A0A2B0XII8_BACAN	20	26.21		A0A090YK78|A0A090YK78_BACMY	18	28.42
A0A1F7FZZ9|A0A1F7FZZ9_9BACT	342		A0A069EW40|A0A069EW40_9BACL	56	46.15		R8UC82|R8UC82_BACCE	22	25.66		A1BZP3|A1BZP3_BACCE	20	27.18		B1YLS7|B1YLS7_EXIS2	18	26.6
A0A1V5NRI5|A0A1V5NRI5_9BACT	346		A0A0M0SVS4|A0A0M0SVS4_9BACL	30	49.38		A0A2C9YRH1|A0A2C9YRH1_BACTU	22	25.66		A0A285X403|A0A285X403_9FLAO	17	30.68		A0A1Y0FYF7|A0A1Y0FYF7_9GAMM	20	26.67
A0A1J5D787|A0A1J5D787_9BACT	352		UPI000990FDDC	60	45.26		B7HIU4|B7HIU4_BACC4	22	25.66		A0A073JZV7|A0A073JZV7_9BACI	20	28.04		A0A2A8UWK6|A0A2A8UWK6_9BACI	20	28.71
A0A2C6V531|A0A2C6V531_NOSLI	354		UPI000478A6F7	34	46.15		UPI000A3844D4	22	25.66		R8ZUC1|R8ZUC1_9LEPT	19	27.37		A0A1A9LD72|A0A1A9LD72_9FLAO	17	31.46
A0A285X403|A0A285X403_9FLAO	354		A0A243NNR7|A0A243NNR7_BACTV	27	53.09		UPI0007ABD29F	20	26.73		UPI000C1C9669	19	32.63		A0A243AAF9|A0A243AAF9_BACTU	20	26.21
A0A1M4XHR6|A0A1M4XHR6_9BACL	356		UPI000CD9547C	27	53.09		R6U345|R6U345_9CLOT	28	22.52		A0A1J9V102|A0A1J9V102_9BACI	26	25.95		A0A0D6SWY6|A0A0D6SWY6_BACMY	20	26.21
A0A2B0LRX9|A0A2B0LRX9_BACCE	357		UPI000736C526	34	47.25		C2TQQ2|C2TQQ2_BACCE	20	26.73		A0A2A8UWK6|A0A2A8UWK6_9BACI	26	25.95		UPI000BF97D46	20	26.21
UPI0002FCE4B5	357		A0A177SDV1|A0A177SDV1_9BACL	34	47.25		A0A1T5MG56|A0A1T5MG56_9BACT	19	29.59		A0A161RCV6|A0A161RCV6_BACCE	20	26.21		A0A285X403|A0A285X403_9FLAO	18	32.22
A0A2E6EU69|A0A2E6EU69_9FLAO	361		UPI000493C740	30	49.38		A0A2G6NR15|A0A2G6NR15_9DELT	16	32.05		A0A1V5UNP2|A0A1V5UNP2_9BACT	19	30.93		UPI000990FDDC	18	26.6
A0A1J5DJZ4|A0A1J5DJZ4_9BACT	361		B1YEQ5|B1YEQ5_EXIS2	34	46.15		UPI0007023CF1	18	26.6		UPI0004B79A91	18	27.66		UPI0003F98243	23	31.15
O05156|ALE1_STACP	362		B1YLS7|B1YLS7_EXIS2	30	48.15		A1BZP3|A1BZP3_BACCE	20	26.73		A0A1E4AIC4|A0A1E4AIC4_9FLAO	20	29.41		A0A238W5H3|A0A238W5H3_9FLAO	17	30.68
A0A1E4AIC4|A0A1E4AIC4_9FLAO	363		S3GLQ3|S3GLQ3_9BACL	35	42.11		UPI000936B3B9	20	25.74		A0A1W6DLE3|A0A1W6DLE3_9MICO	18	26.6		A0A2A8SE77|A0A2A8SE77_9BACI	20	30.48
A0A1H4TSA3|A0A1H4TSA3_9FLAO	363		UPI000BFA6847	56	51.32		A0A2E6EU69|A0A2E6EU69_9FLAO	18	31.11		UPI000C330ECA	20	25.24		UPI000C1C9669	18	32.26
A0A0J6D8W0|A0A0J6D8W0_9CELL	364		UPI0004792B58	46	37.3		A0A0G8F249|A0A0G8F249_BACCE	20	25.74		A0A073K9V3|A0A073K9V3_9BACI	20	27.88		L8JZ20|L8JZ20_9BACT	19	31
A0A1F7WHC8|A0A1F7WHC8_9BACT	364		A0A178KFH4|A0A178KFH4_9BACL	56	44.09		A0A031IM98|A0A031IM98_9BACL	18	26.6		A0A238W5H3|A0A238W5H3_9FLAO	18	30.34		UPI0004DEEE8A	18	26.6
C6X5F6|C6X5F6_FLAB3	367		UPI00093BDA55	60	45.26		UPI0004B98F61	19	29.59		A0A1A9LD72|A0A1A9LD72_9FLAO	18	31.11		A0A243NNR7|A0A243NNR7_BACTV	19	27.55
UPI00068B51A5	367		A0A031IKS7|A0A031IKS7_9BACL	34	47.25		A0A073K9V3|A0A073K9V3_9BACI	20	27.45		UPI000A32182A	18	26.6		UPI0006C92BC7	24	24.19
E9SF97|E9SF97_RUMAL	368		B1YEQ6|B1YEQ6_EXIS2	64	43.14		A0A1F8QKP6|A0A1F8QKP6_9CHLR	15	32.56		UPI0009E8B0AF	23	24.35		UPI000CD9547C	19	27.55
A0A222XBX1|A0A222XBX1_9CELL	368		A0A1W9UNA3|A0A1W9UNA3_9CHLR	45	37.88		UPI000A32182A	18	29.79		A0A1N6NTR8|A0A1N6NTR8_9MICO	18	27.66		A0A248L6I1|A0A248L6I1_9BACL	18	27.37
A0A1H7PJ51|A0A1H7PJ51_RUMAL	368		UPI0006FD9867	30	48.15		UPI0009E8B0AF	18	30.85		L8JZ20|L8JZ20_9BACT	18	32.61		A0A1E4AIC4|A0A1E4AIC4_9FLAO	20	29.41
A0A2G2J3A4|A0A2G2J3A4_9FLAO	368		A0A031IJU9|A0A031IJU9_9BACL	30	48.15		UPI00068B51A5	18	30		A0A1F7FZZ9|A0A1F7FZZ9_9BACT	18	27.96		UPI000493C740	18	26.6
UPI00036C0373	368		UPI0009B91831	82	29.39		A0A1W6DLE3|A0A1W6DLE3_9MICO	18	29.79		UPI000BF97D46	20	26.21		UPI000C231578	18	28.42
UPI000C1C9669	368		UPI000936B3B9	55	51.95		A0A2C3KEJ4|A0A2C3KEJ4_9BACI	20	26.73		A0A243AAF9|A0A243AAF9_BACTU	20	26.21		UPI00064AD772	18	26.6
UPI000685E488	372		J8KBI2|J8KBI2_BACCE	48	53.95		C2PDN3|C2PDN3_BACCE	20	26.73		UPI000685E488	18	30.34		UPI000685E488	18	30.34
A0A1W6MM59|A0A1W6MM59_9FLAO	374		A0A242X5Y9|A0A242X5Y9_BACTU	48	53.95		A0A2J9B6U0|A0A2J9B6U0_BACTU	20	25.74		A0A0D6SWY6|A0A0D6SWY6_BACMY	20	26.21		A0A2B6DXU9|A0A2B6DXU9_9BACI	20	26.21
UPI000BF61821	374		UPI0007ABD29F	27	51.85		UPI000C330ECA	20	24.75		B1YLS7|B1YLS7_EXIS2	18	26.6		A0A1I1Q3N2|A0A1I1Q3N2_9BACI	20	25.24
UPI000BFFA382	374		UPI000BEFF1B5	48	53.95		A0A1N6NTR8|A0A1N6NTR8_9MICO	18	30.85		A0A1G7K6S3|A0A1G7K6S3_CELCE	18	26.6		C4KYM0|C4KYM0_EXISA	18	26.6
A0A1S9YKP8|A0A1S9YKP8_BACCE	375		A0A0B5AX71|A0A0B5AX71_9BACL	32	47.73		UPI000C1C9669	19	30.53		A0A243NNR7|A0A243NNR7_BACTV	19	28.57		UPI00054FBD4F	20	25.24
A0A2A8H897|A0A2A8H897_9BACI	375		UPI000BF1A85E	58	53.95		A0A1G7K6S3|A0A1G7K6S3_CELCE	18	29.79		UPI000CD9547C	19	28.57		U5BU60|U5BU60_9BACT	22	28.81
A0A2C1HQU4|A0A2C1HQU4_BACCE	375		A0A2C3RR45|A0A2C3RR45_9BACI	58	53.95		UPI000478570A	22	25.44		A0A2D8R7S8|A0A2D8R7S8_9GAMM	24	29.17		A0A0H2KV91|A0A0H2KV91_9MICO	18	25.53
A0A2C5PCW8|A0A2C5PCW8_9BACI	375		R8LZR1|R8LZR1_BACCE	58	53.95		M7NC66|M7NC66_9BACT	18	31.11		A0A2B6DXU9|A0A2B6DXU9_9BACI	20	26.21		UPI000B4C0658	19	27.08
A0A0A2LZU2|A0A0A2LZU2_9FLAO	375		Q81RY2|Q81RY2_BACAN	55	52.63		A0A1H7HH44|A0A1H7HH44_RUMFL	19	29.9		A0A248L6I1|A0A248L6I1_9BACL	18	27.37		UPI000469A0DA	18	25.26
A0A2A7XAR4|A0A2A7XAR4_9BACI	375		A0A1E8ARX1|A0A1E8ARX1_BACTU	58	53.95		A0A1S2BXK1|A0A1S2BXK1_9BACI	19	31.96		A0A2C1LMU0|A0A2C1LMU0_BACCE	18	26.32		E8N305|E8N305_ANATU	21	28.44
A0A2A7DV80|A0A2A7DV80_9BACI	375		C2VSC7|C2VSC7_BACCE	55	52.63		A0A2G6N6H5|A0A2G6N6H5_9DELT	22	28.44		A0A090YK78|A0A090YK78_BACMY	18	27.37		A9KQU1|A9KQU1_LACP7	25	27.56
A0A1S9XRI9|A0A1S9XRI9_BACMY	375		A0A0U0FQB6|A0A0U0FQB6_STREE	55	52.63		A0A243AAF9|A0A243AAF9_BACTU	20	25.74		A0A1I1Q3N2|A0A1I1Q3N2_9BACI	20	25.24		UPI0009D98201	18	24.47
UPI000375AC45	375		C3G1M0|C3G1M0_BACTU	55	52.63		A0A0D6SWY6|A0A0D6SWY6_BACMY	20	25.74		UPI00054FBD4F	20	25.24		UPI000BF6ABA3	19	29.29
A0A1Q9I7H6|A0A1Q9I7H6_BACCE	375		C2TQQ2|C2TQQ2_BACCE	27	51.85		A0A2E3F0T9|A0A2E3F0T9_9FLAO	26	25		UPI0009D98201	18	25.53		A0A1I6UEP7|A0A1I6UEP7_9BACI	20	26.21
UPI000CD876DA	375		B3ZFN0|B3ZFN0_BACCE	55	52.63		UPI000BF97D46	20	25.74		UPI000B4C0658	19	28.12		A0A1K1LIV3|A0A1K1LIV3_RUMFL	25	23.08
A0A2E8ID02|A0A2E8ID02_9FLAO	376		A0A158RGN1|A0A158RGN1_BACC3	55	52.63		UPI000CD9547C	19	28.12		A0A1T5MG56|A0A1T5MG56_9BACT	19	26.53		A0A1K0AEW3|A0A1K0AEW3_9BACI	18	27.37
A3XH15|A3XH15_LEEBM	376		A0A243BPD3|A0A243BPD3_BACTU	55	52.63		UPI000BF5D4FC	19	30.93		UPI000301BE01	18	30.34		A0A0S7Z8U0|A0A0S7Z8U0_9BACT	19	32.32
A0A2E5GMB5|A0A2E5GMB5_9FLAO	376		A0A154B0C3|A0A154B0C3_9BACI	55	52.63		A0A243NNR7|A0A243NNR7_BACTV	19	28.12		U5BU60|U5BU60_9BACT	22	27.97		A0A1V9W1E1|A0A1V9W1E1_9BACI	18	27.37
A0A1M5VPJ0|A0A1M5VPJ0_9FLAO	376		B3ZUZ7|B3ZUZ7_BACCE	55	52.63		A0A1Y0FYF7|A0A1Y0FYF7_9GAMM	31	21.86		UPI0009B20461	18	30.34		A0A2B0F9J6|A0A2B0F9J6_BACCE	18	27.37
A0A2E4ZN14|A0A2E4ZN14_9FLAO	377		UPI000A3BDABF	55	52.63		UPI00048F1CA1	32	26.16		A0A2A8SE77|A0A2A8SE77_9BACI	20	29.52		UPI0009DF0343	18	24.47
A0A2E4PB42|A0A2E4PB42_FLASP	377		B7JJL5|B7JJL5_BACC0	55	52.63		UPI0003F98243	18	36.08		A9KQU1|A9KQU1_LACP7	25	27.56		R8PKM3|R8PKM3_BACCE	18	27.37
A0A0E9ZXQ7|A0A0E9ZXQ7_9FLAO	377		A0A1Q4L2D2|A0A1Q4L2D2_BACCE	55	52.63		UPI0009DF0343	18	28.72		UPI0009DF0343	18	25.53		J7XXP5|J7XXP5_BACCE	18	27.37
A0A2G1VVN2|A0A2G1VVN2_9FLAO	377		UPI000BFCC221	55	52.63		UPI000BF6ABA3	19	29.17		C2V4F4|C2V4F4_BACCE	20	24.27		R8TA60|R8TA60_BACCE	20	26.92
A0A1I7HFA3|A0A1I7HFA3_9FLAO	377		A1BZP3|A1BZP3_BACCE	27	51.85		UPI000B4C0658	20	25.74		A0A1I6UEP7|A0A1I6UEP7_9BACI	20	26.21		UPI000317B33A	20	26.92
A3U569|A3U569_CROAH	377		A0A2J9B6U0|A0A2J9B6U0_BACTU	55	52.63		A0A1V5NRI5|A0A1V5NRI5_9BACT	20	30.61		UPI000469A0DA	18	25.26		A0A2B5WZJ8|A0A2B5WZJ8_9BACI	20	26.92
A0A223V952|A0A223V952_9FLAO	377		A0A0G8F249|A0A0G8F249_BACCE	48	52.63		UPI000BFE0950	20	25.74		A0A2E9X1Y8|A0A2E9X1Y8_9BACT	18	27.96		C2V4F4|C2V4F4_BACCE	20	24.27
A0A0Q8LQQ0|A0A0Q8LQQ0_9MICO	377		UPI00047C9D9B	46	45.26		A0A2B5WZJ8|A0A2B5WZJ8_9BACI	23	23.28		A0A074KYM9|A0A074KYM9_9BACT	18	31.11		A0A1S8GC07|A0A1S8GC07_BACMY	20	26.92
UPI00047B7F03	377		UPI000BF96A69	28	52.63		R8TA60|R8TA60_BACCE	23	23.28		A0A1K1LIV3|A0A1K1LIV3_RUMFL	25	23.85		A0A1W6DLE3|A0A1W6DLE3_9MICO	18	24.47
UPI00047F92D2	377		A0A178KFL7|A0A178KFL7_9BACL	38	43.14		UPI0009D98201	18	28.72		A0A2D9EI83|A0A2D9EI83_9FLAO	18	28.57		UPI000A32182A	18	24.47
UPI00056A9618	377		C2V4F4|C2V4F4_BACCE	58	52.63		A0A2B0XII8|A0A2B0XII8_BACAN	20	24.75		A0A2C6V531|A0A2C6V531_NOSLI	18	29.03		C2Z3E4|C2Z3E4_BACCE	18	27.37
A9KQU1|A9KQU1_LACP7	377		UPI000BF6ABA3	28	50		A0A1S8GC07|A0A1S8GC07_BACMY	23	23.28		A0A1H7HH44|A0A1H7HH44_RUMFL	19	28.87		A0A1H4G0I7|A0A1H4G0I7_9BACI	18	27.37
A0A1A9LD72|A0A1A9LD72_9FLAO	378		A0A2B0XII8|A0A2B0XII8_BACAN	48	52.63		A0A243ID27|A0A243ID27_BACHU	22	25		R8LZR1|R8LZR1_BACCE	20	25.24		UPI0008FE323C	18	27.37
UPI00048F1CA1	378		A0A177SEG5|A0A177SEG5_9BACL	34	45.05		A0A0S2GBF9|A0A0S2GBF9_9GAMM	17	32.18		A0A2C3RR45|A0A2C3RR45_9BACI	20	25.24		A0A2A7H0J8|A0A2A7H0J8_9BACI	18	27.37
UPI00056093C1	378		A0A161RCV6|A0A161RCV6_BACCE	48	52.63		A0A2A8S3L7|A0A2A8S3L7_BACCE	28	24.14		UPI0009F93B75	22	22.02		R8LZR1|R8LZR1_BACCE	20	25.24
UPI000B8A57EB	378		A0A1S2W891|A0A1S2W891_9BACL	38	43.14		A0A0Q5UE38|A0A0Q5UE38_9SPHI	18	29.35		UPI000BFFA382	18	29.03		UPI0009E8B0AF	18	25.53
UPI000C082E59	378		K0AAX8|K0AAX8_EXIAB	38	43.14		A0A1W6MM59|A0A1W6MM59_9FLAO	18	31.52		A0A0E9ZXQ7|A0A0E9ZXQ7_9FLAO	15	30.26		A0A1T5MG56|A0A1T5MG56_9BACT	19	27.45
A0A2E3F0T9|A0A2E3F0T9_9FLAO	379		UPI00047B8156	38	43.14		A0A246PTQ1|A0A246PTQ1_9BACI	20	25.74		UPI000BF6ABA3	19	30.3		A0A1N6NTR8|A0A1N6NTR8_9MICO	18	25.53
A0A0P0U7N7|A0A0P0U7N7_FLAPS	379		A0A2I0R9X3|A0A2I0R9X3_BACCE	48	52.63		A0A161RCV6|A0A161RCV6_BACCE	20	24.75		A0A223CY68|A0A223CY68_9BACL	25	28.68		A0A2C3RR45|A0A2C3RR45_9BACI	20	25.24
A0A1M4SE73|A0A1M4SE73_9FLAO	379		B7HIU4|B7HIU4_BACC4	47	52.63		UPI000317B33A	23	23.28		A0A2A3XRX7|A0A2A3XRX7_9MICC	18	32.29		UPI0009B20461	18	30.34
UPI00082ACFB7	379		UPI000A3844D4	47	52.63		A0A1F7WQ92|A0A1F7WQ92_9BACT	25	25.81		UPI00068B51A5	19	27.84		UPI000301BE01	18	30.34
R8QWY4|R8QWY4_BACCE	380		A0A2C9YRH1|A0A2C9YRH1_BACTU	47	52.63		A0A238W5H3|A0A238W5H3_9FLAO	22	25.21		A0A2E6EU69|A0A2E6EU69_9FLAO	17	29.55		UPI0008FEA0C3	18	26.32
A0A2A8UWK6|A0A2A8UWK6_9BACI	380		UPI000C330ECA	55	51.32		C3AMS7|C3AMS7_BACMY	23	23.28		A0A0S7Z8U0|A0A0S7Z8U0_9BACT	18	29.79		J8KBI2|J8KBI2_BACCE	20	25.24
A0A1I4XJD3|A0A1I4XJD3_9FLAO	380		UPI00046EA4A4	47	52.63		A0A1S2GM45|A0A1S2GM45_9MICC	22	29.82		G8QZX8|G8QZX8_OWEHD	18	27.78		A0A2B9Q5K8|A0A2B9Q5K8_BACCE	18	26.32
J9A0X0|J9A0X0_BACCE	380		R8UC82|R8UC82_BACCE	46	52.63		UPI000BEF4BB4	23	23.58		J8KBI2|J8KBI2_BACCE	20	25.24		UPI00068B51A5	19	28.57
A0A2A7HSX8|A0A2A7HSX8_BACCE	380		A0A248L6L3|A0A248L6L3_9BACL	36	43.3		C3BM12|C3BM12_9BACI	23	23.28		A0A0Q5UE38|A0A0Q5UE38_9SPHI	18	29.35		A0A1M4SE73|A0A1M4SE73_9FLAO	23	29.27
J8EPT9|J8EPT9_BACCE	380		A0A2A7GKU9|A0A2A7GKU9_BACTU	28	51.32		R8LZR1|R8LZR1_BACCE	20	24.75		UPI0008FEA0C3	18	27.37		A0A2D9EI83|A0A2D9EI83_9FLAO	18	29.21
A0A1C4F4Z5|A0A1C4F4Z5_BACMY	380		A0A2G3K855|A0A2G3K855_9BURK	77	32.75		C2V4F4|C2V4F4_BACCE	20	25.74		A0A2B5WZJ8|A0A2B5WZJ8_9BACI	20	26.92		A0A0E9ZXQ7|A0A0E9ZXQ7_9FLAO	17	29.55
A0A1J9V102|A0A1J9V102_9BACI	380		UPI00049429A1	34	45.05		A0A2C3RR45|A0A2C3RR45_9BACI	20	24.75		A0A1S8GC07|A0A1S8GC07_BACMY	24	23.81		A0A1W9PU24|A0A1W9PU24_9DELT	20	25.49
A0A243AGP6|A0A243AGP6_BACTU	380		A0A1K1UI23|A0A1K1UI23_RUMFL	62	34.97		R5VZC1|R5VZC1_9FIRM	18	32.22		R8TA60|R8TA60_BACCE	20	26.92		A0A2E9X1Y8|A0A2E9X1Y8_9BACT	19	28.57
J7ZZV7|J7ZZV7_BACCE	380		A0A031IM98|A0A031IM98_9BACL	34	48.35		A0A1V5UNP2|A0A1V5UNP2_9BACT	20	26		A0A1M7QP95|A0A1M7QP95_9BACT	23	25.21		W7URG0|W7URG0_RUMFL	18	27.96
UPI0009C16349	380		UPI00073731C4	34	45.05		J8KBI2|J8KBI2_BACCE	20	24.75		W7URG0|W7URG0_RUMFL	18	29.03		A0A0M0SVS4|A0A0M0SVS4_9BACL	18	25.53
R8TA60|R8TA60_BACCE	382		UPI00068BC3D7	44	49.35		UPI00036CC281	18	29.35		A0A2A7H0J8|A0A2A7H0J8_9BACI	18	27.37		A0A2D8R7S8|A0A2D8R7S8_9GAMM	23	28.57
C3AMS7|C3AMS7_BACMY	382		A0A0V8GH89|A0A0V8GH89_9BACL	34	45.05		A0A1I6UEP7|A0A1I6UEP7_9BACI	20	25.74		A0A231RM30|A0A231RM30_9BACL	19	28.04		A0A1G7K6S3|A0A1G7K6S3_CELCE	18	24.47
A0A2B5WZJ8|A0A2B5WZJ8_9BACI	382		UPI0007023CF1	34	48.35		A0A0A2LZU2|A0A0A2LZU2_9FLAO	18	29.35		A0A1W9PU24|A0A1W9PU24_9DELT	22	23.89		A0A243ID27|A0A243ID27_BACHU	18	26.32
C3BM12|C3BM12_9BACI	382		UPI000BF97D46	48	52.63		A0A1F7G086|A0A1F7G086_9BACT	24	28.33		UPI000493C740	18	26.6		UPI000C32B30E	18	26.32
A0A2C2TS64|A0A2C2TS64_BACCE	382		A0A243HSQ3|A0A243HSQ3_BACTA	47	52.63		A0A2A8DU69|A0A2A8DU69_9BACI	20	24.75		A0A0M0SVS4|A0A0M0SVS4_9BACL	18	25.53		A0A1H7HH44|A0A1H7HH44_RUMFL	19	27.84
A0A255Z6Z6|A0A255Z6Z6_9FLAO	382		UPI0003C3AE08	34	45.05		A0A108UC75|A0A108UC75_9GAMM	16	30.38		A0A1W6MM59|A0A1W6MM59_9FLAO	18	28.89		UPI000C24E86B	18	24.47
A0A1H3NYP1|A0A1H3NYP1_9BACI	382		UPI00041EEE07	34	45.05		A0A2B6DXU9|A0A2B6DXU9_9BACI	20	24.75		A0A2H9VLW1|A0A2H9VLW1_9SPHI	18	30.11		A0A0Q5UE38|A0A0Q5UE38_9SPHI	18	28.26
A0A073K9V3|A0A073K9V3_9BACI	382		UPI0006FB3518	34	45.05		A0A291A5C5|A0A291A5C5_9GAMM	15	34.18		UPI0009F2986F	20	29.7		UPI0004B79A91	16	28.74
A0A2A8S3L7|A0A2A8S3L7_BACCE	382		A0A0M0SWD3|A0A0M0SWD3_9BACL	34	45.05		A0A2C6V531|A0A2C6V531_NOSLI	18	28.26		A0A1K0AEW3|A0A1K0AEW3_9BACI	18	26.32		UPI000700611D	18	25.53
A0A1S8GC07|A0A1S8GC07_BACMY	382		A0A2A8DU69|A0A2A8DU69_9BACI	55	51.32		A0A0S8A3F4|A0A0S8A3F4_9BACT	18	26.37		J7XXP5|J7XXP5_BACCE	18	26.32		A0A177SET1|A0A177SET1_9BACL	18	25.53
UPI000317B33A	382		A0A2A8SE77|A0A2A8SE77_9BACI	45	47.73		UPI000BFFA382	18	28.26		R8PKM3|R8PKM3_BACCE	18	26.32		UPI000BEF4BB4	20	25.96
UPI00047B887B	382		A0A1H6JYP8|A0A1H6JYP8_RUMFL	78	29.91		A0A074KYM9|A0A074KYM9_9BACT	18	28.89		A0A1V9W1E1|A0A1V9W1E1_9BACI	18	26.32		A0A2C6V531|A0A2C6V531_NOSLI	18	30.43
A0A1C6W9C2|A0A1C6W9C2_9BACI	383		A0A0D6SWY6|A0A0D6SWY6_BACMY	48	52.63		UPI0003799B4D	20	25		A0A2B0F9J6|A0A2B0F9J6_BACCE	18	26.32		C3AMS7|C3AMS7_BACMY	20	25.96
A0A2A7H0J8|A0A2A7H0J8_9BACI	383		A0A243AAF9|A0A243AAF9_BACTU	48	52.63		UPI00055389A0	19	24.74		UPI000700611D	18	26.6		C3BM12|C3BM12_9BACI	20	25.96
A0A073K7X4|A0A073K7X4_9BACI	383		A0A073JZV7|A0A073JZV7_9BACI	50	52.63		A0A1E8ARX1|A0A1E8ARX1_BACTU	20	24.75		UPI0002FF232A	15	30.77		A0A2E6EU69|A0A2E6EU69_9FLAO	18	31.11
A0A073KCL1|A0A073KCL1_9BACI	383		UPI000736081A	34	45.05		U5BU60|U5BU60_9BACT	22	26.05		A0A177SET1|A0A177SET1_9BACL	18	26.6		UPI0002FF232A	18	27.96
A0A090YK78|A0A090YK78_BACMY	383		A0A2C3KEJ4|A0A2C3KEJ4_9BACI	41	50		A0A074LXV3|A0A074LXV3_9BACL	20	33		A0A1E8ARX1|A0A1E8ARX1_BACTU	20	25.24		G8QZX8|G8QZX8_OWEHD	18	30
S2DIZ8|S2DIZ8_9BACT	383		C2PDN3|C2PDN3_BACCE	55	52.63		A0A255Z6Z6|A0A255Z6Z6_9FLAO	18	27.17		UPI0008FE323C	18	26.32		A0A1C6W9C2|A0A1C6W9C2_9BACI	18	27.37
A0A2J9BA08|A0A2J9BA08_BACTU	384		A0A2B6DXU9|A0A2B6DXU9_9BACI	48	51.32		A0A223CY68|A0A223CY68_9BACL	17	34.83		C2Z3E4|C2Z3E4_BACCE	18	26.32		A0A2H9VLW1|A0A2H9VLW1_9SPHI	17	31.11
A0A2B0CBV7|A0A2B0CBV7_BACCE	384		UPI000BFE0950	48	51.32		A0A242X5Y9|A0A242X5Y9_BACTU	18	25.81		A0A1H4G0I7|A0A1H4G0I7_9BACI	18	26.32		C2W4A4|C2W4A4_BACCE	18	25.81
A0A160L6V2|A0A160L6V2_BACTI	384		UPI00082ACFB7	42	48.24		UPI000406E6FA	18	28.26		UPI000317B33A	20	25.96		UPI000BFFA382	18	30.43
A0A150DAI2|A0A150DAI2_BACCE	384		UPI00048D0B15	78	30.2		A0A1V5NQB8|A0A1V5NQB8_9BACT	19	25.77		UPI00055389A0	19	25.51		A0A1E8ARX1|A0A1E8ARX1_BACTU	20	25.24
A0A0E8TDI9|A0A0E8TDI9_STREE	384		A0A246PTQ1|A0A246PTQ1_9BACI	48	51.32		A0A1J5DJZ4|A0A1J5DJZ4_9BACT	19	25.77		A0A2G6N6H5|A0A2G6N6H5_9DELT	22	23.64		A0A2B1FHK0|A0A2B1FHK0_BACCE	18	24.21
A0A2C9YZQ9|A0A2C9YZQ9_BACTU	384		A0A2A9ET23|A0A2A9ET23_9MICO	64	33.12		E9SF97|E9SF97_RUMAL	18	29.9		A0A0D3LCR5|A0A0D3LCR5_9BACT	19	31.31		A0A0J6L755|A0A0J6L755_9BACI	18	24.21
R8UDA8|R8UDA8_BACCE	384		A0A1V5HY34|A0A1V5HY34_9SPIR	32	44.05		UPI000A05F533	16	34.15		C2PDN3|C2PDN3_BACCE	20	25.24		A0A0S2GBF9|A0A0S2GBF9_9GAMM	17	32.22
A0A243JBB2|A0A243JBB2_BACTU	384		A0A161IEE9|A0A161IEE9_9MICO	54	35.9		UPI000BEFF1B5	18	25.81		A0A2B9Q5K8|A0A2B9Q5K8_BACCE	18	25.26		A0A074KYM9|A0A074KYM9_9BACT	18	31.11
G9Q8X6|G9Q8X6_9BACI	384		UPI0009E0219F	24	53.23		UPI000BF1A85E	18	25.81		UPI0002F63F06	15	27.63		A0A1M7QP95|A0A1M7QP95_9BACT	18	28.41
R8F0H8|R8F0H8_BACCE	384		C3BM12|C3BM12_9BACI	53	34.51		A0A1H7PJ51|A0A1H7PJ51_RUMAL	18	32.65		I4IVX5|I4IVX5_MICAE	19	28.12		A0A150C029|A0A150C029_BACCE	18	25.26
A0A226QT74|A0A226QT74_9BACI	384		C3AMS7|C3AMS7_BACMY	53	34.51		UPI000C24E86B	18	25.53		A0A1C6W9C2|A0A1C6W9C2_9BACI	18	27.37		A0A223CY68|A0A223CY68_9BACL	17	35.56
J8KPT8|J8KPT8_BACCE	384		UPI000BEF4BB4	53	34.51		A0A0S2GCF3|A0A0S2GCF3_9GAMM	16	29.11		C3BM12|C3BM12_9BACI	20	25.96		C2XPL3|C2XPL3_BACCE	18	25.26
C2WI55|C2WI55_BACCE	384		UPI000BF61821	56	50		A0A1H2RML5|A0A1H2RML5_LYSEN	16	30.38		C3AMS7|C3AMS7_BACMY	20	25.96		R8DCF3|R8DCF3_BACCE	18	25.26
C3GWN1|C3GWN1_BACTU	384		A0A1S8GC07|A0A1S8GC07_BACMY	53	33.8		A0A1V5UA40|A0A1V5UA40_9BACT	25	23.39		UPI000BEF4BB4	20	25.96		A9VFK6|A9VFK6_BACWK	18	25.26
J8E437|J8E437_BACCE	384		UPI000317B33A	74	33.8		UPI000C23F160	18	28.72		C2W4A4|C2W4A4_BACCE	18	25.81		W4EJ40|W4EJ40_BACMY	18	25.26
J9A091|J9A091_BACCE	384		A0A2B5WZJ8|A0A2B5WZJ8_9BACI	53	33.8		UPI00056093C1	15	28.95		A0A0J6L755|A0A0J6L755_9BACI	18	24.21		UPI00048CE610	19	23.96
W8XY88|W8XY88_BACTU	384		I4B1W3|I4B1W3_TURPD	37	38		UPI000716A5C9	18	28.09		M7NC66|M7NC66_9BACT	19	29.29		J8NYQ9|J8NYQ9_BACCE	18	25.26
A0A243HN65|A0A243HN65_BACTA	384		R8TA60|R8TA60_BACCE	32	43.18		A0A2G6MQP3|A0A2G6MQP3_9DELT	20	24		A0A2B1FHK0|A0A2B1FHK0_BACCE	18	24.21		A0A2G6N6H5|A0A2G6N6H5_9DELT	18	24.73
A0A2B2LLT9|A0A2B2LLT9_BACCE	384		UPI000BF454D8	48	50		A0A2B1HZ36|A0A2B1HZ36_BACTU	20	24.75		A0A127AYB1|A0A127AYB1_9BACT	18	25.84		J7WXW9|J7WXW9_BACCE	18	25.26
C2X7E6|C2X7E6_BACCE	384		A0A1H7HH44|A0A1H7HH44_RUMFL	80	29.05		UPI000BF454D8	20	24.75		UPI000A3B1FFE	19	29.29		J9A091|J9A091_BACCE	18	25.26
W4EJ40|W4EJ40_BACMY	384		A0A2B1HZ36|A0A2B1HZ36_BACTU	48	50		UPI000C082E59	15	27.63		A0A1M4SE73|A0A1M4SE73_9FLAO	23	27.27		UPI000A3B1FFE	21	28.45
A0A243C8S2|A0A243C8S2_BACTU	384		UPI00047B887B	46	43.18		A0A0D3LCR5|A0A0D3LCR5_9BACT	18	28.26		UPI00036CC281	18	30.43		A0A246PUW1|A0A246PUW1_9BACI	18	25.26
V5M608|V5M608_BACTU	384		A0A2A8S3L7|A0A2A8S3L7_BACCE	53	43.18		A0A1F7WZU3|A0A1F7WZU3_9BACT	21	25.47		UPI000CD9BC7E	19	27.55		C2PAK5|C2PAK5_BACCE	18	25.26
J8EWL0|J8EWL0_BACCE	384		A0A2C2TS64|A0A2C2TS64_BACCE	32	43.18		A0A0S7BHV0|A0A0S7BHV0_9CHLR	30	26.8		UPI000BF1A85E	18	26.32		R8QVM9|R8QVM9_BACCE	18	25.26
A0A1G6EB60|A0A1G6EB60_9FLAO	384		A0A1H3NYP1|A0A1H3NYP1_9BACI	46	43.18		UPI000A3B1FFE	19	30.3		A0A243MYI5|A0A243MYI5_BACTV	19	27.55		J8EWL0|J8EWL0_BACCE	18	25.26
A0A243D796|A0A243D796_BACTU	384		UPI0003770EF1	44	47.37		UPI0009B91831	19	28.42		A0A242X5Y9|A0A242X5Y9_BACTU	18	26.32		J8PN14|J8PN14_BACCE	18	25.26
A0A243E351|A0A243E351_BACTU	384		A0A090YK78|A0A090YK78_BACMY	46	45.45		UPI0004081D91	18	27.47		A0A0A2LZU2|A0A0A2LZU2_9FLAO	18	30.43		A0A0T8WV28|A0A0T8WV28_STREE	18	25.26
Q81HR4|Q81HR4_BACCR	384		A0A1H1M1T2|A0A1H1M1T2_9CELL	57	33.33		UPI0004E14D93	19	28.57		UPI00048CE610	19	23.96		A0A1D3N289|A0A1D3N289_BACMY	18	25.26
J8NKA8|J8NKA8_BACCE	384		A0A2A7H0J8|A0A2A7H0J8_9BACI	45	43.75		C7QZJ5|C7QZJ5_JONDD	9	37.78		C7QZJ5|C7QZJ5_JONDD	9	37.78		A0A2B5NN21|A0A2B5NN21_9BACI	18	25.26
Q3EQW9|Q3EQW9_BACTI	384		A0A1S2K384|A0A1S2K384_9ACTN	34	41.11		UPI00054F0E61	20	23		A0A243ID27|A0A243ID27_BACHU	18	25.26		R8N907|R8N907_BACCE	18	25.26
J7WXW9|J7WXW9_BACCE	384		A0A1S2KD98|A0A1S2KD98_9ACTN	34	41.11		A0A0S2F6K6|A0A0S2F6K6_9GAMM	16	33.33		UPI000BEFF1B5	18	26.32		R8EZ43|R8EZ43_BACCE	18	25.26
UPI00036CC281	384		A0A1I1Q3N2|A0A1I1Q3N2_9BACI	49	43.18		UPI000BF61821	23	24.37		A0A0S2GBF9|A0A0S2GBF9_9GAMM	17	32.22		J8NKA8|J8NKA8_BACCE	18	25.26
UPI0009E5E366	384		UPI00054FBD4F	49	43.18		A0A223V952|A0A223V952_9FLAO	18	26.97		UPI00047B7F03	17	26.14		C2PDN3|C2PDN3_BACCE	20	25.24
A0A2B1FHK0|A0A2B1FHK0_BACCE	385		A0A2G6MQP3|A0A2G6MQP3_9DELT	22	47.46		A0A2I0R9X3|A0A2I0R9X3_BACCE	18	24.73		UPI000C32B30E	18	25.26		Q63FS3|Q63FS3_BACCZ	18	25.26
A0A2A8SE77|A0A2A8SE77_9BACI	385		A0A074KYM9|A0A074KYM9_9BACT	29	50.65		UPI0009F2986F	18	29.03		A0A2H5Y403|A0A2H5Y403_9BACT	15	26.83		A0A2B2LLT9|A0A2B2LLT9_BACCE	18	25.26
J8K4Z5|J8K4Z5_BACCE	385		A0A1A9BQA0|A0A1A9BQA0_9ACTN	70	31.32		A0A0S3TXA2|A0A0S3TXA2_9CYAN	13	27.27		A0A108UC75|A0A108UC75_9GAMM	9	40		J8C8N8|J8C8N8_BACCE	18	25.26
A0A1I1Q3N2|A0A1I1Q3N2_9BACI	385		C2Z3E4|C2Z3E4_BACCE	38	45.45		UPI000CD9BC7E	19	26.04		UPI000406E6FA	18	30		A0A0K6MXE2|A0A0K6MXE2_BACIU	18	25.26
A0A0J6L755|A0A0J6L755_9BACI	385		UPI0008FE323C	38	45.45		UPI00056A9618	18	28.26		A0A291A5C5|A0A291A5C5_9GAMM	9	40		B9J515|B9J515_BACCQ	18	25.26
UPI0003770EF1	385		UPI000B4C0658	46	46.67		A0A1H6JYP8|A0A1H6JYP8_RUMFL	19	27.37		UPI0009EDDF94	17	28.41		C2TC20|C2TC20_BACCE	18	25.26
UPI000406E6FA	385		A0A1H4G0I7|A0A1H4G0I7_9BACI	38	45.45		A0A243MYI5|A0A243MYI5_BACTV	19	26.04		UPI000716A5C9	18	28.09		B3ZGT4|B3ZGT4_BACCE	18	25.26
UPI000469A0DA	385		A0A2A8UWK6|A0A2A8UWK6_9BACI	53	44.74		A0A2D8R7S8|A0A2D8R7S8_9GAMM	29	22.84		UPI0004081D91	18	27.47		A0A1D3QDF5|A0A1D3QDF5_BACCE	18	25.26
UPI00054FBD4F	385		A0A2E7NE74|A0A2E7NE74_9BACT	34	43.16		A0A1H4TSA3|A0A1H4TSA3_9FLAO	18	26.37		UPI00056A9618	17	29.55		D8H1Z4|D8H1Z4_BACAI	18	25.26
A0A2E9FY13|A0A2E9FY13_9RHOB	386		S2DIZ8|S2DIZ8_9BACT	74	32.99		A0A1J5D787|A0A1J5D787_9BACT	19	24.74		A0A1X9YYL3|A0A1X9YYL3_9BACT	18	26.97		A0A108UC75|A0A108UC75_9GAMM	9	40
A0A2G6QD85|A0A2G6QD85_9BACI	386		UPI000C24DF0C	39	34.82		UPI0006D0438A	22	26.61		A0A2G6NR15|A0A2G6NR15_9DELT	16	28.21		A0A2K1RX67|A0A2K1RX67_9BACI	18	25.26
A0A2J9B582|A0A2J9B582_BACTU	386		R8QWY4|R8QWY4_BACCE	53	44.74		C6X5F6|C6X5F6_FLAB3	18	27.47		A0A0S8A3F4|A0A0S8A3F4_9BACT	24	27.27		A0A2A8LLT9|A0A2A8LLT9_BACCE	18	25.26
A0A2K1RX67|A0A2K1RX67_9BACI	386		A0A073K9V3|A0A073K9V3_9BACI	28	46.05		A0A1M4XHR6|A0A1M4XHR6_9BACL	12	30.51		A0A1F7WZU3|A0A1F7WZU3_9BACT	21	27.88		C2QNK9|C2QNK9_BACCE	18	25.26
A0A2A7G6B0|A0A2A7G6B0_9BACI	386		UPI00055389A0	51	30.77		A0A1E7HZI0|A0A1E7HZI0_9DELT	16	26.92		R6U345|R6U345_9CLOT	20	25		A0A1J9YRA0|A0A1J9YRA0_9BACI	18	25.26
A0A1D3N289|A0A1D3N289_BACMY	386		A9KQU1|A9KQU1_LACP7	31	48.15		A0A1Y0IIA8|A0A1Y0IIA8_9BACL	17	33.71		W4EJ40|W4EJ40_BACMY	18	24.21		A0A2B3XW31|A0A2B3XW31_BACAN	18	25.26
A0A2B0F9J6|A0A2B0F9J6_BACCE	386		A0A1J9V102|A0A1J9V102_9BACI	53	44.74						A0A150C029|A0A150C029_BACCE	18	24.21		UPI000CD9BC7E	19	27.55
A0A150C029|A0A150C029_BACCE	386		J7ZZV7|J7ZZV7_BACCE	53	44.74						R8DCF3|R8DCF3_BACCE	18	24.21		UPI0009F93B75	23	21.85
C2WYI4|C2WYI4_BACCE	386		A0A1G6EB60|A0A1G6EB60_9FLAO	59	33.54						A9VFK6|A9VFK6_BACWK	18	24.21		F0PJM5|F0PJM5_BACT0	18	25.26
A0A2C1LMU0|A0A2C1LMU0_BACCE	386		A0A2A7HSX8|A0A2A7HSX8_BACCE	53	44.74						J7WXW9|J7WXW9_BACCE	18	24.21		A0A291A5C5|A0A291A5C5_9GAMM	9	40
K0FHZ8|K0FHZ8_BACTU	386		A0A243AGP6|A0A243AGP6_BACTU	53	44.74						J8PN14|J8PN14_BACCE	18	24.21		B3ZU82|B3ZU82_BACCE	18	25.26
A0A2B3XW31|A0A2B3XW31_BACAN	386		UPI0008FEA0C3	46	45.45						J8EWL0|J8EWL0_BACCE	18	24.21		A0A2J9B582|A0A2J9B582_BACTU	18	25.26
A0A2B5NN21|A0A2B5NN21_9BACI	386		UPI0004E14D93	80	26.78						J9A091|J9A091_BACCE	18	24.21		UPI0009F2986F	18	29.67
A0A0T8WV28|A0A0T8WV28_STREE	386		A0A2A7G6B0|A0A2A7G6B0_9BACI	43	46.05						C2XPL3|C2XPL3_BACCE	18	24.21		A0A1S8ZKE9|A0A1S8ZKE9_KLEPN	18	25.26
B7JRA3|B7JRA3_BACC0	386		UPI00054F0E61	22	45.76						J8NYQ9|J8NYQ9_BACCE	18	24.21		A0A243MYI5|A0A243MYI5_BACTV	19	27.55
A0A158RKU3|A0A158RKU3_BACC3	386		A0A1C4F4Z5|A0A1C4F4Z5_BACMY	57	44.74						UPI000478570A	23	26.5		J8D761|J8D761_BACCE	18	25.26
R8QVM9|R8QVM9_BACCE	386		A0A1M7L0X6|A0A1M7L0X6_RUMFL	80	26.14						J8NKA8|J8NKA8_BACCE	18	24.21		A0A1W6MM59|A0A1W6MM59_9FLAO	18	28.89
A9VFK6|A9VFK6_BACWK	386		A0A2C1LMU0|A0A2C1LMU0_BACCE	46	44.16						R8EZ43|R8EZ43_BACCE	18	24.21		A0A242X5Y9|A0A242X5Y9_BACTU	18	26.32
C2TC20|C2TC20_BACCE	386		J9A0X0|J9A0X0_BACCE	53	44.74						R8QVM9|R8QVM9_BACCE	18	24.21		UPI000A03408F	20	24.27
A0A1H4G0I7|A0A1H4G0I7_9BACI	386		M7NC66|M7NC66_9BACT	58	34.39						UPI0009EBBE9F	18	25.84		A0A1F7WZU3|A0A1F7WZU3_9BACT	20	29.29
B9J515|B9J515_BACCQ	386		J8EPT9|J8EPT9_BACCE	53	44.74						A0A074LXV3|A0A074LXV3_9BACL	16	32.93		UPI000BF1A85E	18	26.32
A0A1V9W1E1|A0A1V9W1E1_9BACI	386		A0A2G6NR15|A0A2G6NR15_9DELT	23	40.98						A0A2B2LLT9|A0A2B2LLT9_BACCE	18	24.21		UPI000BEFF1B5	18	26.32
A0A2B4FLG6|A0A2B4FLG6_9BACI	386		UPI0003799B4D	22	45.76						C2PAK5|C2PAK5_BACCE	18	24.21		Q3EQW9|Q3EQW9_BACTI	18	25.26
A0A1J9YRA0|A0A1J9YRA0_9BACI	386		R8PKM3|R8PKM3_BACCE	38	44.16						A0A246PUW1|A0A246PUW1_9BACI	18	24.21		A0A2C5EBL9|A0A2C5EBL9_9BACI	18	24.21
A0A0K6MXE2|A0A0K6MXE2_BACIU	386		A0A2B0F9J6|A0A2B0F9J6_BACCE	38	44.16						A0A0T8WV28|A0A0T8WV28_STREE	18	24.21		R6U345|R6U345_9CLOT	20	25.89
R8EZ43|R8EZ43_BACCE	386		A0A243E351|A0A243E351_BACTU	47	45.45						J8C8N8|J8C8N8_BACCE	18	24.21		A0A231RM30|A0A231RM30_9BACL	19	26.17
J8NYQ9|J8NYQ9_BACCE	386		C2WI55|C2WI55_BACCE	46	45.45						R8N907|R8N907_BACCE	18	24.21		K0FHZ8|K0FHZ8_BACTU	18	24.21
R8N907|R8N907_BACCE	386		A0A0S3TXA2|A0A0S3TXA2_9CYAN	47	33.33						A0A2B5NN21|A0A2B5NN21_9BACI	18	24.21		UPI00036CC281	19	29.59
A0A243ID27|A0A243ID27_BACHU	386		J7XXP5|J7XXP5_BACCE	38	44.16						K0FHZ8|K0FHZ8_BACTU	18	24.21		B7JRA3|B7JRA3_BACC0	18	25.26
A0A242XMK2|A0A242XMK2_BACTU	386		J8KPT8|J8KPT8_BACCE	46	45.45						A0A242WYE4|A0A242WYE4_BACTU	18	24.21		C2WYI4|C2WYI4_BACCE	18	24.21
C2XPL3|C2XPL3_BACCE	386		G9Q8X6|G9Q8X6_9BACI	46	45.45						C2WYI4|C2WYI4_BACCE	18	24.21		A0A242WYE4|A0A242WYE4_BACTU	18	24.21
C2PAK5|C2PAK5_BACCE	386		C3GWN1|C3GWN1_BACTU	46	45.45						A0A1D3N289|A0A1D3N289_BACMY	18	24.21		A0A0A2LZU2|A0A0A2LZU2_9FLAO	19	29.59
J8PN14|J8PN14_BACCE	386		R8F0H8|R8F0H8_BACCE	46	45.45						J8D761|J8D761_BACCE	18	24.21		A0A160L6V2|A0A160L6V2_BACTI	18	25.26
B3ZU82|B3ZU82_BACCE	386		A0A150DAI2|A0A150DAI2_BACCE	47	45.45						B9J515|B9J515_BACCQ	18	24.21		A0A127AYB1|A0A127AYB1_9BACT	18	25.84
A0A1K0AEW3|A0A1K0AEW3_9BACI	386		A0A1C6W9C2|A0A1C6W9C2_9BACI	46	42.86						A0A2C5EBL9|A0A2C5EBL9_9BACI	18	24.21		A0A2B4FLG6|A0A2B4FLG6_9BACI	18	25.26
A0A1J9ST03|A0A1J9ST03_9BACI	386		A0A0E8TDI9|A0A0E8TDI9_STREE	46	45.45						A0A0K6MXE2|A0A0K6MXE2_BACIU	18	24.21		A0A1D3PCM7|A0A1D3PCM7_BACCE	18	24.21
C2QNK9|C2QNK9_BACCE	386		A0A243D796|A0A243D796_BACTU	46	45.45						A0A1D3QDF5|A0A1D3QDF5_BACCE	18	24.21		V5M608|V5M608_BACTU	18	25.26
J7XXP5|J7XXP5_BACCE	386		J8E437|J8E437_BACCE	46	45.45						B3ZGT4|B3ZGT4_BACCE	18	24.21		A0A242XMK2|A0A242XMK2_BACTU	18	25.26
A0A1M5G9C0|A0A1M5G9C0_9FLAO	386		A0A2J9BA08|A0A2J9BA08_BACTU	46	45.45						C2TC20|C2TC20_BACCE	18	24.21		A0A1J9ST03|A0A1J9ST03_9BACI	18	25.26
C2Q7P6|C2Q7P6_BACCE	386		A0A243C8S2|A0A243C8S2_BACTU	46	45.45						A0A2A8LLT9|A0A2A8LLT9_BACCE	18	24.21		A0A0D3LCR5|A0A0D3LCR5_9BACT	17	33.33
A0A1D3PCM7|A0A1D3PCM7_BACCE	386		UPI000C32B30E	46	45.45						Q63FS3|Q63FS3_BACCZ	18	24.21		A0A2H5Y403|A0A2H5Y403_9BACT	15	26.83
A0A2B1KZ82|A0A2B1KZ82_BACCE	386		A0A226QT74|A0A226QT74_9BACI	46	45.45						A0A1D3PCM7|A0A1D3PCM7_BACCE	18	24.21		A0A158RKU3|A0A158RKU3_BACC3	18	25.26
A0A2B9Q5K8|A0A2B9Q5K8_BACCE	386		A0A243HN65|A0A243HN65_BACTA	46	45.45						A0A1J9YRA0|A0A1J9YRA0_9BACI	18	24.21		UPI00047B7F03	18	27.78
A0A1K0BM78|A0A1K0BM78_9BACI	386		W8XY88|W8XY88_BACTU	46	45.45						A0A2K1RX67|A0A2K1RX67_9BACI	18	24.21		UPI0002F63F06	18	26.97
J8D761|J8D761_BACCE	386		C2X7E6|C2X7E6_BACCE	46	45.45						D8H1Z4|D8H1Z4_BACAI	18	24.21		A0A2C9YZQ9|A0A2C9YZQ9_BACTU	18	25.26
D8H1Z4|D8H1Z4_BACAI	386		UPI000406E6FA	60	34.94						UPI000C70B9C5	15	26.32		A0A1K0BM78|A0A1K0BM78_9BACI	18	24.21
F0PJM5|F0PJM5_BACT0	386		R8UDA8|R8UDA8_BACCE	46	45.45						C2QNK9|C2QNK9_BACCE	18	24.21		I0K5C8|I0K5C8_9BACT	23	28.33
R8DCF3|R8DCF3_BACCE	386		A0A2B9Q5K8|A0A2B9Q5K8_BACCE	43	42.86						A0A1S8ZKE9|A0A1S8ZKE9_KLEPN	18	24.21		C2Q7P6|C2Q7P6_BACCE	18	24.21
B3ZGT4|B3ZGT4_BACCE	386		A0A1K0AEW3|A0A1K0AEW3_9BACI	46	44.16						B3ZU82|B3ZU82_BACCE	18	24.21		M7NC66|M7NC66_9BACT	18	30.77
A0A1I6UEP7|A0A1I6UEP7_9BACI	386		A0A2A8LLT9|A0A2A8LLT9_BACCE	46	44.16						A0A2B3XW31|A0A2B3XW31_BACAN	18	24.21		UPI000716A5C9	18	28.09
A0A246PUW1|A0A246PUW1_9BACI	386		A0A243JBB2|A0A243JBB2_BACTU	46	45.45						F0PJM5|F0PJM5_BACT0	18	24.21		A0A2G6QD85|A0A2G6QD85_9BACI	18	25.26
C2Z3E4|C2Z3E4_BACCE	386		A0A2B2LLT9|A0A2B2LLT9_BACCE	46	44.16						A0A031IJU9|A0A031IJU9_9BACL	18	24.47		A0A0S8A3F4|A0A0S8A3F4_9BACT	26	27.54
R8PKM3|R8PKM3_BACCE	386		R9AA61|R9AA61_9LEPT	21	51.79						A0A226QT74|A0A226QT74_9BACI	18	25.26		A0A226QT74|A0A226QT74_9BACI	18	24.21
A0A242WYE4|A0A242WYE4_BACTU	386		A0A0S7BHV0|A0A0S7BHV0_9CHLR	48	32.86						A0A2J9B582|A0A2J9B582_BACTU	18	24.21		G9Q8X6|G9Q8X6_9BACI	18	24.21
J8C8N8|J8C8N8_BACCE	386		A0A1V9W1E1|A0A1V9W1E1_9BACI	44	44.44						A0A1K0BM78|A0A1K0BM78_9BACI	18	24.21		A0A243D796|A0A243D796_BACTU	18	24.21
J8JS66|J8JS66_BACCE	386		A0A1K0BM78|A0A1K0BM78_9BACI	28	44.16						A0A243D796|A0A243D796_BACTU	18	25.26		A0A243HN65|A0A243HN65_BACTA	18	24.21
Q63FS3|Q63FS3_BACCZ	386		C2Q7P6|C2Q7P6_BACCE	28	44.16						J8KPT8|J8KPT8_BACCE	18	25.26		J8JS66|J8JS66_BACCE	18	23.16
UPI000301BE01	386		A0A1D3N289|A0A1D3N289_BACMY	46	44.16						C2Q7P6|C2Q7P6_BACCE	18	24.21		A0A2J9BA08|A0A2J9BA08_BACTU	18	24.21
UPI0008FE323C	386		J8C8N8|J8C8N8_BACCE	46	44.16						A0A255Z6Z6|A0A255Z6Z6_9FLAO	18	27.17		UPI0009EDDF94	18	30
UPI0008FEA0C3	386		A0A1E7HZI0|A0A1E7HZI0_9DELT	22	42.37						A0A2G1VVN2|A0A2G1VVN2_9FLAO	18	29.03		A0A0E8TDI9|A0A0E8TDI9_STREE	18	24.21
UPI0009B20461	386		J8D761|J8D761_BACCE	46	44.16						G9Q8X6|G9Q8X6_9BACI	18	25.26		A0A243C8S2|A0A243C8S2_BACTU	18	24.21
UPI000BEF4BB4	386		J9A091|J9A091_BACCE	46	44.16						I0K5C8|I0K5C8_9BACT	23	24.58		C3GWN1|C3GWN1_BACTU	18	24.21
UPI000C32B30E	386		R8QVM9|R8QVM9_BACCE	46	44.16						A0A1G6EB60|A0A1G6EB60_9FLAO	18	26.97		J8KPT8|J8KPT8_BACCE	18	24.21
A0A2C3KEJ4|A0A2C3KEJ4_9BACI	387		A0A160L6V2|A0A160L6V2_BACTI	46	44.16						R8UDA8|R8UDA8_BACCE	18	25.26		R8UDA8|R8UDA8_BACCE	18	24.21
A0A238W5H3|A0A238W5H3_9FLAO	387		A0A2B5NN21|A0A2B5NN21_9BACI	46	44.16						A0A2J9BA08|A0A2J9BA08_BACTU	18	25.26		A0A031IJU9|A0A031IJU9_9BACL	18	23.4
A0A2A8LLT9|A0A2A8LLT9_BACCE	388		A0A2J9B582|A0A2J9B582_BACTU	46	44.16						UPI00047F92D2	17	28.41		A0A2B1KZ82|A0A2B1KZ82_BACCE	18	24.21
UPI00048CE610	388		Q3EQW9|Q3EQW9_BACTI	46	44.16						C3GWN1|C3GWN1_BACTU	18	25.26		C2X7E6|C2X7E6_BACCE	18	24.21
A0A2D9EI83|A0A2D9EI83_9FLAO	389		A0A1Z3TZW4|A0A1Z3TZW4_9STAP	20	48.15						A0A243C8S2|A0A243C8S2_BACTU	18	25.26		W8XY88|W8XY88_BACTU	18	24.21
A0A2C5EBL9|A0A2C5EBL9_9BACI	389		A0A2B0CBV7|A0A2B0CBV7_BACCE	46	42.86						C2X7E6|C2X7E6_BACCE	18	25.26		J8E437|J8E437_BACCE	18	24.21
UPI0009E0219F	389		A9VFK6|A9VFK6_BACWK	46	44.16						A0A243HN65|A0A243HN65_BACTA	18	25.26		R8F0H8|R8F0H8_BACCE	18	24.21
I4B1W3|I4B1W3_TURPD	390		A0A1Y0FYF7|A0A1Y0FYF7_9GAMM	72	31.58						J8E437|J8E437_BACCE	18	25.26		A0A2B0LRX9|A0A2B0LRX9_BACCE	18	24.73
A0A1D3QDF5|A0A1D3QDF5_BACCE	392		J8NKA8|J8NKA8_BACCE	46	44.16						A0A0E8TDI9|A0A0E8TDI9_STREE	18	25.26		UPI000406E6FA	18	30
A0A2H5Y403|A0A2H5Y403_9BACT	395		R8DCF3|R8DCF3_BACCE	46	44.16						A0A150DAI2|A0A150DAI2_BACCE	18	25.26		C2WI55|C2WI55_BACCE	18	24.21
A0A1H6C711|A0A1H6C711_SACHI	396		C2XPL3|C2XPL3_BACCE	44	44.16						W8XY88|W8XY88_BACTU	18	25.26		UPI00056A9618	18	31.11
A0A1W9UNA3|A0A1W9UNA3_9CHLR	399		C2PAK5|C2PAK5_BACCE	46	44.16						A0A243E351|A0A243E351_BACTU	18	25.26		Q81HR4|Q81HR4_BACCR	18	24.21
A0A212QR09|A0A212QR09_9CHLR	399		A0A150C029|A0A150C029_BACCE	46	44.16						R8F0H8|R8F0H8_BACCE	18	25.26		A0A150DAI2|A0A150DAI2_BACCE	18	24.21
A0A2A9ET23|A0A2A9ET23_9MICO	400		A0A246PUW1|A0A246PUW1_9BACI	46	44.16						UPI0006FD9867	18	24.47		UPI0006FD9867	18	24.47
A0A161IEE9|A0A161IEE9_9MICO	400		A0A2K1RX67|A0A2K1RX67_9BACI	46	44.16						A0A2E5GMB5|A0A2E5GMB5_9FLAO	27	22.7		A0A255Z6Z6|A0A255Z6Z6_9FLAO	18	28.26
A0A1H3LG99|A0A1H3LG99_9BACL	401		A0A243ID27|A0A243ID27_BACHU	46	44.16						UPI000A068229	18	26.97		I4IVX5|I4IVX5_MICAE	19	26.04
A0A1K1VSF6|A0A1K1VSF6_9BACL	403		W4EJ40|W4EJ40_BACMY	46	44.16						C2WI55|C2WI55_BACCE	18	25.26		A0A243E351|A0A243E351_BACTU	18	24.21
A0A1B4B4A8|A0A1B4B4A8_9BURK	408		J8EWL0|J8EWL0_BACCE	46	44.16						J8JS66|J8JS66_BACCE	18	23.16		A0A1X9YYL3|A0A1X9YYL3_9BACT	18	26.97
A0A1I5ZR95|A0A1I5ZR95_9PSEU	408		J8PN14|J8PN14_BACCE	46	44.16						A0A2I0R9X3|A0A2I0R9X3_BACCE	18	25.26		A0A1E7HZI0|A0A1E7HZI0_9DELT	20	22.55
A0A118Q713|A0A118Q713_BURPY	408		V5M608|V5M608_BACTU	46	44.16						A0A223V952|A0A223V952_9FLAO	18	28.09		A0A0S7BHV0|A0A0S7BHV0_9CHLR	21	27.52
A0A119H2R4|A0A119H2R4_9BURK	408		J8NYQ9|J8NYQ9_BACCE	46	44.16						UPI000A03408F	19	22.58		A0A2G6NR15|A0A2G6NR15_9DELT	16	26.92
UPI0003620128	408		UPI000A0392CB	58	32.9						UPI000A0392CB	18	29.21		A0A108UCQ9|A0A108UCQ9_9GAMM	20	32
A0A1M5AD17|A0A1M5AD17_STRHI	408		R8EZ43|R8EZ43_BACCE	46	44.16						A0A1M5VPJ0|A0A1M5VPJ0_9FLAO	19	27.84		A0A243JBB2|A0A243JBB2_BACTU	18	24.21
A0A0B2BFT9|A0A0B2BFT9_9ACTN	409		A0A2C9YZQ9|A0A2C9YZQ9_BACTU	62	44.16										UPI0004E14D93	19	26.04
A0A1C8ZET3|A0A1C8ZET3_BURL3	409		B3ZGT4|B3ZGT4_BACCE	46	44.16										UPI00055389A0	19	24.49
A0A228GLI1|A0A228GLI1_9BURK	409		C2TC20|C2TC20_BACCE	46	44.16										A0A1G6EB60|A0A1G6EB60_9FLAO	17	27.27
A0A228QLD7|A0A228QLD7_9BURK	409		C2QNK9|C2QNK9_BACCE	46	44.16										UPI0004081D91	17	27.78
A0A2G3K855|A0A2G3K855_9BURK	409		F0PJM5|F0PJM5_BACT0	46	44.16										UPI0003714C0A	18	30.11
A0A228PB45|A0A228PB45_9BURK	409		A0A1D3QDF5|A0A1D3QDF5_BACCE	46	44.16										A0A2I0R9X3|A0A2I0R9X3_BACCE	18	25.26
UPI000625CE62	409		J7WXW9|J7WXW9_BACCE	46	44.16										A0A0S2FVW8|A0A0S2FVW8_9GAMM	20	32
UPI00084203C4	409		A0A0T8WV28|A0A0T8WV28_STREE	46	44.16
UPI000B79F8D1	409		R8N907|R8N907_BACCE	46	44.16
UPI000B7A15DA	409		A0A158RKU3|A0A158RKU3_BACC3	46	44.16
A0A1V5HY34|A0A1V5HY34_9SPIR	410		A0A1J9YRA0|A0A1J9YRA0_9BACI	46	44.16
A0A2A7ZN04|A0A2A7ZN04_BACCE	410		B3ZU82|B3ZU82_BACCE	46	44.16
A0A0U4DMG0|A0A0U4DMG0_BURCE	410		D8H1Z4|D8H1Z4_BACAI	46	44.16
A0A2K3I1Q5|A0A2K3I1Q5_9BURK	411		A0A2B3XW31|A0A2B3XW31_BACAN	46	44.16
A0A2C4QK02|A0A2C4QK02_9BACI	411		A0A1J9ST03|A0A1J9ST03_9BACI	46	44.16
A0A243CCJ0|A0A243CCJ0_BACTU	411		A0A0K6MXE2|A0A0K6MXE2_BACIU	46	44.16
J8KIC2|J8KIC2_BACCE	411		UPI0002FCE4B5	62	42.86
W8ZAK9|W8ZAK9_BACTU	411		B9J515|B9J515_BACCQ	46	44.16
A0A150C4V7|A0A150C4V7_BACCE	411		Q63FS3|Q63FS3_BACCZ	46	44.16
A0A1B1LHY0|A0A1B1LHY0_BACTU	411		B7JRA3|B7JRA3_BACC0	46	44.16
A0A291CFT5|A0A291CFT5_BURTH	411		A0A1K1LIV3|A0A1K1LIV3_RUMFL	62	30.34
A0A2A4FBA6|A0A2A4FBA6_9BURK	411		A0A2B4FLG6|A0A2B4FLG6_9BACI	46	44.16
Q63MR8|Q63MR8_BURPS	411		A0A242XMK2|A0A242XMK2_BACTU	46	44.16
UPI0009948F2B	411		C2W4A4|C2W4A4_BACCE	61	47.3
UPI0009EEB7AC	411		K5CA26|K5CA26_LEPME	21	50
UPI000BFC50BA	411		A0A1Q7C4J4|A0A1Q7C4J4_9ACTN	43	38.98
UPI0009EC4FFA	412		M6CLR4|M6CLR4_LEPME	21	50
A0A1B4ABN2|A0A1B4ABN2_9BURK	414		A0A1S8ZKE9|A0A1S8ZKE9_KLEPN	46	44.16
Q2T471|Q2T471_BURTA	414		UPI000C2A07B9	21	50
A0A0D5L421|A0A0D5L421_9BURK	414		J8JS66|J8JS66_BACCE	46	42.86
A0A132CI98|A0A132CI98_9BURK	414		UPI000C2A3E11	21	50
A0A1S0SIL1|A0A1S0SIL1_BURPE	414		A0A1D3PCM7|A0A1D3PCM7_BACCE	46	41.56
A0A1B4K5M9|A0A1B4K5M9_BURTH	414		A0A0M9E020|A0A0M9E020_9DELT	23	41.67
A0A0H3HSR3|A0A0H3HSR3_BURP2	414		W7URG0|W7URG0_RUMFL	78	29.96
A0A103FQP7|A0A103FQP7_9BURK	414		K0FHZ8|K0FHZ8_BACTU	46	41.56
A0A104M5X9|A0A104M5X9_9BURK	414		A0A2C5EBL9|A0A2C5EBL9_9BACI	46	41.56
UPI000BEBB096	414		C2WYI4|C2WYI4_BACCE	46	41.56
A0A103EZ22|A0A103EZ22_9BURK	415		N1VUS5|N1VUS5_9LEPT	21	50
A0A1B4SI83|A0A1B4SI83_9BURK	415		A0A242WYE4|A0A242WYE4_BACTU	46	41.56
A0A0Q5UE38|A0A0Q5UE38_9SPHI	416		N1W9D9|N1W9D9_9LEPT	21	50
A0A0H2KV91|A0A0H2KV91_9MICO	417		A0A2B0LRX9|A0A2B0LRX9_BACCE	45	44.74
A0A1C9C3S6|A0A1C9C3S6_BACTU	417		A0A2B1KZ82|A0A2B1KZ82_BACCE	46	42.86
UPI000C70B9C5	417		R5VZC1|R5VZC1_9FIRM	32	36.05
A0A1H7HH44|A0A1H7HH44_RUMFL	418		UPI0002FF232A	78	29.96
UPI00099FB4D0	418		A0A2G6QD85|A0A2G6QD85_9BACI	46	42.86
UPI0009EDDF94	420		R8ZUC1|R8ZUC1_9LEPT	21	50
A0A1X9YYL3|A0A1X9YYL3_9BACT	421		A0A2K4FCG9|A0A2K4FCG9_9STAP	20	48.15
A0A1X7D9Y3|A0A1X7D9Y3_CELCE	421		UPI000C24C490	65	31.72
A0A2D8R7S8|A0A2D8R7S8_9GAMM	423		UPI000BF5D4FC	50	32.82
W8YM25|W8YM25_BACTU	423		A0A1S2BXK1|A0A1S2BXK1_9BACI	20	54.55
A0A133QQ41|A0A133QQ41_STASI	424		UPI00066E4C9E	21	49.09
A8EK02|A8EK02_BURPE	424		UPI00037F346B	60	32.93
A0A0E1TLU9|A0A0E1TLU9_BURPE	424		A0A073KCL1|A0A073KCL1_9BACI	45	41.56
C7QZJ5|C7QZJ5_JONDD	424		A0A2K4DSE1|A0A2K4DSE1_9STAP	21	49.09
UPI000B4C0658	425		I4B7T6|I4B7T6_TURPD	31	42.5
UPI000A32182A	426		A0A1I6UEP7|A0A1I6UEP7_9BACI	44	44.74
A0A1F7WZU3|A0A1F7WZU3_9BACT	427		A0A1E9AAF2|A0A1E9AAF2_9STAP	21	49.09
UPI0003F98243	427		A0A0J6L755|A0A0J6L755_9BACI	46	42.86
A0A1G7K6S3|A0A1G7K6S3_CELCE	428		H0DJE6|H0DJE6_9STAP	21	49.09
A0A1W6DLE3|A0A1W6DLE3_9MICO	429		U5WAS9|U5WAS9_9ACTN	44	53.7
UPI0009D98201	429		A0A1F9ATH5|A0A1F9ATH5_9DELT	21	46.43
A8ZW22|A8ZW22_DESOH	430		A0A2B1FHK0|A0A2B1FHK0_BACCE	46	42.86
A0A0B5AX71|A0A0B5AX71_9BACL	430		A0A1F9P7K8|A0A1F9P7K8_9DELT	32	36.9
A0A1N6NTR8|A0A1N6NTR8_9MICO	430		UPI0005A1D4DD	44	53.7
A0A0S8A3F4|A0A0S8A3F4_9BACT	431		A0A0F2QWI4|A0A0F2QWI4_9DELT	22	44.07
UPI000A068229	432		UPI000469A0DA	46	42.86
I4B7T6|I4B7T6_TURPD	433		B0SKK4|B0SKK4_LEPBP	21	50
A0A1V5UNP2|A0A1V5UNP2_9BACT	434		A0A2K4FAC8|A0A2K4FAC8_9STAP	21	49.09
L8JZ20|L8JZ20_9BACT	434		Q81HR4|Q81HR4_BACCR	46	44.16
G8QZX8|G8QZX8_OWEHD	434		A0A231RM30|A0A231RM30_9BACL	30	43.96
A0A074KYM9|A0A074KYM9_9BACT	435		UPI000C2AF87B	21	50
A0A0S7Z8U0|A0A0S7Z8U0_9BACT	436		UPI000C70B9C5	43	33.61
A0A1C6VUQ4|A0A1C6VUQ4_9ACTN	436		A9WA90|A9WA90_CHLAA	36	43.69
B4W5I1|B4W5I1_9CYAN	436		UPI000A03408F	23	41.67
UPI000716A5C9	436		A0A1I7HFA3|A0A1I7HFA3_9FLAO	54	35.33
UPI000A3B1FFE	436		UPI00047F92D2	54	36.05
A0A1M7QP95|A0A1M7QP95_9BACT	437		A0A2H9VLW1|A0A2H9VLW1_9SPHI	34	43.16
A0A0D3LCR5|A0A0D3LCR5_9BACT	437		UPI0002F63F06	43	32.79
A0A1M7L0X6|A0A1M7L0X6_RUMFL	437		UPI0006D0438A	47	42.37
M7NC66|M7NC66_9BACT	437		A0A073K7X4|A0A073K7X4_9BACI	32	48.31
A0A142HT92|A0A142HT92_9SPHI	438		UPI000A068229	58	32.26
A0A1T5MG56|A0A1T5MG56_9BACT	438		A0A1M7QP95|A0A1M7QP95_9BACT	59	31.79
A0A1H6JYP8|A0A1H6JYP8_RUMFL	438		A0A1V1PHU8|A0A1V1PHU8_9DELT	22	42.37
A0A1K1LIV3|A0A1K1LIV3_RUMFL	438		UPI0009F93B75	39	40.68
UPI0009E8B0AF	439		J8K4Z5|J8K4Z5_BACCE	46	41.56
A0A2H9VLW1|A0A2H9VLW1_9SPHI	442		A0A2E6EU69|A0A2E6EU69_9FLAO	57	33.33
A0A1Z3TZW4|A0A1Z3TZW4_9STAP	446		UPI00048D745F	36	43.69
A0A1W6E8X3|A0A1W6E8X3_9BACT	446		A0A1Q3WDU5|A0A1Q3WDU5_9BACT	60	31.74
UPI0009F2986F	446		UPI000A3B1FFE	59	32.05
I0K5C8|I0K5C8_9BACT	447		A0A255Z6Z6|A0A255Z6Z6_9FLAO	58	33.96
A0A1I1V8R2|A0A1I1V8R2_9BACT	448		G8QZX8|G8QZX8_OWEHD	57	30.77
UPI0004081D91	448		A0A2G6N6H5|A0A2G6N6H5_9DELT	44	42.37
W7URG0|W7URG0_RUMFL	450		U5BU60|U5BU60_9BACT	29	42.31
UPI0002F63F06	450		UPI000B8A57EB	29	47.56
UPI0002FF232A	450		A0A1E4AIC4|A0A1E4AIC4_9FLAO	44	37.61
A0A2E8QV75|A0A2E8QV75_9BACT	453		I0K5C8|I0K5C8_9BACT	29	40
A0A1S2VK18|A0A1S2VK18_9BACT	453		A0A127AYB1|A0A127AYB1_9BACT	27	44.74
A0A1K1UI23|A0A1K1UI23_RUMFL	453		A0A1M5TNA9|A0A1M5TNA9_9FIRM	46	48.19
UPI000C2A3E11	454		A0A2G1VVN2|A0A2G1VVN2_9FLAO	60	33.12
A0A1G8CCS8|A0A1G8CCS8_9MICO	455		A0A1H4TSA3|A0A1H4TSA3_9FLAO	29	47.56
A0A1Y0FYF7|A0A1Y0FYF7_9GAMM	455		A0A1X9YYL3|A0A1X9YYL3_9BACT	43	36.22
UPI0009B91831	455		A0A1W2BGG5|A0A1W2BGG5_9FIRM	41	44.71
A0A2K4DSE1|A0A2K4DSE1_9STAP	456		UPI0009FCB7AE	21	42.86
A0A1E9AAF2|A0A1E9AAF2_9STAP	456		UPI0006C92BC7	36	41.18
UPI000A0392CB	456		A0A235IZK3|A0A235IZK3_9NOSO	66	28.33
H0DJE6|H0DJE6_9STAP	457		A9AVQ8|A9AVQ8_HERA2	36	41.18
U5BU60|U5BU60_9BACT	457		UPI000478570A	52	41
A0A1Q3WDU5|A0A1Q3WDU5_9BACT	457		P10547|LSTP_STASI	20	47.17
UPI00037F346B	457		UPI0009B88DD2	62	28.96
UPI00048D0B15	457		P10548|LSTP_STAST	20	47.17
UPI00066E4C9E	457		A0A2H0A9I3|A0A2H0A9I3_9DELT	22	42.37
UPI0009AECA4E	457		A0A0H4PA79|A0A0H4PA79_9BACT	29	44.16
UPI0009B88DD2	457		UPI00056093C1	29	48.75
A0A1H1M1T2|A0A1H1M1T2_9CELL	458		UPI000716A5C9	29	43.59
A0A127AYB1|A0A127AYB1_9BACT	458		B8GCH7|B8GCH7_CHLAD	36	42.72
UPI00035F6557	458		A0A1S2GM45|A0A1S2GM45_9MICC	47	42.86
A0A1F9ATH5|A0A1F9ATH5_9DELT	459		A0A1W6MM59|A0A1W6MM59_9FLAO	53	31.91
UPI0003714C0A	459		A0A1W9PU24|A0A1W9PU24_9DELT	24	40.32
UPI0009EBBE9F	460		UPI0000ED8CAA	50	42.37
UPI000A0427E1	461		A8ZW22|A8ZW22_DESOH	24	40.32
A0A1W9PU24|A0A1W9PU24_9DELT	462		UPI0004DF0463	36	42.72
UPI00048D745F	463		A0A1W6E8X3|A0A1W6E8X3_9BACT	29	41.25
A0A178MF75|A0A178MF75_9CHLR	464		A0A285X403|A0A285X403_9FLAO	57	36.08
UPI0004DF0463	464		A0A0Q8LQQ0|A0A0Q8LQQ0_9MICO	64	31.89
B8GCH7|B8GCH7_CHLAD	466		UPI00048CE610	43	44.74
UPI0000ED8CAA	466		A0A0H2KV91|A0A0H2KV91_9MICO	24	47.14
A0A2G6NR15|A0A2G6NR15_9DELT	467		A0A1X7D9Y3|A0A1X7D9Y3_CELCE	41	35.96
A9WA90|A9WA90_CHLAA	467		A0A2C6V531|A0A2C6V531_NOSLI	55	32.9
A0A2A3XRX7|A0A2A3XRX7_9MICC	467		UPI0009B20461	29	45.57
UPI0009FCB7AE	467		UPI000301BE01	29	45.57
A0A0H4PA79|A0A0H4PA79_9BACT	469		A0A2D8R7S8|A0A2D8R7S8_9GAMM	57	29.87
A0A2K4FAC8|A0A2K4FAC8_9STAP	471		UPI000BFFA382	55	32.9
UPI000478570A	471		UPI0009AECA4E	29	42.5
UPI00068BC3D7	472		A0A1W9LG96|A0A1W9LG96_9DELT	22	42.37
A0A2E7NE74|A0A2E7NE74_9BACT	473		A0A2D9EI83|A0A2D9EI83_9FLAO	29	41.46
A0A1W9SZM9|A0A1W9SZM9_9DELT	476		UPI0007863912	37	34.58
UPI0003799B4D	476		A0A0S8A3F4|A0A0S8A3F4_9BACT	29	43.75
UPI0009E4267D	476		A0A238W5H3|A0A238W5H3_9FLAO	53	33.56
A0A0F2QWI4|A0A0F2QWI4_9DELT	477		A0A0E9ZXQ7|A0A0E9ZXQ7_9FLAO	29	41.46
A0A1W9LG96|A0A1W9LG96_9DELT	478		UPI0009EBBE9F	29	39.24
A0A2E9X1Y8|A0A2E9X1Y8_9BACT	479		A0A2E3F0T9|A0A2E3F0T9_9FLAO	55	34.01
A0A1E7HZI0|A0A1E7HZI0_9DELT	479		A0A1L2ZQL4|A0A1L2ZQL4_9MICC	48	40.91
UPI00055389A0	479		O05156|ALE1_STACP	20	43.4
P10548|LSTP_STAST	480		A0A0A2LZU2|A0A0A2LZU2_9FLAO	34	41.49
A0A1F9P7K8|A0A1F9P7K8_9DELT	480		A0A142HT92|A0A142HT92_9SPHI	30	42.17
A0A2B0XII8|A0A2B0XII8_BACAN	482		UPI0003714C0A	29	37.5
Q4ZD58|Q4ZD58_9CAUD	486		A0A2E4ZN14|A0A2E4ZN14_9FLAO	58	32.05
A0A1J0MFY3|A0A1J0MFY3_9CAUD	486		A3U569|A3U569_CROAH	58	32.05
A0A2I0XLY5|A0A2I0XLY5_STAPS	486		UPI000C082E59	29	45.12
A0A2K4AVF6|A0A2K4AVF6_STAIN	486		UPI0009D974E7	29	43.9
A0A2K4AQ66|A0A2K4AQ66_STAIN	486		UPI00036CC281	34	41.49
A0A2A4EI44|A0A2A4EI44_STAPS	486		C6X5F6|C6X5F6_FLAB3	44	32.2
UPI000BBC1A65	486		UPI0009EDDF94	27	43.42
UPI000BBC44A6	486		A0A178MF75|A0A178MF75_9CHLR	36	40.2
UPI000C1C2EB2	486		A0A1F7WQ92|A0A1F7WQ92_9BACT	33	42.86
UPI000C1C4BC1	486		UPI00068B51A5	29	46.34
UPI000C1C547F	486		A0A2A3XRX7|A0A2A3XRX7_9MICC	30	36.14
A0A2H4JAU4|A0A2H4JAU4_9VIRU	487		A0A0J6D8W0|A0A0J6D8W0_9CELL	59	26.06
A0A1E5TUD4|A0A1E5TUD4_9STAP	487		A0A1V5NRI5|A0A1V5NRI5_9BACT	22	41.67
A0A0Y2BZ11|A0A0Y2BZ11_STREE	487		UPI0009E4267D	29	40
UPI00066D972F	487		H1WHI5|H1WHI5_9CYAN	58	32.45
UPI000852C3EC	487		A0A2E5GMB5|A0A2E5GMB5_9FLAO	34	40.43
UPI000BEFF1B5	487		R6U345|R6U345_9CLOT	30	40.96
U7PCJ9|U7PCJ9_STASI	488		A0A133QQ41|A0A133QQ41_STASI	16	51.16
UPI0009F93B75	488		A3XH15|A3XH15_LEEBM	34	41.49
A0A2K3W769|A0A2K3W769_STACR	489		A0A1V5UA40|A0A1V5UA40_9BACT	65	33.94
A0A242VGH2|A0A242VGH2_9STAP	489		A0A1H7PJ51|A0A1H7PJ51_RUMAL	40	42.5
UPI000C24DF0C	489		UPI0004081D91	53	31.45
UPI000CDF0A48	489		A0A2E8ID02|A0A2E8ID02_9FLAO	34	41.49
UPI00070F30D3	490		E9SF97|E9SF97_RUMAL	40	42.5
UPI0008A4E5D5	490		A0A1M5VPJ0|A0A1M5VPJ0_9FLAO	34	40.43
A0A2G6MQP3|A0A2G6MQP3_9DELT	492		A0A1F7FZZ9|A0A1F7FZZ9_9BACT	22	38.98
P10547|LSTP_STASI	493		UPI00035F6557	29	38.75
UPI0006D0438A	493		A0A1S2VK18|A0A1S2VK18_9BACT	26	38.36
A0A2B6DXU9|A0A2B6DXU9_9BACI	497		A0A1A9LD72|A0A1A9LD72_9FLAO	29	40.24
UPI000BF454D8	497		UPI000C231578	29	40.74
A0A2G6N6H5|A0A2G6N6H5_9DELT	498		A0A1I1V8R2|A0A1I1V8R2_9BACT	32	34.78
UPI00054F0E61	498		A0A1W9SZM9|A0A1W9SZM9_9DELT	23	36.67
UPI000A03408F	499		UPI000C23F160	55	32.91
UPI0009DF0343	500		UPI0009DF445F	32	33.33
UPI000C24E86B	501		A0A0D3LCR5|A0A0D3LCR5_9BACT	59	31.45
A0A2K3ZGT5|A0A2K3ZGT5_9STAP	502		UPI0009DF0343	24	41.43
A0A246PTQ1|A0A246PTQ1_9BACI	509		UPI000A32182A	24	41.43
UPI0004E14D93	514		A0A1W6DLE3|A0A1W6DLE3_9MICO	24	41.43
B0SKK4|B0SKK4_LEPBP	517		E8N305|E8N305_ANATU	32	33.72
M6CLR4|M6CLR4_LEPME	520		UPI0009E8B0AF	24	41.43
N1VUS5|N1VUS5_9LEPT	520		A0A1V6AEW8|A0A1V6AEW8_9BACT	23	37.7
N1W9D9|N1W9D9_9LEPT	520		A0A1G7K6S3|A0A1G7K6S3_CELCE	24	41.43
R9AA61|R9AA61_9LEPT	520		A0A1V5NQB8|A0A1V5NQB8_9BACT	20	43.4
UPI000C2A07B9	520		UPI00047B7F03	29	40.24
R8ZUC1|R8ZUC1_9LEPT	521		A0A1V5UNP2|A0A1V5UNP2_9BACT	24	40.54
UPI000C2AF87B	521		UPI000685E488	29	43.59
K5CA26|K5CA26_LEPME	524		A0A1M4SE73|A0A1M4SE73_9FLAO	29	45
UPI0009A0DBDB	524		A0A1F7G086|A0A1F7G086_9BACT	20	45.28
A0A2H0A9I3|A0A2H0A9I3_9DELT	526		UPI0009D98201	24	41.43
A0A1V1PHU8|A0A1V1PHU8_9DELT	531		L8JZ20|L8JZ20_9BACT	59	29.56
A0A073JZV7|A0A073JZV7_9BACI	533		A0A1N6NTR8|A0A1N6NTR8_9MICO	24	41.43
UPI000BF1A85E	536		A0A2E8QV75|A0A2E8QV75_9BACT	29	42.5
UPI0006C92BC7	538		UPI000A0427E1	27	41.56
A9AVQ8|A9AVQ8_HERA2	539		UPI000C24E86B	26	40.54
UPI0005C5E2B3	540		A0A1J5DJZ4|A0A1J5DJZ4_9BACT	33	36.36
A0A0M9E020|A0A0M9E020_9DELT	546		A0A1F7WZU3|A0A1F7WZU3_9BACT	21	42.86
R8LZR1|R8LZR1_BACCE	559		A0A2G2J3A4|A0A2G2J3A4_9FLAO	59	32.72
A0A2I0R9X3|A0A2I0R9X3_BACCE	559		C7QZJ5|C7QZJ5_JONDD	28	39.24
A0A2C3RR45|A0A2C3RR45_9BACI	559		A0A0Q5UE38|A0A0Q5UE38_9SPHI	42	34.71
A0A1E8ARX1|A0A1E8ARX1_BACTU	559		UPI00048F1CA1	29	42.68
A0A242X5Y9|A0A242X5Y9_BACTU	559		A0A1J5D787|A0A1J5D787_9BACT	22	38.33
C2V4F4|C2V4F4_BACCE	559		UPI000C23F5FC	29	40
A0A2J9B6U0|A0A2J9B6U0_BACTU	564		A0A0S7Z8U0|A0A0S7Z8U0_9BACT	29	41.25
B7JJL5|B7JJL5_BACC0	564		UPI0003F98243	28	37.18
A0A158RGN1|A0A158RGN1_BACC3	564		A0A2E4PB42|A0A2E4PB42_FLASP	58	33.33
R8UC82|R8UC82_BACCE	564		UPI0009F2986F	27	37.33
B3ZUZ7|B3ZUZ7_BACCE	564		A0A1T5MG56|A0A1T5MG56_9BACT	59	29.94
A0A243HSQ3|A0A243HSQ3_BACTA	564		A0A1T5LXW8|A0A1T5LXW8_9MICO	52	31.61
A0A1Q4L2D2|A0A1Q4L2D2_BACCE	564		UPI000C1C9669	45	30
A0A161RCV6|A0A161RCV6_BACCE	564		A0A0P0U7N7|A0A0P0U7N7_FLAPS	29	39.24
A0A154B0C3|A0A154B0C3_9BACI	564		A0A223V952|A0A223V952_9FLAO	29	39.24
A0A0U0FQB6|A0A0U0FQB6_STREE	564		UPI00056A9618	29	42.5
B3ZFN0|B3ZFN0_BACCE	564		A0A222XBX1|A0A222XBX1_9CELL	29	32.1
C2VSC7|C2VSC7_BACCE	564		UPI0004B79A91	68	24.74
A0A243BPD3|A0A243BPD3_BACTU	564		A0A2E9X1Y8|A0A2E9X1Y8_9BACT	19	42.31
Q81RY2|Q81RY2_BACAN	564		A0A2H5Y403|A0A2H5Y403_9BACT	47	30.3
A0A2C9YRH1|A0A2C9YRH1_BACTU	564		A0A240BWI4|A0A240BWI4_9STAP	20	45.28
B7HIU4|B7HIU4_BACC4	564		A0A1G8CCS8|A0A1G8CCS8_9MICO	80	28.57
C3G1M0|C3G1M0_BACTU	564		A0A2E9FY13|A0A2E9FY13_9RHOB	29	40
UPI00046EA4A4	564		A0A1F7WHC8|A0A1F7WHC8_9BACT	45	38.89
UPI000936B3B9	564		B4W5I1|B4W5I1_9CYAN	34	50
UPI000A3844D4	564		UPI0005C5E2B3	34	50
UPI000A3BDABF	564		UPI00067931CD	22	38.33
UPI000C330ECA	564		A0A1M5G9C0|A0A1M5G9C0_9FLAO	14	51.28
C2PDN3|C2PDN3_BACCE	569		A0A212QR09|A0A212QR09_9CHLR	51	33.33
A0A2B1HZ36|A0A2B1HZ36_BACTU	569		UPI000C1C2EB2	36	31.31
A0A0G8F249|A0A0G8F249_BACCE	569		UPI000BBC1A65	36	29.29
A0A2A8DU69|A0A2A8DU69_9BACI	569		UPI000CDF0A48	33	30.77
A0A243MYI5|A0A243MYI5_BACTV	569
A0A0D6SWY6|A0A0D6SWY6_BACMY	569
J8KBI2|J8KBI2_BACCE	569
A0A243AAF9|A0A243AAF9_BACTU	569
UPI000BF97D46	569
UPI000BFE0950	569
UPI000CD9BC7E	569
UPI000BFCC221	571
A0A231RM30|A0A231RM30_9BACL	575
UPI000BF6ABA3	594
A0A1S2BXK1|A0A1S2BXK1_9BACI	595
UPI000BF5D4FC	595
A1BZP3|A1BZP3_BACCE	603
A0A2H6L6L9|A0A2H6L6L9_MICAE	611
I4IVX5|I4IVX5_MICAE	611
H1WHI5|H1WHI5_9CYAN	611
UPI000CD9547C	612
UPI0007ABD29F	617
A0A243NNR7|A0A243NNR7_BACTV	625
UPI00082FEAA8	629
C2TQQ2|C2TQQ2_BACCE	633
UPI000C23F5FC	673
A0A1L2ZQL4|A0A1L2ZQL4_9MICC	686
UPI0007863912	691
A0A0S7BHV0|A0A0S7BHV0_9CHLR	693
A0A1S2GM45|A0A1S2GM45_9MICC	725
E8N305|E8N305_ANATU	731
A0A2A5AQ93|A0A2A5AQ93_9BACT	791
A0A2G6PAF5|A0A2G6PAF5_9CHLR	925
UPI000A03108A	953
A0A1C2XYD1|A0A1C2XYD1_9FIRM	1230
T0IDR6|T0IDR6_9FIRM	1230
UPI0004B0A19E	1237
UPI000A02DBB2	1344
B4VHU7|B4VHU7_9CYAN	1576
L8MX77|L8MX77_9CYAN	2416
A0A2B9SNI7|A0A2B9SNI7_BACME	2922

## Sheet: Fig. 6-2
Predicted domains
DATASET_DOMAINS
SEPARATOR TAB
DATASET_LABEL	SMART architecture export
COLOR	#0000ff
BORDER_WIDTH	1
GRADIENT_FILL	1
SHOW_DOMAIN_LABELS	1
#Check iTOL help page for further dataset options
LEGEND_TITLE	SMART domains
LEGEND_LABELS	SP	Ami_2	Ami_3	BID_2	Pfam:Peptidase_M23	FHA	LysM	SH3	SH3b	TM	RPT1	Pfam:SH3_3	RPT2	Blast:SH3b	RPT3	SCOP:d1gw5a	Pfam:YSIRK_signal	SCOP:d2ctc	Pfam:Peptidase_M14	Pfam:SLT	Pfam:CAP	Pfam:Transglycosylas	Excalibur	SCOP:d1dava	SCOP:d1gkub1	Pfam:RicinB_lectin_2	Pfam:Glucosaminidase	Pfam:DUF4114	Pfam:Peptidase_S8	Pfam:SBBP	Pfam:PPC	SCOP:d1a17	SCOP:d1ycsb2
LEGEND_SHAPES	RE	PR	PU	PL	RE	PU	PU	TR	TL	RE	RE	RE	RE	RE	RE	RE	RE	RE	RE	RE	RE	RE	OC	RE	RE	RE	RE	RE	RE	RE	RE	RE	RE
LEGEND_COLORS	#F0614B	#4d4d74	#22b3f5	#053d36	#3951F0	#ffe500	#ba6835	#ff3300	#f42d00	#C6DBF5	#77B1F7	#D9DCDF	#7786f7	#EF8181	#B2C7E5	#DCA336	#434280	#EFBE83	#96928E	#CDCBCB	#C3C5A3	#C4C0CE	#9CF4EC	#FAF1CF	#EBE9CD	#D3D7DE	#C3DCC7	#F6E6E6	#EFD5D5	#A88E8E	#814848	#C7BD93	#F5D8E2
DATA
LssL	258	RE|1|29|#F0614B|SP	RE|52|151|#3951F0|Pfam:Peptidase_M23	TL|179|250|#f42d00|SH3b
O05156|ALE1_STACP	362	RE|7|29|#C6DBF5|TM	RE|32|73|#77B1F7|RPT1	RE|71|112|#77B1F7|RPT1	RE|148|249|#3951F0|Pfam:Peptidase_M23	TL|282|350|#f42d00|SH3b
P10547|LSTP_STASI	493	RE|13|30|#C6DBF5|TM	RE|33|138|#77B1F7|RPT1	RE|137|242|#77B1F7|RPT1	RE|277|378|#3951F0|Pfam:Peptidase_M23	TL|413|481|#f42d00|SH3b
P10548|LSTP_STAST	480	RE|7|29|#C6DBF5|TM	RE|33|125|#77B1F7|RPT1	RE|137|229|#77B1F7|RPT1	RE|264|365|#3951F0|Pfam:Peptidase_M23	TL|400|468|#f42d00|SH3b
A0A2H4JAU4|A0A2H4JAU4_9VIRU	487	RE|47|147|#3951F0|Pfam:Peptidase_M23	PR|189|335|#4d4d74|Ami_2	TL|403|472|#f42d00|SH3b
Q4ZD58|Q4ZD58_9CAUD	486	RE|47|148|#3951F0|Pfam:Peptidase_M23	PR|191|334|#4d4d74|Ami_2	TL|406|474|#f42d00|SH3b
A0A1J0MFY3|A0A1J0MFY3_9CAUD	486	RE|47|149|#3951F0|Pfam:Peptidase_M23	PR|191|334|#4d4d74|Ami_2	TL|406|474|#f42d00|SH3b
A0A2J9BA08|A0A2J9BA08_BACTU	384	RE|1|23|#F0614B|SP	TL|38|99|#f42d00|SH3b	TL|105|167|#f42d00|SH3b	TL|179|241|#f42d00|SH3b	RE|274|378|#3951F0|Pfam:Peptidase_M23
A0A2B0CBV7|A0A2B0CBV7_BACCE	384	RE|1|23|#F0614B|SP	TL|38|99|#f42d00|SH3b	TL|104|167|#f42d00|SH3b	TL|179|241|#f42d00|SH3b	RE|274|378|#3951F0|Pfam:Peptidase_M23
A0A1V5NRI5|A0A1V5NRI5_9BACT	346	RE|1|21|#F0614B|SP	PU|62|115|#ba6835|LysM	TL|129|190|#f42d00|SH3b	RE|239|335|#3951F0|Pfam:Peptidase_M23
A0A1V5NQB8|A0A1V5NQB8_9BACT	337	RE|1|27|#F0614B|SP	TL|101|161|#f42d00|SH3b	RE|229|326|#3951F0|Pfam:Peptidase_M23
A0A2K3I1Q5|A0A2K3I1Q5_9BURK	411	RE|1|29|#F0614B|SP	RE|180|279|#3951F0|Pfam:Peptidase_M23	TL|329|401|#f42d00|SH3b
A0A1V6AEW8|A0A1V6AEW8_9BACT	311	RE|1|25|#F0614B|SP	TL|81|141|#f42d00|SH3b	RE|206|302|#3951F0|Pfam:Peptidase_M23
A0A1V5UA40|A0A1V5UA40_9BACT	335	RE|1|26|#F0614B|SP	TL|56|116|#f42d00|SH3b	TL|122|182|#f42d00|SH3b	RE|230|327|#3951F0|Pfam:Peptidase_M23
A0A1V5UNP2|A0A1V5UNP2_9BACT	434	RE|1|22|#F0614B|SP	TL|131|191|#f42d00|SH3b	TL|197|256|#f42d00|SH3b	RE|329|426|#3951F0|Pfam:Peptidase_M23
A0A2E4ZN14|A0A2E4ZN14_9FLAO	377	RE|1|24|#F0614B|SP	RE|195|294|#3951F0|Pfam:Peptidase_M23	TL|314|377|#f42d00|SH3b
A0A2E9FY13|A0A2E9FY13_9RHOB	386	RE|196|293|#3951F0|Pfam:Peptidase_M23	TL|317|379|#f42d00|SH3b
A0A2G6QD85|A0A2G6QD85_9BACI	386	RE|1|23|#F0614B|SP	TL|38|99|#f42d00|SH3b	TL|104|167|#f42d00|SH3b	TL|179|241|#f42d00|SH3b	RE|276|380|#3951F0|Pfam:Peptidase_M23
A0A2E7NE74|A0A2E7NE74_9BACT	473	RE|1|33|#F0614B|SP	RE|232|330|#3951F0|Pfam:Peptidase_M23	TL|355|414|#f42d00|SH3b
A0A2D9EI83|A0A2D9EI83_9FLAO	389	RE|208|306|#3951F0|Pfam:Peptidase_M23	TL|323|385|#f42d00|SH3b
A0A2K4FAC8|A0A2K4FAC8_9STAP	471	RE|7|29|#434280|Pfam:YSIRK_signal	RE|254|355|#3951F0|Pfam:Peptidase_M23	TL|392|459|#f42d00|SH3b
A0A2I0XLY5|A0A2I0XLY5_STAPS	486	RE|47|149|#3951F0|Pfam:Peptidase_M23	PR|191|334|#4d4d74|Ami_2	TL|406|474|#f42d00|SH3b
A0A2K4FCG9|A0A2K4FCG9_9STAP	255	RE|40|141|#3951F0|Pfam:Peptidase_M23	TL|176|243|#f42d00|SH3b
A0A2H0A9I3|A0A2H0A9I3_9DELT	526	RE|1|22|#F0614B|SP	TL|37|100|#f42d00|SH3b	RE|325|349|#77B1F7|RPT1	RE|353|377|#77B1F7|RPT1	RE|424|519|#3951F0|Pfam:Peptidase_M23
A0A2E6EU69|A0A2E6EU69_9FLAO	361	RE|182|279|#3951F0|Pfam:Peptidase_M23	TL|299|361|#f42d00|SH3b
A0A1B4B4A8|A0A1B4B4A8_9BURK	408	RE|1|32|#F0614B|SP	RE|177|276|#3951F0|Pfam:Peptidase_M23	TL|326|397|#f42d00|SH3b
A0A2H6L6L9|A0A2H6L6L9_MICAE	611	RE|31|131|#3951F0|Pfam:Peptidase_M23	TL|168|238|#f42d00|SH3b	TL|249|320|#f42d00|SH3b	TL|333|406|#f42d00|SH3b	RE|460|585|#CDCBCB|Pfam:SLT
A0A2G6MQP3|A0A2G6MQP3_9DELT	492	TL|41|104|#f42d00|SH3b	RE|389|484|#3951F0|Pfam:Peptidase_M23
A0A2K4DSE1|A0A2K4DSE1_9STAP	456	RE|7|29|#434280|Pfam:YSIRK_signal	RE|239|340|#3951F0|Pfam:Peptidase_M23	TL|377|444|#f42d00|SH3b
H0DJE6|H0DJE6_9STAP	457	RE|8|29|#434280|Pfam:YSIRK_signal	RE|240|341|#3951F0|Pfam:Peptidase_M23	TL|378|445|#f42d00|SH3b
A0A1Z3TZW4|A0A1Z3TZW4_9STAP	446	RE|8|31|#434280|Pfam:YSIRK_signal	RE|231|332|#3951F0|Pfam:Peptidase_M23	TL|367|434|#f42d00|SH3b
A0A1B4ABN2|A0A1B4ABN2_9BURK	414	RE|1|32|#F0614B|SP	RE|183|282|#3951F0|Pfam:Peptidase_M23	TL|332|403|#f42d00|SH3b
A0A1X9YYL3|A0A1X9YYL3_9BACT	421	RE|171|270|#3951F0|Pfam:Peptidase_M23	TL|292|354|#f42d00|SH3b
A0A2J9B582|A0A2J9B582_BACTU	386	RE|1|23|#F0614B|SP	TL|38|99|#f42d00|SH3b	TL|104|167|#f42d00|SH3b	TL|179|241|#f42d00|SH3b	RE|276|380|#3951F0|Pfam:Peptidase_M23
A0A2J9B6U0|A0A2J9B6U0_BACTU	564	RE|1|24|#F0614B|SP	TL|45|107|#f42d00|SH3b	TL|117|179|#f42d00|SH3b	TL|194|256|#f42d00|SH3b	TL|276|338|#f42d00|SH3b	TL|356|418|#f42d00|SH3b	RE|455|559|#3951F0|Pfam:Peptidase_M23
A0A2B0LRX9|A0A2B0LRX9_BACCE	357	TL|79|141|#f42d00|SH3b	TL|153|215|#f42d00|SH3b	RE|247|351|#3951F0|Pfam:Peptidase_M23
A0A0B2BFT9|A0A0B2BFT9_9ACTN	409	RE|13|35|#C6DBF5|TM	RE|181|279|#3951F0|Pfam:Peptidase_M23	TL|327|399|#f42d00|SH3b
A0A2H5Y403|A0A2H5Y403_9BACT	395	TL|102|168|#f42d00|SH3b	TL|179|246|#f42d00|SH3b	RE|287|384|#3951F0|Pfam:Peptidase_M23
A0A2E9X1Y8|A0A2E9X1Y8_9BACT	479	RE|235|332|#3951F0|Pfam:Peptidase_M23	TL|355|416|#f42d00|SH3b
A0A2E8QV75|A0A2E8QV75_9BACT	453	RE|1|19|#F0614B|SP	RE|202|301|#3951F0|Pfam:Peptidase_M23	TL|324|386|#f42d00|SH3b
A0A2K1RX67|A0A2K1RX67_9BACI	386	RE|1|23|#F0614B|SP	TL|38|99|#f42d00|SH3b	TL|104|167|#f42d00|SH3b	TL|179|241|#f42d00|SH3b	RE|276|380|#3951F0|Pfam:Peptidase_M23
A1BZP3|A1BZP3_BACCE	603	TL|45|101|#f42d00|SH3b	TL|105|167|#f42d00|SH3b	TL|180|242|#f42d00|SH3b	TL|260|321|#f42d00|SH3b	TL|391|453|#f42d00|SH3b	RE|494|598|#3951F0|Pfam:Peptidase_M23
A0A2C3KEJ4|A0A2C3KEJ4_9BACI	387	RE|1|25|#F0614B|SP	TL|38|99|#f42d00|SH3b	TL|105|167|#f42d00|SH3b	TL|179|241|#f42d00|SH3b	RE|277|381|#3951F0|Pfam:Peptidase_M23
A0A2A7G6B0|A0A2A7G6B0_9BACI	386	RE|1|25|#F0614B|SP	TL|38|99|#f42d00|SH3b	TL|102|165|#f42d00|SH3b	TL|177|239|#f42d00|SH3b	RE|276|380|#3951F0|Pfam:Peptidase_M23
A0A2H9VLW1|A0A2H9VLW1_9SPHI	442	RE|1|22|#F0614B|SP	RE|202|300|#3951F0|Pfam:Peptidase_M23	TL|322|384|#f42d00|SH3b
A0A1V5HY34|A0A1V5HY34_9SPIR	410	RE|1|21|#F0614B|SP	TL|99|172|#f42d00|SH3b	TL|191|264|#f42d00|SH3b	RE|309|405|#3951F0|Pfam:Peptidase_M23
A0A2K3W769|A0A2K3W769_STACR	489	RE|47|147|#3951F0|Pfam:Peptidase_M23	PR|191|334|#4d4d74|Ami_2	TL|404|474|#f42d00|SH3b
A0A1C6W9C2|A0A1C6W9C2_9BACI	383	RE|1|24|#F0614B|SP	TL|38|99|#f42d00|SH3b	TL|105|167|#f42d00|SH3b	TL|179|241|#f42d00|SH3b	RE|273|377|#3951F0|Pfam:Peptidase_M23
A0A2K4AVF6|A0A2K4AVF6_STAIN	486	RE|47|148|#3951F0|Pfam:Peptidase_M23	PR|191|334|#4d4d74|Ami_2	TL|406|474|#f42d00|SH3b
A0A2K4AQ66|A0A2K4AQ66_STAIN	486	RE|47|149|#3951F0|Pfam:Peptidase_M23	PR|191|334|#4d4d74|Ami_2	TL|406|474|#f42d00|SH3b
A0A2E8ID02|A0A2E8ID02_9FLAO	376	RE|1|21|#F0614B|SP	RE|197|294|#3951F0|Pfam:Peptidase_M23	TL|314|376|#f42d00|SH3b
A3XH15|A3XH15_LEEBM	376	RE|1|21|#F0614B|SP	RE|197|294|#3951F0|Pfam:Peptidase_M23	TL|314|376|#f42d00|SH3b
A0A2E3F0T9|A0A2E3F0T9_9FLAO	379	RE|1|22|#F0614B|SP	RE|197|296|#3951F0|Pfam:Peptidase_M23	TL|316|378|#f42d00|SH3b
A0A2E5GMB5|A0A2E5GMB5_9FLAO	376	RE|1|24|#F0614B|SP	RE|197|294|#3951F0|Pfam:Peptidase_M23	TL|314|376|#f42d00|SH3b
A0A1H6C711|A0A1H6C711_SACHI	396	RE|1|26|#F0614B|SP	RE|173|273|#3951F0|Pfam:Peptidase_M23	TL|314|388|#f42d00|SH3b
A0A2K3ZGT5|A0A2K3ZGT5_9STAP	502	RE|47|147|#3951F0|Pfam:Peptidase_M23	PR|191|335|#4d4d74|Ami_2	TL|409|478|#f42d00|SH3b
A0A2E4PB42|A0A2E4PB42_FLASP	377	RE|1|27|#F0614B|SP	RE|196|294|#3951F0|Pfam:Peptidase_M23	TL|313|376|#f42d00|SH3b
A0A1W9PU24|A0A1W9PU24_9DELT	462	RE|7|29|#C6DBF5|TM	TL|34|96|#f42d00|SH3b	RE|360|455|#3951F0|Pfam:Peptidase_M23
A0A2G6NR15|A0A2G6NR15_9DELT	467	TL|45|108|#f42d00|SH3b	RE|365|460|#3951F0|Pfam:Peptidase_M23
A0A2G6N6H5|A0A2G6N6H5_9DELT	498	TL|72|131|#f42d00|SH3b	RE|396|491|#3951F0|Pfam:Peptidase_M23
A0A160L6V2|A0A160L6V2_BACTI	384	RE|1|23|#F0614B|SP	TL|38|99|#f42d00|SH3b	TL|105|167|#f42d00|SH3b	TL|179|241|#f42d00|SH3b	RE|274|378|#3951F0|Pfam:Peptidase_M23
A0A150DAI2|A0A150DAI2_BACCE	384	TL|38|99|#f42d00|SH3b	TL|105|167|#f42d00|SH3b	TL|179|241|#f42d00|SH3b	RE|274|378|#3951F0|Pfam:Peptidase_M23
A0A1C8ZET3|A0A1C8ZET3_BURL3	409	RE|181|279|#3951F0|Pfam:Peptidase_M23	TL|327|399|#f42d00|SH3b
A0A1D3N289|A0A1D3N289_BACMY	386	RE|1|25|#F0614B|SP	TL|38|99|#f42d00|SH3b	TL|104|167|#f42d00|SH3b	TL|179|241|#f42d00|SH3b	RE|276|380|#3951F0|Pfam:Peptidase_M23
A0A240BWI4|A0A240BWI4_9STAP	212	RE|1|93|#3951F0|Pfam:Peptidase_M23	TL|132|200|#f42d00|SH3b
R8TA60|R8TA60_BACCE	382	RE|1|25|#F0614B|SP	TL|38|100|#f42d00|SH3b	TL|104|167|#f42d00|SH3b	TL|178|240|#f42d00|SH3b	RE|272|376|#3951F0|Pfam:Peptidase_M23
C3AMS7|C3AMS7_BACMY	382	RE|1|25|#F0614B|SP	TL|38|100|#f42d00|SH3b	TL|104|167|#f42d00|SH3b	TL|178|240|#f42d00|SH3b	RE|272|376|#3951F0|Pfam:Peptidase_M23
A0A2B5WZJ8|A0A2B5WZJ8_9BACI	382	RE|1|25|#F0614B|SP	TL|38|100|#f42d00|SH3b	TL|104|167|#f42d00|SH3b	TL|178|240|#f42d00|SH3b	RE|272|376|#3951F0|Pfam:Peptidase_M23
A0A2B0F9J6|A0A2B0F9J6_BACCE	386	RE|1|25|#F0614B|SP	TL|38|99|#f42d00|SH3b	TL|104|167|#f42d00|SH3b	TL|179|241|#f42d00|SH3b	RE|276|380|#3951F0|Pfam:Peptidase_M23
A0A150C029|A0A150C029_BACCE	386	RE|1|25|#F0614B|SP	TL|38|99|#f42d00|SH3b	TL|104|167|#f42d00|SH3b	TL|179|241|#f42d00|SH3b	RE|276|380|#3951F0|Pfam:Peptidase_M23
A0A2A8LLT9|A0A2A8LLT9_BACCE	388	TL|38|99|#f42d00|SH3b	TL|104|167|#f42d00|SH3b	TL|179|241|#f42d00|SH3b	RE|278|382|#3951F0|Pfam:Peptidase_M23
C2WYI4|C2WYI4_BACCE	386	RE|1|23|#F0614B|SP	TL|38|100|#f42d00|SH3b	TL|104|167|#f42d00|SH3b	TL|179|241|#f42d00|SH3b	RE|276|380|#3951F0|Pfam:Peptidase_M23
A0A2C1LMU0|A0A2C1LMU0_BACCE	386	RE|1|23|#F0614B|SP	TL|38|99|#f42d00|SH3b	TL|104|167|#f42d00|SH3b	TL|179|241|#f42d00|SH3b	RE|276|380|#3951F0|Pfam:Peptidase_M23
A0A2B1FHK0|A0A2B1FHK0_BACCE	385	RE|1|25|#F0614B|SP	TL|38|99|#f42d00|SH3b	TL|105|167|#f42d00|SH3b	TL|179|241|#f42d00|SH3b	RE|275|379|#3951F0|Pfam:Peptidase_M23
A0A2C4QK02|A0A2C4QK02_9BACI	411	RE|1|26|#F0614B|SP	RE|55|144|#DCA336|SCOP:d1gw5a_	RE|191|286|#3951F0|Pfam:Peptidase_M23	TL|327|401|#f42d00|SH3b
K0FHZ8|K0FHZ8_BACTU	386	RE|1|23|#F0614B|SP	TL|38|100|#f42d00|SH3b	TL|104|167|#f42d00|SH3b	TL|179|241|#f42d00|SH3b	RE|276|380|#3951F0|Pfam:Peptidase_M23
A0A2B3XW31|A0A2B3XW31_BACAN	386	RE|1|23|#F0614B|SP	TL|38|99|#f42d00|SH3b	TL|104|167|#f42d00|SH3b	TL|179|241|#f42d00|SH3b	RE|276|380|#3951F0|Pfam:Peptidase_M23
Q2T471|Q2T471_BURTA	414	RE|183|282|#3951F0|Pfam:Peptidase_M23	TL|332|404|#f42d00|SH3b
A0A2B5NN21|A0A2B5NN21_9BACI	386	RE|1|23|#F0614B|SP	TL|38|99|#f42d00|SH3b	TL|104|167|#f42d00|SH3b	TL|179|241|#f42d00|SH3b	RE|276|380|#3951F0|Pfam:Peptidase_M23
A0A2B6DXU9|A0A2B6DXU9_9BACI	497	RE|1|24|#F0614B|SP	TL|45|107|#f42d00|SH3b	TL|122|184|#f42d00|SH3b	TL|203|266|#f42d00|SH3b	TL|284|346|#f42d00|SH3b	RE|388|492|#3951F0|Pfam:Peptidase_M23
A0A0E8TDI9|A0A0E8TDI9_STREE	384	RE|1|23|#F0614B|SP	TL|38|99|#f42d00|SH3b	TL|105|167|#f42d00|SH3b	TL|179|241|#f42d00|SH3b	RE|274|378|#3951F0|Pfam:Peptidase_M23
A0A0T8WV28|A0A0T8WV28_STREE	386	RE|1|23|#F0614B|SP	TL|38|99|#f42d00|SH3b	TL|104|167|#f42d00|SH3b	TL|179|241|#f42d00|SH3b	RE|276|380|#3951F0|Pfam:Peptidase_M23
A0A0D5L421|A0A0D5L421_9BURK	414	RE|13|35|#C6DBF5|TM	RE|183|282|#3951F0|Pfam:Peptidase_M23	TL|332|404|#f42d00|SH3b
W7URG0|W7URG0_RUMFL	450	RE|1|24|#F0614B|SP	RE|63|163|#3951F0|Pfam:Peptidase_M23	TL|206|266|#f42d00|SH3b	RE|386|445|#946B20|SCOP:d1dava_
B7JJL5|B7JJL5_BACC0	564	RE|1|24|#F0614B|SP	TL|45|107|#f42d00|SH3b	TL|117|179|#f42d00|SH3b	TL|194|256|#f42d00|SH3b	TL|275|338|#f42d00|SH3b	TL|356|418|#f42d00|SH3b	RE|455|559|#3951F0|Pfam:Peptidase_M23
A0A158RGN1|A0A158RGN1_BACC3	564	RE|1|24|#F0614B|SP	TL|45|107|#f42d00|SH3b	TL|117|179|#f42d00|SH3b	TL|194|256|#f42d00|SH3b	TL|275|338|#f42d00|SH3b	TL|356|418|#f42d00|SH3b	RE|455|559|#3951F0|Pfam:Peptidase_M23
B7JRA3|B7JRA3_BACC0	386	RE|1|23|#F0614B|SP	TL|38|99|#f42d00|SH3b	TL|104|167|#f42d00|SH3b	TL|179|241|#f42d00|SH3b	RE|276|380|#3951F0|Pfam:Peptidase_M23
A0A158RKU3|A0A158RKU3_BACC3	386	RE|1|23|#F0614B|SP	TL|38|99|#f42d00|SH3b	TL|104|167|#f42d00|SH3b	TL|179|241|#f42d00|SH3b	RE|276|380|#3951F0|Pfam:Peptidase_M23
A0A1M4XHR6|A0A1M4XHR6_9BACL	356	RE|1|28|#F0614B|SP	RE|67|171|#3951F0|Pfam:Peptidase_M23	TL|277|347|#f42d00|SH3b
A0A1W9UNA3|A0A1W9UNA3_9CHLR	399	RE|33|133|#3951F0|Pfam:Peptidase_M23	TL|154|226|#f42d00|SH3b	TL|245|318|#f42d00|SH3b	RE|333|395|#D9DCDF|Pfam:SH3_3
A0A1G8CCS8|A0A1G8CCS8_9MICO	455	RE|1|28|#F0614B|SP	RE|66|167|#3951F0|Pfam:Peptidase_M23	TL|192|255|#f42d00|SH3b	TL|313|377|#f42d00|SH3b	TL|394|455|#f42d00|SH3b
A0A1S8ZKE9|A0A1S8ZKE9_KLEPN	311	TL|29|92|#f42d00|SH3b	TL|104|166|#f42d00|SH3b	RE|201|305|#3951F0|Pfam:Peptidase_M23
R8QVM9|R8QVM9_BACCE	386	RE|1|25|#F0614B|SP	TL|38|99|#f42d00|SH3b	TL|104|167|#f42d00|SH3b	TL|179|241|#f42d00|SH3b	RE|276|380|#3951F0|Pfam:Peptidase_M23
A0A2C9YZQ9|A0A2C9YZQ9_BACTU	384	RE|1|23|#F0614B|SP	TL|38|99|#f42d00|SH3b	TL|105|167|#f42d00|SH3b	TL|179|241|#f42d00|SH3b	RE|274|378|#3951F0|Pfam:Peptidase_M23
R8QWY4|R8QWY4_BACCE	380	RE|1|24|#F0614B|SP	TL|33|100|#f42d00|SH3b	TL|104|167|#f42d00|SH3b	TL|179|241|#f42d00|SH3b	RE|270|374|#3951F0|Pfam:Peptidase_M23
A0A2A8SE77|A0A2A8SE77_9BACI	385	RE|1|25|#F0614B|SP	TL|38|99|#f42d00|SH3b	TL|105|167|#f42d00|SH3b	TL|179|241|#f42d00|SH3b	RE|275|379|#3951F0|Pfam:Peptidase_M23
A9VFK6|A9VFK6_BACWK	386	RE|1|25|#F0614B|SP	TL|38|99|#f42d00|SH3b	TL|104|167|#f42d00|SH3b	TL|179|241|#f42d00|SH3b	RE|276|380|#3951F0|Pfam:Peptidase_M23
A0A2C6V531|A0A2C6V531_NOSLI	354	RE|173|271|#3951F0|Pfam:Peptidase_M23	TL|290|354|#f42d00|SH3b
A0A0F2QWI4|A0A0F2QWI4_9DELT	477	RE|12|29|#C6DBF5|TM	TL|32|94|#f42d00|SH3b	RE|375|470|#3951F0|Pfam:Peptidase_M23
A0A235IZK3|A0A235IZK3_9NOSO	268	RE|1|34|#F0614B|SP	RE|62|168|#3951F0|Pfam:Peptidase_M23	TL|188|262|#f42d00|SH3b
U5BU60|U5BU60_9BACT	457	RE|222|319|#3951F0|Pfam:Peptidase_M23	TL|339|401|#f42d00|SH3b
A0A0S7Z8U0|A0A0S7Z8U0_9BACT	436	RE|185|284|#3951F0|Pfam:Peptidase_M23	TL|306|368|#f42d00|SH3b	TL|371|434|#f42d00|SH3b
C3BM12|C3BM12_9BACI	382	RE|1|25|#F0614B|SP	TL|38|100|#f42d00|SH3b	TL|104|167|#f42d00|SH3b	TL|178|240|#f42d00|SH3b	RE|272|376|#3951F0|Pfam:Peptidase_M23
A0A1E4AIC4|A0A1E4AIC4_9FLAO	363	RE|1|22|#F0614B|SP	RE|188|286|#3951F0|Pfam:Peptidase_M23	TL|304|363|#f42d00|SH3b
A0A0S2GBF9|A0A0S2GBF9_9GAMM	265	RE|1|26|#F0614B|SP	RE|52|156|#3951F0|Pfam:Peptidase_M23	TL|183|257|#f42d00|SH3b
A0A0S2G1A2|A0A0S2G1A2_9GAMM	255	RE|1|23|#F0614B|SP	RE|49|148|#3951F0|Pfam:Peptidase_M23	TL|174|247|#f42d00|SH3b
R8UDA8|R8UDA8_BACCE	384	RE|1|23|#F0614B|SP	TL|38|99|#f42d00|SH3b	TL|105|167|#f42d00|SH3b	TL|179|241|#f42d00|SH3b	RE|274|378|#3951F0|Pfam:Peptidase_M23
R8UC82|R8UC82_BACCE	564	RE|1|24|#F0614B|SP	TL|45|106|#f42d00|SH3b	TL|117|179|#f42d00|SH3b	TL|194|256|#f42d00|SH3b	TL|276|338|#f42d00|SH3b	TL|356|418|#f42d00|SH3b	RE|455|559|#3951F0|Pfam:Peptidase_M23
A0A1X7D9Y3|A0A1X7D9Y3_CELCE	421	RE|7|29|#C6DBF5|TM	RE|66|171|#3951F0|Pfam:Peptidase_M23	TL|197|260|#f42d00|SH3b	TL|275|337|#f42d00|SH3b	TL|356|419|#f42d00|SH3b
A0A0Q8ISZ1|A0A0Q8ISZ1_9GAMM	255	RE|1|26|#F0614B|SP	RE|49|148|#3951F0|Pfam:Peptidase_M23	TL|174|247|#f42d00|SH3b
C2TC20|C2TC20_BACCE	386	RE|1|23|#F0614B|SP	TL|38|99|#f42d00|SH3b	TL|104|167|#f42d00|SH3b	TL|179|241|#f42d00|SH3b	RE|276|380|#3951F0|Pfam:Peptidase_M23
C2TQQ2|C2TQQ2_BACCE	633	RE|1|24|#F0614B|SP	TL|45|101|#f42d00|SH3b	TL|105|167|#f42d00|SH3b	TL|180|242|#f42d00|SH3b	TL|260|321|#f42d00|SH3b	TL|418|480|#f42d00|SH3b	RE|524|628|#3951F0|Pfam:Peptidase_M23
A0A142HT92|A0A142HT92_9SPHI	438	RE|1|20|#F0614B|SP	RE|198|296|#3951F0|Pfam:Peptidase_M23	TL|316|380|#f42d00|SH3b	TL|381|437|#f42d00|SH3b
A0A1G7K6S3|A0A1G7K6S3_CELCE	428	RE|7|29|#C6DBF5|TM	RE|66|171|#3951F0|Pfam:Peptidase_M23	TL|196|259|#f42d00|SH3b	TL|285|346|#f42d00|SH3b	TL|363|426|#f42d00|SH3b
A0A238W5H3|A0A238W5H3_9FLAO	387	RE|10|32|#C6DBF5|TM	RE|207|306|#3951F0|Pfam:Peptidase_M23	TL|325|387|#f42d00|SH3b
A0A0H2KV91|A0A0H2KV91_9MICO	417	RE|12|34|#C6DBF5|TM	RE|67|172|#3951F0|Pfam:Peptidase_M23	TL|197|261|#f42d00|SH3b	TL|274|336|#f42d00|SH3b	TL|352|415|#f42d00|SH3b
A0A0M0SVS4|A0A0M0SVS4_9BACL	238	RE|1|23|#F0614B|SP	TL|29|93|#f42d00|SH3b	RE|126|233|#3951F0|Pfam:Peptidase_M23
A0A1L2ZQL4|A0A1L2ZQL4_9MICC	686	RE|1|29|#F0614B|SP	RE|92|197|#3951F0|Pfam:Peptidase_M23	TL|322|384|#f42d00|SH3b	TL|404|467|#f42d00|SH3b	TL|473|540|#f42d00|SH3b	TL|568|627|#f42d00|SH3b	TL|628|686|#f42d00|SH3b
A0A0M0SWD3|A0A0M0SWD3_9BACL	245	RE|1|24|#F0614B|SP	TL|33|95|#f42d00|SH3b	RE|134|241|#3951F0|Pfam:Peptidase_M23
A0A1H4G0I7|A0A1H4G0I7_9BACI	386	RE|1|25|#F0614B|SP	TL|38|99|#f42d00|SH3b	TL|104|167|#f42d00|SH3b	TL|179|241|#f42d00|SH3b	RE|276|380|#3951F0|Pfam:Peptidase_M23
A0A0M0T3U7|A0A0M0T3U7_9BACL	239	RE|1|27|#F0614B|SP	TL|30|92|#f42d00|SH3b	RE|128|235|#3951F0|Pfam:Peptidase_M23
B9J515|B9J515_BACCQ	386	RE|1|23|#F0614B|SP	TL|38|99|#f42d00|SH3b	TL|104|167|#f42d00|SH3b	TL|179|241|#f42d00|SH3b	RE|276|380|#3951F0|Pfam:Peptidase_M23
M6CLR4|M6CLR4_LEPME	520	RE|1|22|#F0614B|SP	TL|96|170|#f42d00|SH3b	TL|205|279|#f42d00|SH3b	TL|303|376|#f42d00|SH3b	RE|416|514|#3951F0|Pfam:Peptidase_M23
C4KYM0|C4KYM0_EXISA	238	RE|1|28|#F0614B|SP	TL|29|93|#f42d00|SH3b	RE|127|228|#3951F0|Pfam:Peptidase_M23
A0A2A8UWK6|A0A2A8UWK6_9BACI	380	RE|1|24|#F0614B|SP	TL|38|100|#f42d00|SH3b	TL|104|167|#f42d00|SH3b	TL|179|241|#f42d00|SH3b	RE|270|374|#3951F0|Pfam:Peptidase_M23
A0A103EZ22|A0A103EZ22_9BURK	415	RE|1|32|#F0614B|SP	RE|184|283|#3951F0|Pfam:Peptidase_M23	TL|333|404|#f42d00|SH3b
A0A243JBB2|A0A243JBB2_BACTU	384	RE|1|23|#F0614B|SP	TL|38|99|#f42d00|SH3b	TL|105|167|#f42d00|SH3b	TL|179|241|#f42d00|SH3b	RE|274|378|#3951F0|Pfam:Peptidase_M23
G9Q8X6|G9Q8X6_9BACI	384	RE|1|23|#F0614B|SP	TL|38|99|#f42d00|SH3b	TL|105|167|#f42d00|SH3b	TL|179|241|#f42d00|SH3b	RE|274|378|#3951F0|Pfam:Peptidase_M23
A0A1M7G4P8|A0A1M7G4P8_9STAP	247	RE|44|146|#3951F0|Pfam:Peptidase_M23	TL|166|232|#f42d00|SH3b
A0A1V9W1E1|A0A1V9W1E1_9BACI	386	RE|1|25|#F0614B|SP	TL|38|99|#f42d00|SH3b	TL|104|167|#f42d00|SH3b	TL|179|241|#f42d00|SH3b	RE|276|380|#3951F0|Pfam:Peptidase_M23
A0A074KYM9|A0A074KYM9_9BACT	435	RE|1|18|#F0614B|SP	RE|195|292|#3951F0|Pfam:Peptidase_M23	TL|314|377|#f42d00|SH3b
A0A1T5LXW8|A0A1T5LXW8_9MICO	320	RE|7|29|#C6DBF5|TM	RE|62|167|#3951F0|Pfam:Peptidase_M23	TL|192|256|#f42d00|SH3b	TL|259|319|#f42d00|SH3b
J8K4Z5|J8K4Z5_BACCE	385	RE|1|25|#F0614B|SP	TL|38|99|#f42d00|SH3b	TL|105|167|#f42d00|SH3b	TL|179|241|#f42d00|SH3b	RE|275|379|#3951F0|Pfam:Peptidase_M23
A0A0S3TXA2|A0A0S3TXA2_9CYAN	303	RE|13|30|#C6DBF5|TM	TL|48|114|#f42d00|SH3b	RE|172|278|#3951F0|Pfam:Peptidase_M23
A0A2C2TS64|A0A2C2TS64_BACCE	382	RE|1|25|#F0614B|SP	TL|38|100|#f42d00|SH3b	TL|104|167|#f42d00|SH3b	TL|177|240|#f42d00|SH3b	RE|272|376|#3951F0|Pfam:Peptidase_M23
A0A132CI98|A0A132CI98_9BURK	414	RE|183|283|#3951F0|Pfam:Peptidase_M23	TL|332|403|#f42d00|SH3b
A0A0E9ZXQ7|A0A0E9ZXQ7_9FLAO	377	RE|1|19|#F0614B|SP	RE|196|294|#3951F0|Pfam:Peptidase_M23	TL|311|373|#f42d00|SH3b
A0A2B4FLG6|A0A2B4FLG6_9BACI	386	RE|1|23|#F0614B|SP	TL|38|99|#f42d00|SH3b	TL|104|167|#f42d00|SH3b	TL|179|241|#f42d00|SH3b	RE|276|380|#3951F0|Pfam:Peptidase_M23
A0A1I1Q3N2|A0A1I1Q3N2_9BACI	385	TL|38|99|#f42d00|SH3b	TL|104|167|#f42d00|SH3b	TL|179|241|#f42d00|SH3b	RE|275|379|#3951F0|Pfam:Peptidase_M23
A0A1I4XJD3|A0A1I4XJD3_9FLAO	380	RE|1|22|#F0614B|SP	RE|198|296|#3951F0|Pfam:Peptidase_M23	TL|317|380|#f42d00|SH3b
U1N0Q7|U1N0Q7_9BACL	238	RE|1|28|#F0614B|SP	TL|29|93|#f42d00|SH3b	RE|127|234|#3951F0|Pfam:Peptidase_M23
A0A1J9YRA0|A0A1J9YRA0_9BACI	386	RE|1|23|#F0614B|SP	TL|38|99|#f42d00|SH3b	TL|104|167|#f42d00|SH3b	TL|179|241|#f42d00|SH3b	RE|276|380|#3951F0|Pfam:Peptidase_M23
A0A1J4RN38|A0A1J4RN38_9CHLR	222	RE|34|133|#3951F0|Pfam:Peptidase_M23	TL|153|212|#f42d00|SH3b
R8F0H8|R8F0H8_BACCE	384	RE|1|23|#F0614B|SP	TL|38|99|#f42d00|SH3b	TL|105|167|#f42d00|SH3b	TL|179|241|#f42d00|SH3b	RE|274|378|#3951F0|Pfam:Peptidase_M23
A0A0K6MXE2|A0A0K6MXE2_BACIU	386	RE|1|23|#F0614B|SP	TL|38|99|#f42d00|SH3b	TL|104|167|#f42d00|SH3b	TL|179|241|#f42d00|SH3b	RE|276|380|#3951F0|Pfam:Peptidase_M23
R8EZ43|R8EZ43_BACCE	386	RE|1|25|#F0614B|SP	TL|38|99|#f42d00|SH3b	TL|104|167|#f42d00|SH3b	TL|179|241|#f42d00|SH3b	RE|276|380|#3951F0|Pfam:Peptidase_M23
A0A1W6E8X3|A0A1W6E8X3_9BACT	446	RE|1|16|#F0614B|SP	RE|201|300|#3951F0|Pfam:Peptidase_M23	TL|322|380|#f42d00|SH3b
J8NYQ9|J8NYQ9_BACCE	386	RE|1|25|#F0614B|SP	TL|38|99|#f42d00|SH3b	TL|104|167|#f42d00|SH3b	TL|179|241|#f42d00|SH3b	RE|276|380|#3951F0|Pfam:Peptidase_M23
R8N907|R8N907_BACCE	386	RE|1|25|#F0614B|SP	TL|38|99|#f42d00|SH3b	TL|104|167|#f42d00|SH3b	TL|179|241|#f42d00|SH3b	RE|276|380|#3951F0|Pfam:Peptidase_M23
E9SF97|E9SF97_RUMAL	368	RE|1|20|#F0614B|SP	TL|47|114|#f42d00|SH3b	TL|123|186|#f42d00|SH3b	RE|232|338|#3951F0|Pfam:Peptidase_M23
A0A133QQ41|A0A133QQ41_STASI	424	RE|200|301|#3951F0|Pfam:Peptidase_M23	TL|344|412|#f42d00|SH3b
A0A1G3LA13|A0A1G3LA13_9SPIR	247	RE|47|152|#3951F0|Pfam:Peptidase_M23	TL|169|239|#f42d00|SH3b
A0A1Y0IIA8|A0A1Y0IIA8_9BACL	258	RE|1|29|#F0614B|SP	RE|52|151|#3951F0|Pfam:Peptidase_M23	TL|176|249|#f42d00|SH3b
A0A1V1PHU8|A0A1V1PHU8_9DELT	531	TR|16|77|#ff3300|SH3	TL|80|142|#f42d00|SH3b	RE|429|524|#3951F0|Pfam:Peptidase_M23
A0A0S7BHV0|A0A0S7BHV0_9CHLR	693	RE|251|350|#3951F0|Pfam:Peptidase_M23	TL|382|454|#f42d00|SH3b	TL|459|533|#f42d00|SH3b	TL|540|612|#f42d00|SH3b	TL|620|693|#f42d00|SH3b
A0A1H1M1T2|A0A1H1M1T2_9CELL	458	RE|1|25|#F0614B|SP	RE|65|170|#3951F0|Pfam:Peptidase_M23	TL|195|259|#f42d00|SH3b	TL|262|325|#f42d00|SH3b	TL|330|393|#f42d00|SH3b	TL|394|457|#f42d00|SH3b
A0A255Z6Z6|A0A255Z6Z6_9FLAO	382	RE|1|27|#F0614B|SP	RE|202|300|#3951F0|Pfam:Peptidase_M23	TL|317|382|#f42d00|SH3b
R8LZR1|R8LZR1_BACCE	559	RE|1|24|#F0614B|SP	TL|45|107|#f42d00|SH3b	TL|117|178|#f42d00|SH3b	TL|194|256|#f42d00|SH3b	TL|270|333|#f42d00|SH3b	TL|351|413|#f42d00|SH3b	RE|450|554|#3951F0|Pfam:Peptidase_M23
A0A2D8R7S8|A0A2D8R7S8_9GAMM	423	RE|1|18|#F0614B|SP	RE|230|329|#3951F0|Pfam:Peptidase_M23	TL|351|414|#f42d00|SH3b
A0A243ID27|A0A243ID27_BACHU	386	RE|1|23|#F0614B|SP	TL|38|99|#f42d00|SH3b	TL|104|167|#f42d00|SH3b	TL|179|241|#f42d00|SH3b	RE|276|380|#3951F0|Pfam:Peptidase_M23
A0A243CCJ0|A0A243CCJ0_BACTU	411	RE|1|26|#F0614B|SP	RE|190|286|#3951F0|Pfam:Peptidase_M23	TL|328|401|#f42d00|SH3b
A0A242XMK2|A0A242XMK2_BACTU	386	RE|1|23|#F0614B|SP	TL|38|99|#f42d00|SH3b	TL|104|167|#f42d00|SH3b	TL|179|241|#f42d00|SH3b	RE|276|380|#3951F0|Pfam:Peptidase_M23
A0A226QT74|A0A226QT74_9BACI	384	RE|1|23|#F0614B|SP	TL|38|99|#f42d00|SH3b	TL|105|167|#f42d00|SH3b	TL|179|241|#f42d00|SH3b	RE|274|378|#3951F0|Pfam:Peptidase_M23
A0A2A4EI44|A0A2A4EI44_STAPS	486	RE|47|148|#3951F0|Pfam:Peptidase_M23	PR|191|334|#4d4d74|Ami_2	TL|408|474|#f42d00|SH3b
A0A2I0R9X3|A0A2I0R9X3_BACCE	559	RE|1|24|#F0614B|SP	TL|45|107|#f42d00|SH3b	TR|122|179|#ff3300|SH3	TL|194|256|#f42d00|SH3b	TL|270|333|#f42d00|SH3b	TL|351|413|#f42d00|SH3b	RE|450|554|#3951F0|Pfam:Peptidase_M23
A0A2A7H0J8|A0A2A7H0J8_9BACI	383	RE|1|23|#F0614B|SP	TL|38|99|#f42d00|SH3b	TL|105|167|#f42d00|SH3b	TL|179|241|#f42d00|SH3b	RE|273|377|#3951F0|Pfam:Peptidase_M23
A0A1H2RML5|A0A1H2RML5_LYSEN	277	RE|1|33|#F0614B|SP	RE|65|165|#3951F0|Pfam:Peptidase_M23	TL|195|269|#f42d00|SH3b
C2XPL3|C2XPL3_BACCE	386	RE|1|25|#F0614B|SP	TL|38|99|#f42d00|SH3b	TL|104|167|#f42d00|SH3b	TL|179|241|#f42d00|SH3b	RE|276|380|#3951F0|Pfam:Peptidase_M23
A0A2A9ET23|A0A2A9ET23_9MICO	400	RE|1|27|#F0614B|SP	RE|65|169|#3951F0|Pfam:Peptidase_M23	TL|195|259|#f42d00|SH3b	TL|261|323|#f42d00|SH3b	TL|334|399|#f42d00|SH3b
A0A1G9E9P0|A0A1G9E9P0_9STAP	256	RE|44|145|#3951F0|Pfam:Peptidase_M23	TL|170|235|#f42d00|SH3b
A0A1S0SIL1|A0A1S0SIL1_BURPE	414	RE|1|32|#F0614B|SP	RE|183|282|#3951F0|Pfam:Peptidase_M23	TL|332|404|#f42d00|SH3b
A0A1I5ZR95|A0A1I5ZR95_9PSEU	408	RE|1|28|#F0614B|SP	RE|181|280|#3951F0|Pfam:Peptidase_M23	TL|327|398|#f42d00|SH3b
A0A2G1VVN2|A0A2G1VVN2_9FLAO	377	RE|1|21|#F0614B|SP	RE|197|296|#3951F0|Pfam:Peptidase_M23	TL|315|377|#f42d00|SH3b
A0A1H3NYP1|A0A1H3NYP1_9BACI	382	RE|1|25|#F0614B|SP	TL|38|100|#f42d00|SH3b	TL|104|167|#f42d00|SH3b	TL|177|240|#f42d00|SH3b	RE|272|376|#3951F0|Pfam:Peptidase_M23
C2PAK5|C2PAK5_BACCE	386	RE|1|23|#F0614B|SP	TL|38|99|#f42d00|SH3b	TL|104|167|#f42d00|SH3b	TL|179|241|#f42d00|SH3b	RE|276|380|#3951F0|Pfam:Peptidase_M23
J8PN14|J8PN14_BACCE	386	TL|38|99|#f42d00|SH3b	TL|104|167|#f42d00|SH3b	TL|179|241|#f42d00|SH3b	RE|276|380|#3951F0|Pfam:Peptidase_M23
C2PDN3|C2PDN3_BACCE	569	RE|1|24|#F0614B|SP	TL|45|106|#f42d00|SH3b	TL|117|179|#f42d00|SH3b	TL|194|256|#f42d00|SH3b	TL|275|337|#f42d00|SH3b	TL|356|417|#f42d00|SH3b	RE|460|564|#3951F0|Pfam:Peptidase_M23
B0SKK4|B0SKK4_LEPBP	517	RE|1|23|#F0614B|SP	TL|93|170|#f42d00|SH3b	TL|202|276|#f42d00|SH3b	TL|300|373|#f42d00|SH3b	RE|413|511|#3951F0|Pfam:Peptidase_M23
B3ZUZ7|B3ZUZ7_BACCE	564	RE|1|24|#F0614B|SP	TL|45|107|#f42d00|SH3b	TL|117|179|#f42d00|SH3b	TL|194|256|#f42d00|SH3b	TL|275|338|#f42d00|SH3b	TL|356|418|#f42d00|SH3b	RE|455|559|#3951F0|Pfam:Peptidase_M23
B3ZU82|B3ZU82_BACCE	386	RE|1|23|#F0614B|SP	TL|38|99|#f42d00|SH3b	TL|104|167|#f42d00|SH3b	TL|179|241|#f42d00|SH3b	RE|276|380|#3951F0|Pfam:Peptidase_M23
C6X5F6|C6X5F6_FLAB3	367	RE|1|22|#F0614B|SP	RE|192|290|#3951F0|Pfam:Peptidase_M23	TL|308|365|#f42d00|SH3b
A0A1K0AEW3|A0A1K0AEW3_9BACI	386	RE|1|25|#F0614B|SP	TL|38|99|#f42d00|SH3b	TL|104|167|#f42d00|SH3b	TL|179|241|#f42d00|SH3b	RE|276|380|#3951F0|Pfam:Peptidase_M23
A0A1J9ST03|A0A1J9ST03_9BACI	386	RE|1|23|#F0614B|SP	TL|38|99|#f42d00|SH3b	TL|104|167|#f42d00|SH3b	TL|179|241|#f42d00|SH3b	RE|276|380|#3951F0|Pfam:Peptidase_M23
A0A178MF75|A0A178MF75_9CHLR	464	PU|143|187|#ba6835|LysM	PU|193|238|#ba6835|LysM	TL|258|319|#f42d00|SH3b	RE|357|459|#3951F0|Pfam:Peptidase_M23
U7PCJ9|U7PCJ9_STASI	488	RE|47|147|#3951F0|Pfam:Peptidase_M23	PR|192|333|#4d4d74|Ami_2	TL|403|473|#f42d00|SH3b
J8KPT8|J8KPT8_BACCE	384	RE|1|23|#F0614B|SP	TL|38|99|#f42d00|SH3b	TL|105|167|#f42d00|SH3b	TL|179|241|#f42d00|SH3b	RE|274|378|#3951F0|Pfam:Peptidase_M23
A0A073K7X4|A0A073K7X4_9BACI	383	RE|1|25|#F0614B|SP	TL|38|100|#f42d00|SH3b	TL|104|167|#f42d00|SH3b	TL|179|241|#f42d00|SH3b	RE|273|377|#3951F0|Pfam:Peptidase_M23
A0A1I7HFA3|A0A1I7HFA3_9FLAO	377	RE|1|21|#F0614B|SP	RE|196|295|#3951F0|Pfam:Peptidase_M23	TL|315|377|#f42d00|SH3b
A8EK02|A8EK02_BURPE	424	RE|193|292|#3951F0|Pfam:Peptidase_M23	TL|342|414|#f42d00|SH3b
J8KIC2|J8KIC2_BACCE	411	RE|7|29|#C6DBF5|TM	RE|191|286|#3951F0|Pfam:Peptidase_M23	TL|327|401|#f42d00|SH3b
A0A073KCL1|A0A073KCL1_9BACI	383	RE|1|27|#F0614B|SP	TL|38|99|#f42d00|SH3b	TL|105|167|#f42d00|SH3b	TL|179|241|#f42d00|SH3b	RE|273|377|#3951F0|Pfam:Peptidase_M23
C2WI55|C2WI55_BACCE	384	RE|1|18|#F0614B|SP	TL|38|99|#f42d00|SH3b	TL|105|167|#f42d00|SH3b	TL|179|241|#f42d00|SH3b	RE|274|378|#3951F0|Pfam:Peptidase_M23
A0A1F8QKP6|A0A1F8QKP6_9CHLR	234	RE|31|127|#3951F0|Pfam:Peptidase_M23	TL|166|228|#f42d00|SH3b
B1YEQ6|B1YEQ6_EXIS2	244	RE|1|28|#F0614B|SP	TL|33|95|#f42d00|SH3b	RE|133|236|#3951F0|Pfam:Peptidase_M23
B1YLS7|B1YLS7_EXIS2	238	RE|1|20|#F0614B|SP	TL|29|93|#f42d00|SH3b	RE|126|233|#3951F0|Pfam:Peptidase_M23
C2QNK9|C2QNK9_BACCE	386	RE|1|23|#F0614B|SP	TL|38|99|#f42d00|SH3b	TL|104|167|#f42d00|SH3b	TL|179|241|#f42d00|SH3b	RE|276|380|#3951F0|Pfam:Peptidase_M23
C3GWN1|C3GWN1_BACTU	384	RE|1|23|#F0614B|SP	TL|38|99|#f42d00|SH3b	TL|105|167|#f42d00|SH3b	TL|179|241|#f42d00|SH3b	RE|274|378|#3951F0|Pfam:Peptidase_M23
A0A1I1V8R2|A0A1I1V8R2_9BACT	448	RE|1|24|#F0614B|SP	RE|202|301|#3951F0|Pfam:Peptidase_M23	TL|323|386|#f42d00|SH3b
A0A1G1SLV5|A0A1G1SLV5_9BACL	238	RE|1|28|#F0614B|SP	TL|31|93|#f42d00|SH3b	RE|127|234|#3951F0|Pfam:Peptidase_M23
A0A1W6DLE3|A0A1W6DLE3_9MICO	429	RE|7|29|#C6DBF5|TM	RE|66|171|#3951F0|Pfam:Peptidase_M23	TL|196|259|#f42d00|SH3b	TL|285|347|#f42d00|SH3b	TL|364|427|#f42d00|SH3b
A0A1F9P7K8|A0A1F9P7K8_9DELT	480	TL|33|97|#f42d00|SH3b	RE|377|472|#3951F0|Pfam:Peptidase_M23
J7XXP5|J7XXP5_BACCE	386	TL|38|99|#f42d00|SH3b	TL|104|167|#f42d00|SH3b	TL|179|241|#f42d00|SH3b	RE|276|380|#3951F0|Pfam:Peptidase_M23
B1YEQ5|B1YEQ5_EXIS2	309	RE|1|28|#F0614B|SP	TL|29|93|#f42d00|SH3b	TL|97|158|#f42d00|SH3b	RE|198|305|#3951F0|Pfam:Peptidase_M23
A0A228GLI1|A0A228GLI1_9BURK	409	RE|1|32|#F0614B|SP	RE|181|279|#3951F0|Pfam:Peptidase_M23	TL|327|399|#f42d00|SH3b
A0A108UCQ9|A0A108UCQ9_9GAMM	265	RE|1|26|#F0614B|SP	RE|50|154|#3951F0|Pfam:Peptidase_M23	TL|181|257|#f42d00|SH3b
A0A1A9LD72|A0A1A9LD72_9FLAO	378	RE|1|21|#F0614B|SP	RE|197|295|#3951F0|Pfam:Peptidase_M23	TL|312|374|#f42d00|SH3b
I4IVX5|I4IVX5_MICAE	611	RE|31|131|#3951F0|Pfam:Peptidase_M23	TL|168|238|#f42d00|SH3b	TL|249|320|#f42d00|SH3b	TL|333|407|#f42d00|SH3b	RE|460|585|#CDCBCB|Pfam:SLT
I0K5C8|I0K5C8_9BACT	447	RE|1|20|#F0614B|SP	RE|205|304|#3951F0|Pfam:Peptidase_M23	TL|326|388|#f42d00|SH3b
A0A1M5G9C0|A0A1M5G9C0_9FLAO	386	RE|1|24|#F0614B|SP	RE|195|293|#3951F0|Pfam:Peptidase_M23	TL|314|377|#f42d00|SH3b
C2Q7P6|C2Q7P6_BACCE	386	RE|1|23|#F0614B|SP	TL|38|99|#f42d00|SH3b	TL|104|167|#f42d00|SH3b	TL|179|241|#f42d00|SH3b	RE|276|380|#3951F0|Pfam:Peptidase_M23
A0A108UC75|A0A108UC75_9GAMM	278	RE|1|34|#F0614B|SP	RE|63|166|#3951F0|Pfam:Peptidase_M23	TL|196|270|#f42d00|SH3b
A0A108U937|A0A108U937_9GAMM	255	RE|1|26|#F0614B|SP	RE|49|148|#3951F0|Pfam:Peptidase_M23	TL|174|247|#f42d00|SH3b
A0A1E5TUD4|A0A1E5TUD4_9STAP	487	RE|47|147|#3951F0|Pfam:Peptidase_M23	PR|192|335|#4d4d74|Ami_2	TL|407|475|#f42d00|SH3b
A0A1M5TNA9|A0A1M5TNA9_9FIRM	303	RE|1|31|#F0614B|SP	TL|36|101|#f42d00|SH3b	TL|104|168|#f42d00|SH3b	RE|184|298|#3951F0|Pfam:Peptidase_M23
A0A073JZV7|A0A073JZV7_9BACI	533	RE|1|24|#F0614B|SP	TL|45|106|#f42d00|SH3b	TR|118|175|#ff3300|SH3	TL|179|241|#f42d00|SH3b	TL|255|317|#f42d00|SH3b	TL|326|388|#f42d00|SH3b	RE|424|528|#3951F0|Pfam:Peptidase_M23
A0A073K9V3|A0A073K9V3_9BACI	382	RE|1|22|#F0614B|SP	TL|37|98|#f42d00|SH3b	TL|104|166|#f42d00|SH3b	TL|177|239|#f42d00|SH3b	RE|272|376|#3951F0|Pfam:Peptidase_M23
A0A127AYB1|A0A127AYB1_9BACT	458	RE|1|27|#F0614B|SP	RE|207|306|#3951F0|Pfam:Peptidase_M23	TL|329|390|#f42d00|SH3b
J8E437|J8E437_BACCE	384	RE|1|23|#F0614B|SP	TL|38|99|#f42d00|SH3b	TL|105|167|#f42d00|SH3b	TL|179|241|#f42d00|SH3b	RE|274|378|#3951F0|Pfam:Peptidase_M23
A0A1W2BGG5|A0A1W2BGG5_9FIRM	303	TL|35|100|#f42d00|SH3b	TL|101|164|#f42d00|SH3b	RE|181|295|#3951F0|Pfam:Peptidase_M23
J9A0X0|J9A0X0_BACCE	380	RE|1|24|#F0614B|SP	TL|37|100|#f42d00|SH3b	TL|104|167|#f42d00|SH3b	TL|179|241|#f42d00|SH3b	RE|270|374|#3951F0|Pfam:Peptidase_M23
A0A1W9LG96|A0A1W9LG96_9DELT	478	RE|1|27|#F0614B|SP	TL|34|91|#f42d00|SH3b	RE|376|471|#3951F0|Pfam:Peptidase_M23
A0A0J6D8W0|A0A0J6D8W0_9CELL	364	RE|1|28|#F0614B|SP	RE|105|211|#3951F0|Pfam:Peptidase_M23	TL|236|304|#f42d00|SH3b	TL|307|364|#f42d00|SH3b
J9A091|J9A091_BACCE	384	RE|1|25|#F0614B|SP	TL|38|99|#f42d00|SH3b	TL|104|167|#f42d00|SH3b	TL|179|241|#f42d00|SH3b	RE|274|378|#3951F0|Pfam:Peptidase_M23
A0A1W6MM59|A0A1W6MM59_9FLAO	374	RE|7|24|#C6DBF5|TM	RE|197|295|#3951F0|Pfam:Peptidase_M23	TL|314|370|#f42d00|SH3b
A0A069EW40|A0A069EW40_9BACL	238	RE|1|28|#F0614B|SP	TL|31|92|#f42d00|SH3b	RE|127|229|#3951F0|Pfam:Peptidase_M23
A0A1S2GM45|A0A1S2GM45_9MICC	725	RE|1|16|#F0614B|SP	RE|72|179|#3951F0|Pfam:Peptidase_M23	TL|292|354|#f42d00|SH3b	TL|363|423|#f42d00|SH3b	TL|440|502|#f42d00|SH3b	TL|526|588|#f42d00|SH3b	TR|610|664|#ff3300|SH3	TL|666|723|#f42d00|SH3b
E8N305|E8N305_ANATU	731	RE|285|384|#3951F0|Pfam:Peptidase_M23	TL|417|489|#f42d00|SH3b	TL|496|568|#f42d00|SH3b	TL|573|647|#f42d00|SH3b	TL|655|729|#f42d00|SH3b
A0A178KFL7|A0A178KFL7_9BACL	244	RE|1|28|#F0614B|SP	TL|33|95|#f42d00|SH3b	RE|133|240|#3951F0|Pfam:Peptidase_M23
A0A222XBX1|A0A222XBX1_9CELL	368	RE|1|31|#F0614B|SP	RE|108|214|#3951F0|Pfam:Peptidase_M23	TL|304|367|#f42d00|SH3b
W8XY88|W8XY88_BACTU	384	RE|1|23|#F0614B|SP	TL|38|99|#f42d00|SH3b	TL|105|167|#f42d00|SH3b	TL|179|241|#f42d00|SH3b	RE|274|378|#3951F0|Pfam:Peptidase_M23
A0A1S2WD53|A0A1S2WD53_9BACL	238	RE|1|28|#F0614B|SP	TL|29|93|#f42d00|SH3b	RE|126|233|#3951F0|Pfam:Peptidase_M23
A0A243HN65|A0A243HN65_BACTA	384	RE|1|23|#F0614B|SP	TL|38|99|#f42d00|SH3b	TL|105|167|#f42d00|SH3b	TL|179|241|#f42d00|SH3b	RE|274|378|#3951F0|Pfam:Peptidase_M23
A0A178KFC4|A0A178KFC4_9BACL	310	RE|1|28|#F0614B|SP	TL|29|93|#f42d00|SH3b	TL|95|158|#f42d00|SH3b	RE|199|306|#3951F0|Pfam:Peptidase_M23
A0A1S2W7X9|A0A1S2W7X9_9BACL	309	RE|1|28|#F0614B|SP	TL|29|93|#f42d00|SH3b	TL|95|158|#f42d00|SH3b	RE|198|305|#3951F0|Pfam:Peptidase_M23
A0A231RM30|A0A231RM30_9BACL	575	RE|1|26|#F0614B|SP	TL|272|333|#f42d00|SH3b	TL|344|405|#f42d00|SH3b	RE|433|547|#3951F0|Pfam:Peptidase_M23
W8YM25|W8YM25_BACTU	423	RE|34|156|#DCA336|SCOP:d1gw5a_	RE|203|298|#3951F0|Pfam:Peptidase_M23	TL|339|413|#f42d00|SH3b
W8ZAK9|W8ZAK9_BACTU	411	RE|1|26|#F0614B|SP	RE|190|286|#3951F0|Pfam:Peptidase_M23	TL|328|401|#f42d00|SH3b
A0A1S2W891|A0A1S2W891_9BACL	244	RE|1|28|#F0614B|SP	TL|33|95|#f42d00|SH3b	RE|133|240|#3951F0|Pfam:Peptidase_M23
A0A243HSQ3|A0A243HSQ3_BACTA	564	RE|1|24|#F0614B|SP	TL|45|106|#f42d00|SH3b	TL|117|179|#f42d00|SH3b	TL|194|256|#f42d00|SH3b	TL|276|338|#f42d00|SH3b	TL|356|418|#f42d00|SH3b	RE|455|559|#3951F0|Pfam:Peptidase_M23
A0A178KFH4|A0A178KFH4_9BACL	238	RE|1|28|#F0614B|SP	TL|29|93|#f42d00|SH3b	RE|126|233|#3951F0|Pfam:Peptidase_M23
A0A178KBR7|A0A178KBR7_9BACL	239	RE|1|27|#F0614B|SP	TL|30|92|#f42d00|SH3b	RE|128|235|#3951F0|Pfam:Peptidase_M23
A0A2C3RR45|A0A2C3RR45_9BACI	559	RE|1|24|#F0614B|SP	TL|45|107|#f42d00|SH3b	TR|122|179|#ff3300|SH3	TL|194|256|#f42d00|SH3b	TL|270|333|#f42d00|SH3b	TL|351|413|#f42d00|SH3b	RE|450|554|#3951F0|Pfam:Peptidase_M23
A0A1Q4L2D2|A0A1Q4L2D2_BACCE	564	RE|1|24|#F0614B|SP	TL|45|107|#f42d00|SH3b	TL|117|179|#f42d00|SH3b	TL|194|256|#f42d00|SH3b	TL|275|338|#f42d00|SH3b	TL|356|418|#f42d00|SH3b	RE|455|559|#3951F0|Pfam:Peptidase_M23
A0A1D3PCM7|A0A1D3PCM7_BACCE	386	RE|1|23|#F0614B|SP	TL|38|100|#f42d00|SH3b	TL|104|167|#f42d00|SH3b	TL|179|241|#f42d00|SH3b	RE|276|380|#3951F0|Pfam:Peptidase_M23
A0A2A7HSX8|A0A2A7HSX8_BACCE	380	RE|1|24|#F0614B|SP	TL|33|100|#f42d00|SH3b	TL|104|167|#f42d00|SH3b	TL|179|241|#f42d00|SH3b	RE|270|374|#3951F0|Pfam:Peptidase_M23
A0A2B1KZ82|A0A2B1KZ82_BACCE	386	RE|1|23|#F0614B|SP	TL|38|100|#f42d00|SH3b	TL|104|167|#f42d00|SH3b	TL|179|241|#f42d00|SH3b	RE|276|380|#3951F0|Pfam:Peptidase_M23
A0A2A8S3L7|A0A2A8S3L7_BACCE	382	RE|1|25|#F0614B|SP	TL|38|100|#f42d00|SH3b	TL|105|167|#f42d00|SH3b	TL|177|240|#f42d00|SH3b	RE|272|376|#3951F0|Pfam:Peptidase_M23
A0A150C4V7|A0A150C4V7_BACCE	411	RE|1|26|#F0614B|SP	RE|191|286|#3951F0|Pfam:Peptidase_M23	TL|328|401|#f42d00|SH3b
A0A2B9Q5K8|A0A2B9Q5K8_BACCE	386	RE|1|25|#F0614B|SP	TL|38|99|#f42d00|SH3b	TL|104|167|#f42d00|SH3b	TL|179|241|#f42d00|SH3b	RE|276|380|#3951F0|Pfam:Peptidase_M23
A0A2B1HZ36|A0A2B1HZ36_BACTU	569	RE|1|24|#F0614B|SP	TL|45|106|#f42d00|SH3b	TL|117|179|#f42d00|SH3b	TL|194|256|#f42d00|SH3b	TL|275|338|#f42d00|SH3b	TL|356|418|#f42d00|SH3b	RE|460|564|#3951F0|Pfam:Peptidase_M23
A0A2A7ZN04|A0A2A7ZN04_BACCE	410	RE|7|29|#C6DBF5|TM	RE|191|286|#3951F0|Pfam:Peptidase_M23	TL|328|401|#f42d00|SH3b
A0A161RCV6|A0A161RCV6_BACCE	564	RE|1|24|#F0614B|SP	TL|45|107|#f42d00|SH3b	TL|117|179|#f42d00|SH3b	TL|194|256|#f42d00|SH3b	TL|275|337|#f42d00|SH3b	TL|356|418|#f42d00|SH3b	RE|455|559|#3951F0|Pfam:Peptidase_M23
A0A1S9YKP8|A0A1S9YKP8_BACCE	375	RE|4|108|#DCA336|SCOP:d1gw5a_	RE|155|250|#3951F0|Pfam:Peptidase_M23	TL|292|365|#f42d00|SH3b
A0A2C5EBL9|A0A2C5EBL9_9BACI	389	RE|1|23|#F0614B|SP	TL|38|100|#f42d00|SH3b	TL|104|167|#f42d00|SH3b	TL|179|244|#f42d00|SH3b	RE|279|383|#3951F0|Pfam:Peptidase_M23
A0A2A8H897|A0A2A8H897_9BACI	375	RE|4|108|#DCA336|SCOP:d1gw5a_	RE|155|250|#3951F0|Pfam:Peptidase_M23	TL|291|365|#f42d00|SH3b
A0A2C1HQU4|A0A2C1HQU4_BACCE	375	RE|14|106|#DCA336|SCOP:d1gw5a_	RE|155|250|#3951F0|Pfam:Peptidase_M23	TL|291|365|#f42d00|SH3b
A0A2A7GKU9|A0A2A7GKU9_BACTU	296	RE|15|37|#C6DBF5|TM	RE|49|71|#C6DBF5|TM	TL|94|157|#f42d00|SH3b	RE|188|292|#3951F0|Pfam:Peptidase_M23
A0A1B1LHY0|A0A1B1LHY0_BACTU	411	RE|22|144|#DCA336|SCOP:d1gw5a_	RE|191|285|#3951F0|Pfam:Peptidase_M23	TL|327|401|#f42d00|SH3b
A0A1K1VSF6|A0A1K1VSF6_9BACL	403	RE|1|23|#F0614B|SP	RE|182|278|#3951F0|Pfam:Peptidase_M23	TL|323|394|#f42d00|SH3b
A0A1D3QDF5|A0A1D3QDF5_BACCE	392	RE|1|23|#F0614B|SP	TL|38|99|#f42d00|SH3b	TL|104|167|#f42d00|SH3b	TL|179|241|#f42d00|SH3b	RE|282|386|#3951F0|Pfam:Peptidase_M23
A0A2B2LLT9|A0A2B2LLT9_BACCE	384	RE|1|23|#F0614B|SP	TL|38|99|#f42d00|SH3b	TL|104|167|#f42d00|SH3b	TL|179|241|#f42d00|SH3b	RE|274|378|#3951F0|Pfam:Peptidase_M23
A0A1E8ARX1|A0A1E8ARX1_BACTU	559	RE|1|24|#F0614B|SP	TL|45|107|#f42d00|SH3b	TL|117|178|#f42d00|SH3b	TL|194|256|#f42d00|SH3b	TL|270|333|#f42d00|SH3b	TL|351|413|#f42d00|SH3b	RE|450|554|#3951F0|Pfam:Peptidase_M23
A0A2C5PCW8|A0A2C5PCW8_9BACI	375	RE|155|250|#3951F0|Pfam:Peptidase_M23	TL|291|365|#f42d00|SH3b
A0A0G8F249|A0A0G8F249_BACCE	569	RE|1|24|#F0614B|SP	TL|45|106|#f42d00|SH3b	TL|117|179|#f42d00|SH3b	TL|194|256|#f42d00|SH3b	TL|275|338|#f42d00|SH3b	TL|356|418|#f42d00|SH3b	RE|460|564|#3951F0|Pfam:Peptidase_M23
A0A0S2FVW8|A0A0S2FVW8_9GAMM	265	RE|1|26|#F0614B|SP	RE|51|155|#3951F0|Pfam:Peptidase_M23	TL|181|257|#f42d00|SH3b
A0A1C4YB00|A0A1C4YB00_9ACTN	258	RE|1|27|#F0614B|SP	RE|50|149|#3951F0|Pfam:Peptidase_M23	TL|177|248|#f42d00|SH3b
A0A290ZXF8|A0A290ZXF8_9GAMM	255	RE|1|26|#F0614B|SP	RE|49|148|#3951F0|Pfam:Peptidase_M23	TL|174|247|#f42d00|SH3b
A0A154B0C3|A0A154B0C3_9BACI	564	RE|1|24|#F0614B|SP	TL|45|107|#f42d00|SH3b	TL|117|179|#f42d00|SH3b	TL|194|256|#f42d00|SH3b	TL|275|338|#f42d00|SH3b	TL|356|418|#f42d00|SH3b	RE|455|559|#3951F0|Pfam:Peptidase_M23
A0A1Q7C4J4|A0A1Q7C4J4_9ACTN	286	TL|48|121|#f42d00|SH3b	RE|158|274|#3951F0|Pfam:Peptidase_M23
A0A291A5C5|A0A291A5C5_9GAMM	312	RE|99|200|#3951F0|Pfam:Peptidase_M23	TL|230|304|#f42d00|SH3b
A0A1K0BM78|A0A1K0BM78_9BACI	386	RE|1|23|#F0614B|SP	TL|38|99|#f42d00|SH3b	TL|104|167|#f42d00|SH3b	TL|179|241|#f42d00|SH3b	RE|276|380|#3951F0|Pfam:Peptidase_M23
C4RPN1|C4RPN1_9ACTN	257	RE|1|27|#F0614B|SP	RE|50|149|#3951F0|Pfam:Peptidase_M23	TL|176|247|#f42d00|SH3b
A0A177SDV1|A0A177SDV1_9BACL	314	RE|1|28|#F0614B|SP	TL|30|94|#f42d00|SH3b	TL|98|160|#f42d00|SH3b	RE|203|310|#3951F0|Pfam:Peptidase_M23
A0A118Q713|A0A118Q713_BURPY	408	RE|1|32|#F0614B|SP	RE|180|278|#3951F0|Pfam:Peptidase_M23	TL|326|398|#f42d00|SH3b
A0A177SEG5|A0A177SEG5_9BACL	245	RE|1|28|#F0614B|SP	TL|33|95|#f42d00|SH3b	RE|134|241|#3951F0|Pfam:Peptidase_M23
A0A177SET1|A0A177SET1_9BACL	238	RE|1|23|#F0614B|SP	TL|29|93|#f42d00|SH3b	RE|126|233|#3951F0|Pfam:Peptidase_M23
A0A291CFT5|A0A291CFT5_BURTH	411	RE|1|29|#F0614B|SP	RE|180|279|#3951F0|Pfam:Peptidase_M23	TL|329|401|#f42d00|SH3b
C2X7E6|C2X7E6_BACCE	384	RE|1|23|#F0614B|SP	TL|38|99|#f42d00|SH3b	TL|105|167|#f42d00|SH3b	TL|179|241|#f42d00|SH3b	RE|274|378|#3951F0|Pfam:Peptidase_M23
A0A1B4K5M9|A0A1B4K5M9_BURTH	414	RE|183|282|#3951F0|Pfam:Peptidase_M23	TL|332|404|#f42d00|SH3b
J8D761|J8D761_BACCE	386	RE|1|25|#F0614B|SP	TL|38|99|#f42d00|SH3b	TL|104|167|#f42d00|SH3b	TL|179|241|#f42d00|SH3b	RE|276|380|#3951F0|Pfam:Peptidase_M23
A0A1C6VUQ4|A0A1C6VUQ4_9ACTN	436	RE|1|28|#F0614B|SP	RE|208|306|#3951F0|Pfam:Peptidase_M23	TL|357|426|#f42d00|SH3b
A0A1W9SZM9|A0A1W9SZM9_9DELT	476	RE|13|35|#C6DBF5|TM	TL|47|114|#f42d00|SH3b	RE|372|467|#3951F0|Pfam:Peptidase_M23
W4EJ40|W4EJ40_BACMY	384	RE|1|25|#F0614B|SP	TL|38|99|#f42d00|SH3b	TL|104|167|#f42d00|SH3b	TL|179|241|#f42d00|SH3b	RE|274|378|#3951F0|Pfam:Peptidase_M23
H1WHI5|H1WHI5_9CYAN	611	RE|329|429|#3951F0|Pfam:Peptidase_M23	TL|462|534|#f42d00|SH3b	TL|535|609|#f42d00|SH3b
D8H1Z4|D8H1Z4_BACAI	386	RE|1|23|#F0614B|SP	TL|38|99|#f42d00|SH3b	TL|104|167|#f42d00|SH3b	TL|179|241|#f42d00|SH3b	RE|276|380|#3951F0|Pfam:Peptidase_M23
A0A1F7G086|A0A1F7G086_9BACT	322	RE|1|26|#F0614B|SP	TL|91|151|#f42d00|SH3b	RE|212|309|#3951F0|Pfam:Peptidase_M23
A0A1F7FZZ9|A0A1F7FZZ9_9BACT	342	TL|120|180|#f42d00|SH3b	RE|239|335|#3951F0|Pfam:Peptidase_M23
A0A0Y2BZ11|A0A0Y2BZ11_STREE	487	RE|47|147|#3951F0|Pfam:Peptidase_M23	PR|189|335|#4d4d74|Ami_2	TL|403|472|#f42d00|SH3b
A0A0U0FQB6|A0A0U0FQB6_STREE	564	RE|1|24|#F0614B|SP	TL|45|107|#f42d00|SH3b	TL|117|179|#f42d00|SH3b	TL|194|256|#f42d00|SH3b	TL|275|338|#f42d00|SH3b	TL|356|418|#f42d00|SH3b	RE|455|559|#3951F0|Pfam:Peptidase_M23
A0A119H2R4|A0A119H2R4_9BURK	408	RE|13|35|#C6DBF5|TM	RE|180|278|#3951F0|Pfam:Peptidase_M23	TL|326|398|#f42d00|SH3b
A3U569|A3U569_CROAH	377	RE|1|24|#F0614B|SP	RE|195|294|#3951F0|Pfam:Peptidase_M23	TL|314|377|#f42d00|SH3b
A0A223V952|A0A223V952_9FLAO	377	RE|1|19|#F0614B|SP	RE|196|295|#3951F0|Pfam:Peptidase_M23	TL|315|377|#f42d00|SH3b
F0PJM5|F0PJM5_BACT0	386	RE|1|23|#F0614B|SP	TL|38|99|#f42d00|SH3b	TL|104|167|#f42d00|SH3b	TL|179|241|#f42d00|SH3b	RE|276|380|#3951F0|Pfam:Peptidase_M23
A0A0V8GBR5|A0A0V8GBR5_9BACL	239	RE|1|27|#F0614B|SP	TL|30|92|#f42d00|SH3b	RE|128|235|#3951F0|Pfam:Peptidase_M23
A0A1J5D787|A0A1J5D787_9BACT	352	RE|13|35|#C6DBF5|TM	TL|128|188|#f42d00|SH3b	RE|249|345|#3951F0|Pfam:Peptidase_M23
A0A0V8GH89|A0A0V8GH89_9BACL	245	RE|1|28|#F0614B|SP	TL|33|95|#f42d00|SH3b	RE|134|241|#3951F0|Pfam:Peptidase_M23
A0A1J5DJZ4|A0A1J5DJZ4_9BACT	361	RE|1|21|#F0614B|SP	PU|70|123|#ba6835|LysM	TL|141|202|#f42d00|SH3b	RE|256|352|#3951F0|Pfam:Peptidase_M23
A0A074LXV3|A0A074LXV3_9BACL	259	RE|1|28|#F0614B|SP	RE|51|150|#3951F0|Pfam:Peptidase_M23	TL|177|250|#f42d00|SH3b
N1VUS5|N1VUS5_9LEPT	520	RE|1|22|#F0614B|SP	TL|93|170|#f42d00|SH3b	TL|205|279|#f42d00|SH3b	TL|303|376|#f42d00|SH3b	RE|416|514|#3951F0|Pfam:Peptidase_M23
R8DCF3|R8DCF3_BACCE	386	RE|1|25|#F0614B|SP	TL|38|99|#f42d00|SH3b	TL|104|167|#f42d00|SH3b	TL|179|241|#f42d00|SH3b	RE|276|380|#3951F0|Pfam:Peptidase_M23
A0A243C8S2|A0A243C8S2_BACTU	384	RE|1|23|#F0614B|SP	TL|38|99|#f42d00|SH3b	TL|105|167|#f42d00|SH3b	TL|179|241|#f42d00|SH3b	RE|274|378|#3951F0|Pfam:Peptidase_M23
A0A0A2LZU2|A0A0A2LZU2_9FLAO	375	RE|1|18|#F0614B|SP	RE|194|291|#3951F0|Pfam:Peptidase_M23	TL|310|373|#f42d00|SH3b
B3ZFN0|B3ZFN0_BACCE	564	RE|1|24|#F0614B|SP	TL|45|106|#f42d00|SH3b	TL|117|179|#f42d00|SH3b	TL|194|256|#f42d00|SH3b	TL|275|338|#f42d00|SH3b	TL|356|418|#f42d00|SH3b	RE|455|559|#3951F0|Pfam:Peptidase_M23
B3ZGT4|B3ZGT4_BACCE	386	RE|1|23|#F0614B|SP	TL|38|99|#f42d00|SH3b	TL|104|167|#f42d00|SH3b	TL|179|241|#f42d00|SH3b	RE|276|380|#3951F0|Pfam:Peptidase_M23
A0A0E1TLU9|A0A0E1TLU9_BURPE	424	RE|193|292|#3951F0|Pfam:Peptidase_M23	TL|342|414|#f42d00|SH3b
A0A1T5MG56|A0A1T5MG56_9BACT	438	RE|1|20|#F0614B|SP	RE|196|296|#3951F0|Pfam:Peptidase_M23	TL|315|378|#f42d00|SH3b
A0A223CY68|A0A223CY68_9BACL	258	RE|1|29|#F0614B|SP	RE|52|151|#3951F0|Pfam:Peptidase_M23	TL|176|249|#f42d00|SH3b
K0AAX8|K0AAX8_EXIAB	244	RE|1|28|#F0614B|SP	TL|33|95|#f42d00|SH3b	RE|133|240|#3951F0|Pfam:Peptidase_M23
K0A9Z4|K0A9Z4_EXIAB	309	RE|1|28|#F0614B|SP	TL|29|93|#f42d00|SH3b	TL|97|158|#f42d00|SH3b	RE|198|305|#3951F0|Pfam:Peptidase_M23
A0A1M7QP95|A0A1M7QP95_9BACT	437	RE|1|18|#F0614B|SP	RE|194|291|#3951F0|Pfam:Peptidase_M23	TL|313|375|#f42d00|SH3b
V5M608|V5M608_BACTU	384	RE|1|28|#F0614B|SP	TL|38|100|#f42d00|SH3b	TL|105|167|#f42d00|SH3b	TL|179|241|#f42d00|SH3b	RE|274|378|#3951F0|Pfam:Peptidase_M23
A0A1S2VK18|A0A1S2VK18_9BACT	453	RE|13|35|#C6DBF5|TM	RE|211|310|#3951F0|Pfam:Peptidase_M23	TL|332|395|#f42d00|SH3b
A9AVQ8|A9AVQ8_HERA2	539	RE|113|132|#C6DBF5|TM	PU|208|250|#ba6835|LysM	PU|256|302|#ba6835|LysM	TL|326|388|#f42d00|SH3b	RE|432|534|#3951F0|Pfam:Peptidase_M23
A0A1Y0FYF7|A0A1Y0FYF7_9GAMM	455	RE|13|35|#C6DBF5|TM	RE|208|305|#3951F0|Pfam:Peptidase_M23	TL|327|389|#f42d00|SH3b	TL|390|450|#f42d00|SH3b
A0A2A8DU69|A0A2A8DU69_9BACI	569	RE|1|24|#F0614B|SP	TL|45|106|#f42d00|SH3b	TL|117|179|#f42d00|SH3b	TL|194|256|#f42d00|SH3b	TL|275|338|#f42d00|SH3b	TL|356|418|#f42d00|SH3b	RE|460|564|#3951F0|Pfam:Peptidase_M23
A0A2A7XAR4|A0A2A7XAR4_9BACI	375	RE|4|108|#DCA336|SCOP:d1gw5a_	RE|156|250|#3951F0|Pfam:Peptidase_M23	TL|291|365|#f42d00|SH3b
A0A2A7DV80|A0A2A7DV80_9BACI	375	RE|155|250|#3951F0|Pfam:Peptidase_M23	TL|291|365|#f42d00|SH3b
A0A1I6UEP7|A0A1I6UEP7_9BACI	386	TL|38|99|#f42d00|SH3b	TL|104|167|#f42d00|SH3b	TL|179|241|#f42d00|SH3b	RE|276|380|#3951F0|Pfam:Peptidase_M23
A0A0H3HSR3|A0A0H3HSR3_BURP2	414	RE|1|32|#F0614B|SP	RE|183|282|#3951F0|Pfam:Peptidase_M23	TL|332|404|#f42d00|SH3b
A0A246PUW1|A0A246PUW1_9BACI	386	RE|1|23|#F0614B|SP	TL|38|99|#f42d00|SH3b	TL|104|167|#f42d00|SH3b	TL|179|241|#f42d00|SH3b	RE|276|380|#3951F0|Pfam:Peptidase_M23
A0A243MYI5|A0A243MYI5_BACTV	569	RE|1|24|#F0614B|SP	TL|45|103|#f42d00|SH3b	TL|105|166|#f42d00|SH3b	TL|180|242|#f42d00|SH3b	TL|259|321|#f42d00|SH3b	RE|460|564|#3951F0|Pfam:Peptidase_M23
A0A246PTQ1|A0A246PTQ1_9BACI	509	RE|1|24|#F0614B|SP	TL|45|107|#f42d00|SH3b	TL|122|184|#f42d00|SH3b	TL|203|278|#f42d00|SH3b	TL|296|358|#f42d00|SH3b	RE|400|504|#3951F0|Pfam:Peptidase_M23
A0A243NNR7|A0A243NNR7_BACTV	625	RE|1|24|#F0614B|SP	TL|45|101|#f42d00|SH3b	TL|105|167|#f42d00|SH3b	TL|180|242|#f42d00|SH3b	TL|260|321|#f42d00|SH3b	TL|413|475|#f42d00|SH3b	RE|516|620|#3951F0|Pfam:Peptidase_M23
A0A1C6S9C5|A0A1C6S9C5_9ACTN	259	RE|1|29|#F0614B|SP	RE|52|151|#3951F0|Pfam:Peptidase_M23	TL|176|249|#f42d00|SH3b
J8EWL0|J8EWL0_BACCE	384	RE|1|25|#F0614B|SP	TL|38|99|#f42d00|SH3b	TL|104|167|#f42d00|SH3b	TL|179|241|#f42d00|SH3b	RE|274|378|#3951F0|Pfam:Peptidase_M23
A0A1C9C3S6|A0A1C9C3S6_BACTU	417	RE|7|29|#C6DBF5|TM	RE|191|286|#3951F0|Pfam:Peptidase_M23	TL|327|401|#f42d00|SH3b
C2VSC7|C2VSC7_BACCE	564	RE|1|24|#F0614B|SP	TL|45|107|#f42d00|SH3b	TL|117|179|#f42d00|SH3b	TL|194|256|#f42d00|SH3b	TL|275|338|#f42d00|SH3b	TL|356|418|#f42d00|SH3b	RE|455|559|#3951F0|Pfam:Peptidase_M23
A0A103FQP7|A0A103FQP7_9BURK	414	RE|1|32|#F0614B|SP	RE|183|282|#3951F0|Pfam:Peptidase_M23	TL|332|403|#f42d00|SH3b
A0A1G6EB60|A0A1G6EB60_9FLAO	384	RE|1|26|#F0614B|SP	RE|199|298|#3951F0|Pfam:Peptidase_M23	TL|316|379|#f42d00|SH3b
A0A0S8A3F4|A0A0S8A3F4_9BACT	431	RE|189|287|#3951F0|Pfam:Peptidase_M23	TL|309|371|#f42d00|SH3b
A0A243BPD3|A0A243BPD3_BACTU	564	RE|1|24|#F0614B|SP	TL|45|107|#f42d00|SH3b	TL|117|179|#f42d00|SH3b	TL|194|256|#f42d00|SH3b	TL|275|338|#f42d00|SH3b	TL|356|418|#f42d00|SH3b	RE|455|559|#3951F0|Pfam:Peptidase_M23
A0A1F7WHC8|A0A1F7WHC8_9BACT	364	RE|1|30|#F0614B|SP	TL|82|142|#f42d00|SH3b	TL|147|209|#f42d00|SH3b	RE|263|360|#3951F0|Pfam:Peptidase_M23
A0A1F7WQ92|A0A1F7WQ92_9BACT	335	RE|1|28|#F0614B|SP	TL|56|116|#f42d00|SH3b	TL|121|183|#f42d00|SH3b	RE|230|327|#3951F0|Pfam:Peptidase_M23
C2Z3E4|C2Z3E4_BACCE	386	RE|1|25|#F0614B|SP	TL|38|99|#f42d00|SH3b	TL|104|167|#f42d00|SH3b	TL|179|241|#f42d00|SH3b	RE|276|380|#3951F0|Pfam:Peptidase_M23
B4W5I1|B4W5I1_9CYAN	436	RE|17|37|#77B1F7|RPT1	TL|155|227|#f42d00|SH3b	RE|308|409|#3951F0|Pfam:Peptidase_M23
A0A1F7WZU3|A0A1F7WZU3_9BACT	427	RE|1|28|#F0614B|SP	TL|125|185|#f42d00|SH3b	TL|190|250|#f42d00|SH3b	RE|322|419|#3951F0|Pfam:Peptidase_M23
R8PKM3|R8PKM3_BACCE	386	RE|1|25|#F0614B|SP	TL|38|99|#f42d00|SH3b	TL|104|167|#f42d00|SH3b	TL|179|241|#f42d00|SH3b	RE|276|380|#3951F0|Pfam:Peptidase_M23
Q81RY2|Q81RY2_BACAN	564	RE|1|24|#F0614B|SP	TL|45|107|#f42d00|SH3b	TL|117|179|#f42d00|SH3b	TL|194|256|#f42d00|SH3b	TL|275|338|#f42d00|SH3b	TL|356|418|#f42d00|SH3b	RE|455|559|#3951F0|Pfam:Peptidase_M23
A0A2B0XII8|A0A2B0XII8_BACAN	482	RE|1|24|#F0614B|SP	TL|45|107|#f42d00|SH3b	TL|117|179|#f42d00|SH3b	TL|194|255|#f42d00|SH3b	TL|274|336|#f42d00|SH3b	RE|373|477|#3951F0|Pfam:Peptidase_M23
A0A1A9BQA0|A0A1A9BQA0_9ACTN	265	RE|1|32|#F0614B|SP	RE|61|159|#3951F0|Pfam:Peptidase_M23	TL|181|257|#f42d00|SH3b
R8ZUC1|R8ZUC1_9LEPT	521	RE|1|24|#F0614B|SP	TL|208|280|#f42d00|SH3b	TL|304|377|#f42d00|SH3b	RE|417|515|#3951F0|Pfam:Peptidase_M23
R5VZC1|R5VZC1_9FIRM	278	RE|16|122|#3951F0|Pfam:Peptidase_M23	TL|215|278|#f42d00|SH3b
A0A1S2KD98|A0A1S2KD98_9ACTN	269	RE|26|60|#EBE9CD|SCOP:d1gkub1	RE|65|161|#3951F0|Pfam:Peptidase_M23	TL|185|261|#f42d00|SH3b
A0A1Q3WDU5|A0A1Q3WDU5_9BACT	457	RE|1|24|#F0614B|SP	RE|202|301|#3951F0|Pfam:Peptidase_M23	TL|323|385|#f42d00|SH3b	TL|387|450|#f42d00|SH3b
A8ZW22|A8ZW22_DESOH	430	TR|11|65|#ff3300|SH3	RE|328|423|#3951F0|Pfam:Peptidase_M23
C7QZJ5|C7QZJ5_JONDD	424	RE|13|35|#C6DBF5|TM	RE|90|196|#3951F0|Pfam:Peptidase_M23	TL|221|285|#f42d00|SH3b	TL|293|356|#f42d00|SH3b
A0A243D796|A0A243D796_BACTU	384	RE|1|23|#F0614B|SP	TL|38|99|#f42d00|SH3b	TL|105|167|#f42d00|SH3b	TL|179|241|#f42d00|SH3b	RE|274|378|#3951F0|Pfam:Peptidase_M23
A0A2C9YRH1|A0A2C9YRH1_BACTU	564	RE|1|24|#F0614B|SP	TL|45|106|#f42d00|SH3b	TL|117|179|#f42d00|SH3b	TL|194|256|#f42d00|SH3b	TL|276|338|#f42d00|SH3b	TL|356|418|#f42d00|SH3b	RE|455|559|#3951F0|Pfam:Peptidase_M23
A0A0J6L755|A0A0J6L755_9BACI	385	RE|1|25|#F0614B|SP	TL|38|99|#f42d00|SH3b	TL|105|167|#f42d00|SH3b	TL|179|241|#f42d00|SH3b	RE|275|379|#3951F0|Pfam:Peptidase_M23
A0A1H7PJ51|A0A1H7PJ51_RUMAL	368	RE|1|26|#F0614B|SP	TL|47|114|#f42d00|SH3b	TL|123|186|#f42d00|SH3b	RE|232|338|#3951F0|Pfam:Peptidase_M23
A0A0H4PA79|A0A0H4PA79_9BACT	469	RE|229|326|#3951F0|Pfam:Peptidase_M23	TL|348|410|#f42d00|SH3b
A0A248L6L3|A0A248L6L3_9BACL	244	RE|1|28|#F0614B|SP	TL|32|94|#f42d00|SH3b	RE|133|240|#3951F0|Pfam:Peptidase_M23
A0A0D3LCR5|A0A0D3LCR5_9BACT	437	RE|1|20|#F0614B|SP	RE|198|298|#3951F0|Pfam:Peptidase_M23	TL|317|379|#f42d00|SH3b
A0A248L6X5|A0A248L6X5_9BACL	309	RE|1|28|#F0614B|SP	TL|32|94|#f42d00|SH3b	TL|98|160|#f42d00|SH3b	RE|198|305|#3951F0|Pfam:Peptidase_M23
A0A248L6I1|A0A248L6I1_9BACL	240	RE|1|28|#F0614B|SP	TL|29|93|#f42d00|SH3b	RE|128|235|#3951F0|Pfam:Peptidase_M23
A0A228QLD7|A0A228QLD7_9BURK	409	RE|181|279|#3951F0|Pfam:Peptidase_M23	TL|327|399|#f42d00|SH3b
A0A2G3K855|A0A2G3K855_9BURK	409	RE|1|24|#F0614B|SP	RE|177|277|#3951F0|Pfam:Peptidase_M23	TL|318|392|#f42d00|SH3b
A0A2G2J3A4|A0A2G2J3A4_9FLAO	368	RE|188|287|#3951F0|Pfam:Peptidase_M23	TL|306|368|#f42d00|SH3b
S3GLQ3|S3GLQ3_9BACL	238	RE|1|28|#F0614B|SP	TL|31|93|#f42d00|SH3b	RE|127|228|#3951F0|Pfam:Peptidase_M23
A0A0M9E020|A0A0M9E020_9DELT	546	TL|30|93|#f42d00|SH3b	TL|96|158|#f42d00|SH3b	RE|444|539|#3951F0|Pfam:Peptidase_M23
A9WA90|A9WA90_CHLAA	467	PU|146|190|#ba6835|LysM	PU|196|241|#ba6835|LysM	TL|261|322|#f42d00|SH3b	RE|360|462|#3951F0|Pfam:Peptidase_M23
A0A242VGH2|A0A242VGH2_9STAP	489	RE|47|148|#3951F0|Pfam:Peptidase_M23	PR|191|337|#4d4d74|Ami_2	TL|404|474|#f42d00|SH3b
N1W9D9|N1W9D9_9LEPT	520	RE|1|22|#F0614B|SP	TL|93|170|#f42d00|SH3b	TL|205|279|#f42d00|SH3b	TL|303|376|#f42d00|SH3b	RE|416|514|#3951F0|Pfam:Peptidase_M23
B7HIU4|B7HIU4_BACC4	564	RE|1|24|#F0614B|SP	TL|45|106|#f42d00|SH3b	TL|117|179|#f42d00|SH3b	TL|194|256|#f42d00|SH3b	TL|276|338|#f42d00|SH3b	TL|356|418|#f42d00|SH3b	RE|455|559|#3951F0|Pfam:Peptidase_M23
A0A228PB45|A0A228PB45_9BURK	409	RE|1|32|#F0614B|SP	RE|181|279|#3951F0|Pfam:Peptidase_M23	TL|327|399|#f42d00|SH3b
A0A0Q8LQQ0|A0A0Q8LQQ0_9MICO	377	RE|7|29|#C6DBF5|TM	RE|107|211|#3951F0|Pfam:Peptidase_M23	TL|237|301|#f42d00|SH3b	TL|314|377|#f42d00|SH3b
A0A0B5AX71|A0A0B5AX71_9BACL	430	TL|35|98|#f42d00|SH3b	TL|112|174|#f42d00|SH3b	TL|201|263|#f42d00|SH3b	RE|324|424|#3951F0|Pfam:Peptidase_M23
A0A2A4FBA6|A0A2A4FBA6_9BURK	411	RE|1|28|#F0614B|SP	RE|180|279|#3951F0|Pfam:Peptidase_M23	TL|329|401|#f42d00|SH3b
A0A0P0U7N7|A0A0P0U7N7_FLAPS	379	RE|1|24|#F0614B|SP	RE|197|295|#3951F0|Pfam:Peptidase_M23	TL|316|379|#f42d00|SH3b
R9AA61|R9AA61_9LEPT	520	RE|1|22|#F0614B|SP	TL|93|170|#f42d00|SH3b	TL|205|279|#f42d00|SH3b	TL|303|376|#f42d00|SH3b	RE|416|514|#3951F0|Pfam:Peptidase_M23
L8JZ20|L8JZ20_9BACT	434	RE|1|18|#F0614B|SP	RE|191|288|#3951F0|Pfam:Peptidase_M23	TL|310|371|#f42d00|SH3b
A0A099DCV6|A0A099DCV6_9BACL	239	RE|1|27|#F0614B|SP	TL|30|92|#f42d00|SH3b	RE|128|235|#3951F0|Pfam:Peptidase_M23
A0A242X5Y9|A0A242X5Y9_BACTU	559	RE|1|24|#F0614B|SP	TL|45|107|#f42d00|SH3b	TR|122|179|#ff3300|SH3	TL|194|256|#f42d00|SH3b	TL|270|333|#f42d00|SH3b	TL|351|413|#f42d00|SH3b	RE|450|554|#3951F0|Pfam:Peptidase_M23
A0A242WYE4|A0A242WYE4_BACTU	386	RE|1|23|#F0614B|SP	TL|38|100|#f42d00|SH3b	TL|104|167|#f42d00|SH3b	TL|179|241|#f42d00|SH3b	RE|276|380|#3951F0|Pfam:Peptidase_M23
A0A099DKU4|A0A099DKU4_9BACL	238	RE|1|28|#F0614B|SP	TL|29|93|#f42d00|SH3b	RE|127|233|#3951F0|Pfam:Peptidase_M23
A0A1E9AAF2|A0A1E9AAF2_9STAP	456	RE|7|29|#434280|Pfam:YSIRK_signal	RE|239|340|#3951F0|Pfam:Peptidase_M23	TL|377|444|#f42d00|SH3b
A0A243E351|A0A243E351_BACTU	384	TL|38|99|#f42d00|SH3b	TL|105|167|#f42d00|SH3b	TL|179|241|#f42d00|SH3b	RE|274|378|#3951F0|Pfam:Peptidase_M23
A0A1E7HZI0|A0A1E7HZI0_9DELT	479	RE|5|27|#C6DBF5|TM	TL|37|97|#f42d00|SH3b	RE|377|472|#3951F0|Pfam:Peptidase_M23
K5CA26|K5CA26_LEPME	524	RE|1|26|#F0614B|SP	TL|100|174|#f42d00|SH3b	TL|209|283|#f42d00|SH3b	TL|307|380|#f42d00|SH3b	RE|420|518|#3951F0|Pfam:Peptidase_M23
R6U345|R6U345_9CLOT	242	RE|29|136|#3951F0|Pfam:Peptidase_M23	TL|170|235|#f42d00|SH3b
C2V4F4|C2V4F4_BACCE	559	RE|1|24|#F0614B|SP	TL|45|107|#f42d00|SH3b	TR|122|179|#ff3300|SH3	TL|194|256|#f42d00|SH3b	TL|270|333|#f42d00|SH3b	TL|351|413|#f42d00|SH3b	RE|450|554|#3951F0|Pfam:Peptidase_M23
Q81HR4|Q81HR4_BACCR	384	RE|1|23|#F0614B|SP	TL|38|99|#f42d00|SH3b	TL|105|167|#f42d00|SH3b	TL|179|241|#f42d00|SH3b	RE|274|378|#3951F0|Pfam:Peptidase_M23
J8NKA8|J8NKA8_BACCE	384	TL|38|99|#f42d00|SH3b	TL|104|167|#f42d00|SH3b	TL|179|241|#f42d00|SH3b	RE|274|378|#3951F0|Pfam:Peptidase_M23
A0A031IJU9|A0A031IJU9_9BACL	238	RE|1|23|#F0614B|SP	TL|29|93|#f42d00|SH3b	RE|126|233|#3951F0|Pfam:Peptidase_M23
A0A031IKS7|A0A031IKS7_9BACL	314	RE|1|28|#F0614B|SP	TL|30|94|#f42d00|SH3b	TL|98|160|#f42d00|SH3b	RE|203|310|#3951F0|Pfam:Peptidase_M23
Q3EQW9|Q3EQW9_BACTI	384	RE|1|23|#F0614B|SP	TL|38|99|#f42d00|SH3b	TL|105|167|#f42d00|SH3b	TL|179|241|#f42d00|SH3b	RE|274|376|#3951F0|Pfam:Peptidase_M23
A0A031IM98|A0A031IM98_9BACL	246	RE|1|28|#F0614B|SP	TL|33|95|#f42d00|SH3b	RE|135|242|#3951F0|Pfam:Peptidase_M23
J8EPT9|J8EPT9_BACCE	380	RE|1|24|#F0614B|SP	TL|33|100|#f42d00|SH3b	TL|104|167|#f42d00|SH3b	TL|179|241|#f42d00|SH3b	RE|270|374|#3951F0|Pfam:Peptidase_M23
A0A1S2K384|A0A1S2K384_9ACTN	269	RE|26|60|#EBE9CD|SCOP:d1gkub1	RE|65|161|#3951F0|Pfam:Peptidase_M23	TL|185|261|#f42d00|SH3b
J8C8N8|J8C8N8_BACCE	386	RE|1|25|#F0614B|SP	TL|38|99|#f42d00|SH3b	TL|104|167|#f42d00|SH3b	TL|179|241|#f42d00|SH3b	RE|276|380|#3951F0|Pfam:Peptidase_M23
A0A0D6SWY6|A0A0D6SWY6_BACMY	569	RE|1|24|#F0614B|SP	TL|45|106|#f42d00|SH3b	TL|117|179|#f42d00|SH3b	TL|194|256|#f42d00|SH3b	TL|275|338|#f42d00|SH3b	TL|356|418|#f42d00|SH3b	RE|460|564|#3951F0|Pfam:Peptidase_M23
A0A1S8GC07|A0A1S8GC07_BACMY	382	RE|1|25|#F0614B|SP	TL|38|100|#f42d00|SH3b	TL|104|167|#f42d00|SH3b	TL|178|240|#f42d00|SH3b	RE|272|376|#3951F0|Pfam:Peptidase_M23
A0A1C4F4Z5|A0A1C4F4Z5_BACMY	380	RE|1|24|#F0614B|SP	TL|33|100|#f42d00|SH3b	TL|104|167|#f42d00|SH3b	TL|179|241|#f42d00|SH3b	RE|270|374|#3951F0|Pfam:Peptidase_M23
U5WAS9|U5WAS9_9ACTN	273	RE|1|29|#F0614B|SP	TL|37|114|#f42d00|SH3b	RE|146|261|#3951F0|Pfam:Peptidase_M23
A0A1M4SE73|A0A1M4SE73_9FLAO	379	RE|1|26|#F0614B|SP	RE|198|297|#3951F0|Pfam:Peptidase_M23	TL|317|379|#f42d00|SH3b
A0A090YK78|A0A090YK78_BACMY	383	RE|1|23|#F0614B|SP	TL|38|100|#f42d00|SH3b	TL|104|167|#f42d00|SH3b	TL|179|241|#f42d00|SH3b	RE|273|377|#3951F0|Pfam:Peptidase_M23
A0A285USK1|A0A285USK1_9STAP	244	RE|44|146|#3951F0|Pfam:Peptidase_M23	TL|166|232|#f42d00|SH3b
A0A104M5X9|A0A104M5X9_9BURK	414	RE|1|32|#F0614B|SP	RE|183|282|#3951F0|Pfam:Peptidase_M23	TL|332|404|#f42d00|SH3b
A0A1S9XRI9|A0A1S9XRI9_BACMY	375	RE|155|250|#3951F0|Pfam:Peptidase_M23	TL|291|365|#f42d00|SH3b
A0A1B4SI83|A0A1B4SI83_9BURK	415	RE|183|282|#3951F0|Pfam:Peptidase_M23	TL|332|404|#f42d00|SH3b
A0A1J9V102|A0A1J9V102_9BACI	380	RE|1|24|#F0614B|SP	TL|33|100|#f42d00|SH3b	TL|104|167|#f42d00|SH3b	TL|179|241|#f42d00|SH3b	RE|270|374|#3951F0|Pfam:Peptidase_M23
J8JS66|J8JS66_BACCE	386	RE|1|23|#F0614B|SP	TL|38|100|#f42d00|SH3b	TL|104|167|#f42d00|SH3b	TL|179|241|#f42d00|SH3b	RE|276|380|#3951F0|Pfam:Peptidase_M23
J8KBI2|J8KBI2_BACCE	569	RE|1|24|#F0614B|SP	TL|45|107|#f42d00|SH3b	TL|117|178|#f42d00|SH3b	TL|194|256|#f42d00|SH3b	TL|280|343|#f42d00|SH3b	TL|361|423|#f42d00|SH3b	RE|460|564|#3951F0|Pfam:Peptidase_M23
A0A0S2F6K6|A0A0S2F6K6_9GAMM	268	RE|1|26|#F0614B|SP	RE|58|158|#3951F0|Pfam:Peptidase_M23	TL|184|260|#f42d00|SH3b
C3G1M0|C3G1M0_BACTU	564	RE|1|24|#F0614B|SP	TL|45|107|#f42d00|SH3b	TL|117|179|#f42d00|SH3b	TL|194|256|#f42d00|SH3b	TL|275|338|#f42d00|SH3b	TL|356|418|#f42d00|SH3b	RE|455|559|#3951F0|Pfam:Peptidase_M23
G8QZX8|G8QZX8_OWEHD	434	RE|1|23|#F0614B|SP	RE|199|296|#3951F0|Pfam:Peptidase_M23	TL|316|378|#f42d00|SH3b
A0A0U4DMG0|A0A0U4DMG0_BURCE	410	RE|1|32|#F0614B|SP	RE|181|279|#3951F0|Pfam:Peptidase_M23	TL|327|399|#f42d00|SH3b
Q63FS3|Q63FS3_BACCZ	386	RE|1|23|#F0614B|SP	TL|38|99|#f42d00|SH3b	TL|104|167|#f42d00|SH3b	TL|179|241|#f42d00|SH3b	RE|276|380|#3951F0|Pfam:Peptidase_M23
J7WXW9|J7WXW9_BACCE	384	RE|1|25|#F0614B|SP	TL|38|99|#f42d00|SH3b	TL|104|167|#f42d00|SH3b	TL|179|241|#f42d00|SH3b	RE|274|378|#3951F0|Pfam:Peptidase_M23
A0A1F9ATH5|A0A1F9ATH5_9DELT	459	RE|1|18|#F0614B|SP	TL|22|81|#f42d00|SH3b	RE|357|452|#3951F0|Pfam:Peptidase_M23
A0A243AGP6|A0A243AGP6_BACTU	380	RE|1|24|#F0614B|SP	TL|38|100|#f42d00|SH3b	TL|104|167|#f42d00|SH3b	TL|179|241|#f42d00|SH3b	RE|270|374|#3951F0|Pfam:Peptidase_M23
A0A243AAF9|A0A243AAF9_BACTU	569	RE|1|24|#F0614B|SP	TL|45|106|#f42d00|SH3b	TL|117|179|#f42d00|SH3b	TL|194|256|#f42d00|SH3b	TL|275|338|#f42d00|SH3b	TL|356|418|#f42d00|SH3b	RE|460|564|#3951F0|Pfam:Peptidase_M23
I4B7T6|I4B7T6_TURPD	433	RE|13|35|#C6DBF5|TM	TL|116|189|#f42d00|SH3b	TL|210|282|#f42d00|SH3b	RE|321|418|#3951F0|Pfam:Peptidase_M23
I4B1W3|I4B1W3_TURPD	390	RE|1|18|#F0614B|SP	TR|96|167|#ff3300|SH3	TL|178|250|#f42d00|SH3b	RE|290|385|#3951F0|Pfam:Peptidase_M23
A0A2A3XRX7|A0A2A3XRX7_9MICC	467	RE|1|29|#F0614B|SP	RE|63|169|#3951F0|Pfam:Peptidase_M23	TL|194|259|#f42d00|SH3b	TL|273|339|#f42d00|SH3b	TL|357|422|#f42d00|SH3b
C2W4A4|C2W4A4_BACCE	286	TL|8|70|#f42d00|SH3b	TL|82|144|#f42d00|SH3b	RE|176|280|#3951F0|Pfam:Peptidase_M23
A0A1M7L0X6|A0A1M7L0X6_RUMFL	437	RE|9|28|#C6DBF5|TM	RE|62|162|#3951F0|Pfam:Peptidase_M23	TL|199|259|#f42d00|SH3b	RE|367|443|#FAF1CF|SCOP:d1dava_
A0A1K1UI23|A0A1K1UI23_RUMFL	453	RE|13|35|#C6DBF5|TM	RE|60|156|#3951F0|Pfam:Peptidase_M23	TL|207|267|#f42d00|SH3b	RE|394|449|#FAF1CF|SCOP:d1dava_
J7ZZV7|J7ZZV7_BACCE	380	RE|1|24|#F0614B|SP	TL|38|100|#f42d00|SH3b	TL|104|167|#f42d00|SH3b	TL|179|241|#f42d00|SH3b	RE|270|374|#3951F0|Pfam:Peptidase_M23
A0A212QR09|A0A212QR09_9CHLR	399	TL|102|168|#f42d00|SH3b	RE|200|255|#77B1F7|RPT1	RE|287|384|#3951F0|Pfam:Peptidase_M23
Q63MR8|Q63MR8_BURPS	411	RE|1|29|#F0614B|SP	RE|180|279|#3951F0|Pfam:Peptidase_M23	TL|329|401|#f42d00|SH3b
A0A1M5VPJ0|A0A1M5VPJ0_9FLAO	376	RE|1|24|#F0614B|SP	RE|197|294|#3951F0|Pfam:Peptidase_M23	TL|314|376|#f42d00|SH3b
A0A1H7HH44|A0A1H7HH44_RUMFL	418	RE|1|20|#F0614B|SP	RE|64|163|#3951F0|Pfam:Peptidase_M23	TL|204|264|#f42d00|SH3b	TL|279|343|#f42d00|SH3b	RE|348|411|#FAF1CF|SCOP:d1dava_
B8GCH7|B8GCH7_CHLAD	466	PU|145|189|#ba6835|LysM	PU|195|240|#ba6835|LysM	TL|260|321|#f42d00|SH3b	RE|359|461|#3951F0|Pfam:Peptidase_M23
A0A1H6JYP8|A0A1H6JYP8_RUMFL	438	RE|7|29|#C6DBF5|TM	RE|62|165|#3951F0|Pfam:Peptidase_M23	TL|200|260|#f42d00|SH3b	RE|376|434|#FAF1CF|SCOP:d1dava_
A0A1K1LIV3|A0A1K1LIV3_RUMFL	438	RE|7|29|#C6DBF5|TM	RE|63|162|#3951F0|Pfam:Peptidase_M23	TL|201|261|#f42d00|SH3b	RE|376|436|#FAF1CF|SCOP:d1dava_
UPI0000ED8CAA	466	RE|1|21|#F0614B|SP	TR|47|101|#ff3300|SH3	RE|364|459|#3951F0|Pfam:Peptidase_M23
S2DIZ8|S2DIZ8_9BACT	383	RE|146|241|#3951F0|Pfam:Peptidase_M23	TL|263|326|#f42d00|SH3b
UPI0002F63F06	450	RE|1|26|#F0614B|SP	RE|206|305|#3951F0|Pfam:Peptidase_M23	TL|327|389|#f42d00|SH3b
UPI0002FCE4B5	357	TL|79|141|#f42d00|SH3b	TL|153|215|#f42d00|SH3b	RE|247|351|#3951F0|Pfam:Peptidase_M23
UPI0002FF232A	450	RE|1|24|#F0614B|SP	RE|63|163|#3951F0|Pfam:Peptidase_M23	TL|206|266|#f42d00|SH3b	RE|386|445|#FAF1CF|SCOP:d1dava_
UPI000301BE01	386	RE|1|36|#F0614B|SP	RE|210|307|#3951F0|Pfam:Peptidase_M23	TL|326|385|#f42d00|SH3b
UPI000317B33A	382	RE|1|25|#F0614B|SP	TL|38|100|#f42d00|SH3b	TL|104|167|#f42d00|SH3b	TL|178|240|#f42d00|SH3b	RE|272|376|#3951F0|Pfam:Peptidase_M23
UPI000349E834	255	RE|1|25|#F0614B|SP	RE|49|148|#3951F0|Pfam:Peptidase_M23	TL|175|247|#f42d00|SH3b
UPI00035F6557	458	RE|1|26|#F0614B|SP	RE|7|29|#C6DBF5|TM	RE|202|301|#3951F0|Pfam:Peptidase_M23	TL|323|385|#f42d00|SH3b	TL|388|447|#f42d00|SH3b
UPI0003620128	408	RE|179|278|#3951F0|Pfam:Peptidase_M23	TL|328|400|#f42d00|SH3b
UPI00036C0373	368	RE|1|19|#F0614B|SP	RE|147|245|#3951F0|Pfam:Peptidase_M23	TL|285|360|#f42d00|SH3b
UPI00036CC281	384	RE|1|27|#F0614B|SP	RE|203|300|#3951F0|Pfam:Peptidase_M23	TL|319|382|#f42d00|SH3b
UPI0003714C0A	459	RE|7|29|#C6DBF5|TM	RE|202|301|#3951F0|Pfam:Peptidase_M23	TL|323|385|#f42d00|SH3b
UPI000375AC45	375	RE|146|244|#3951F0|Pfam:Peptidase_M23	TL|293|366|#f42d00|SH3b
UPI0003770EF1	385	RE|1|25|#F0614B|SP	TL|38|99|#f42d00|SH3b	TL|102|165|#f42d00|SH3b	TL|177|239|#f42d00|SH3b	RE|275|379|#3951F0|Pfam:Peptidase_M23
UPI0003799B4D	476	RE|13|35|#C6DBF5|TM	TL|37|102|#f42d00|SH3b	RE|373|468|#3951F0|Pfam:Peptidase_M23
UPI00037F346B	457	RE|7|29|#C6DBF5|TM	RE|202|301|#3951F0|Pfam:Peptidase_M23	TL|323|385|#f42d00|SH3b
UPI0003C3AE08	245	RE|1|28|#F0614B|SP	TL|33|95|#f42d00|SH3b	RE|134|241|#3951F0|Pfam:Peptidase_M23
UPI0003F98243	427	RE|29|51|#C6DBF5|TM	RE|93|199|#3951F0|Pfam:Peptidase_M23	TL|224|287|#f42d00|SH3b	TL|296|359|#f42d00|SH3b	RE|395|418|#F5D8E2|SCOP:d1ycsb2
UPI000406E6FA	385	RE|1|28|#F0614B|SP	RE|205|302|#3951F0|Pfam:Peptidase_M23	TL|321|384|#f42d00|SH3b
UPI0004081D91	448	RE|1|25|#F0614B|SP	RE|205|304|#3951F0|Pfam:Peptidase_M23	TL|327|388|#f42d00|SH3b	TL|392|447|#f42d00|SH3b
UPI00041EEE07	245	RE|1|28|#F0614B|SP	TL|33|95|#f42d00|SH3b	RE|134|241|#3951F0|Pfam:Peptidase_M23
UPI000462D998	238	TL|31|92|#f42d00|SH3b	RE|127|229|#3951F0|Pfam:Peptidase_M23
UPI000469A0DA	385	TL|38|99|#f42d00|SH3b	TL|105|167|#f42d00|SH3b	TL|179|241|#f42d00|SH3b	RE|275|379|#3951F0|Pfam:Peptidase_M23
UPI00046EA4A4	564	RE|1|24|#F0614B|SP	TL|45|106|#f42d00|SH3b	TL|117|179|#f42d00|SH3b	TL|194|256|#f42d00|SH3b	TL|276|338|#f42d00|SH3b	TL|356|418|#f42d00|SH3b	RE|455|559|#3951F0|Pfam:Peptidase_M23
UPI000478570A	471	RE|21|38|#C6DBF5|TM	PU|115|158|#ba6835|LysM	PU|164|210|#ba6835|LysM	TL|230|292|#f42d00|SH3b	RE|366|466|#3951F0|Pfam:Peptidase_M23
UPI000478A6F7	309	RE|1|28|#F0614B|SP	TL|29|93|#f42d00|SH3b	TL|97|158|#f42d00|SH3b	RE|198|305|#3951F0|Pfam:Peptidase_M23
UPI00047902BE	309	RE|1|28|#F0614B|SP	TL|29|93|#f42d00|SH3b	TL|97|158|#f42d00|SH3b	RE|198|305|#3951F0|Pfam:Peptidase_M23
UPI0004792B58	238	RE|1|28|#F0614B|SP	TL|29|93|#f42d00|SH3b	RE|126|233|#3951F0|Pfam:Peptidase_M23
UPI00047B7F03	377	RE|1|18|#F0614B|SP	RE|196|294|#3951F0|Pfam:Peptidase_M23	TL|312|375|#f42d00|SH3b
UPI00047B8156	244	RE|1|28|#F0614B|SP	TL|33|95|#f42d00|SH3b	RE|133|236|#3951F0|Pfam:Peptidase_M23
UPI00047B887B	382	RE|1|25|#F0614B|SP	TL|38|100|#f42d00|SH3b	TL|104|167|#f42d00|SH3b	TL|177|240|#f42d00|SH3b	RE|272|376|#3951F0|Pfam:Peptidase_M23
UPI00047C9D9B	238	RE|1|28|#F0614B|SP	TL|29|93|#f42d00|SH3b	RE|127|228|#3951F0|Pfam:Peptidase_M23
UPI00047F92D2	377	RE|1|21|#F0614B|SP	RE|196|293|#3951F0|Pfam:Peptidase_M23	TL|313|377|#f42d00|SH3b
UPI00048CE610	388	TL|42|104|#f42d00|SH3b	TL|108|170|#f42d00|SH3b	TL|187|250|#f42d00|SH3b	RE|278|382|#3951F0|Pfam:Peptidase_M23
UPI00048D0B15	457	RE|7|29|#C6DBF5|TM	RE|62|160|#3951F0|Pfam:Peptidase_M23	TL|201|261|#f42d00|SH3b	RE|397|455|#FAF1CF|SCOP:d1dava_
UPI00048D745F	463	RE|58|77|#C6DBF5|TM	PU|142|186|#ba6835|LysM	PU|192|237|#ba6835|LysM	TL|257|318|#f42d00|SH3b	RE|356|458|#3951F0|Pfam:Peptidase_M23
UPI00048F1CA1	378	RE|1|26|#F0614B|SP	RE|197|296|#3951F0|Pfam:Peptidase_M23	TL|316|378|#f42d00|SH3b
UPI000493C740	238	RE|1|28|#F0614B|SP	TL|29|93|#f42d00|SH3b	RE|126|233|#3951F0|Pfam:Peptidase_M23
UPI0004940668	311	RE|1|28|#F0614B|SP	TL|30|94|#f42d00|SH3b	TL|98|160|#f42d00|SH3b	RE|200|307|#3951F0|Pfam:Peptidase_M23
UPI00049429A1	245	RE|1|28|#F0614B|SP	TL|33|95|#f42d00|SH3b	RE|134|241|#3951F0|Pfam:Peptidase_M23
UPI0004946A9E	238	RE|1|28|#F0614B|SP	TL|31|92|#f42d00|SH3b	RE|127|229|#3951F0|Pfam:Peptidase_M23
UPI0004B79A91	327	RE|1|33|#F0614B|SP	RE|64|168|#3951F0|Pfam:Peptidase_M23	TL|194|258|#f42d00|SH3b	TL|265|323|#f42d00|SH3b
UPI0004B98F61	302	RE|1|25|#F0614B|SP	RE|50|153|#3951F0|Pfam:Peptidase_M23	TL|218|293|#f42d00|SH3b
UPI0004DEEE8A	238	RE|1|28|#F0614B|SP	TL|29|93|#f42d00|SH3b	RE|127|228|#3951F0|Pfam:Peptidase_M23
UPI0004DF0463	464	RE|58|77|#C6DBF5|TM	PU|143|187|#ba6835|LysM	PU|193|238|#ba6835|LysM	TL|258|319|#f42d00|SH3b	RE|357|459|#3951F0|Pfam:Peptidase_M23
UPI0004E14D93	514	RE|9|31|#C6DBF5|TM	RE|65|168|#3951F0|Pfam:Peptidase_M23	TL|204|264|#f42d00|SH3b	RE|374|442|#FAF1CF|SCOP:d1dava_
UPI000525937C	252	RE|1|22|#F0614B|SP	RE|45|144|#3951F0|Pfam:Peptidase_M23	TL|169|242|#f42d00|SH3b
UPI00054E92B6	238	RE|1|28|#F0614B|SP	TL|31|92|#f42d00|SH3b	RE|127|229|#3951F0|Pfam:Peptidase_M23
UPI00054F0E61	498	TL|37|102|#f42d00|SH3b	RE|395|490|#3951F0|Pfam:Peptidase_M23
UPI00054FBD4F	385	TL|38|99|#f42d00|SH3b	TL|104|167|#f42d00|SH3b	TL|179|241|#f42d00|SH3b	RE|275|379|#3951F0|Pfam:Peptidase_M23
UPI00055389A0	479	RE|7|29|#C6DBF5|TM	RE|80|174|#3951F0|Pfam:Peptidase_M23	RE|348|409|#77B1F7|RPT1	TL|416|479|#f42d00|SH3b
UPI00056093C1	378	RE|1|21|#F0614B|SP	RE|198|297|#3951F0|Pfam:Peptidase_M23	TL|316|378|#f42d00|SH3b
UPI00056A9618	377	RE|1|19|#F0614B|SP	RE|195|293|#3951F0|Pfam:Peptidase_M23	TL|314|377|#f42d00|SH3b
UPI0005A1D4DD	261	TL|25|102|#f42d00|SH3b	RE|134|249|#3951F0|Pfam:Peptidase_M23
UPI0005C5E2B3	540	TL|73|144|#f42d00|SH3b	TL|259|331|#f42d00|SH3b	RE|412|513|#3951F0|Pfam:Peptidase_M23
UPI000625CE62	409	RE|181|279|#3951F0|Pfam:Peptidase_M23	TL|327|399|#f42d00|SH3b
UPI00064687E8	238	TL|31|92|#f42d00|SH3b	RE|127|230|#3951F0|Pfam:Peptidase_M23
UPI00064AD772	238	RE|1|28|#F0614B|SP	TL|29|93|#f42d00|SH3b	RE|127|228|#3951F0|Pfam:Peptidase_M23
UPI00066D972F	487	RE|47|147|#3951F0|Pfam:Peptidase_M23	PR|189|335|#4d4d74|Ami_2	TL|403|472|#f42d00|SH3b
UPI00066E4C9E	457	RE|7|29|#434280|Pfam:YSIRK_signal	RE|240|341|#3951F0|Pfam:Peptidase_M23	TL|378|445|#f42d00|SH3b
UPI00067931CD	286	RE|26|134|#3951F0|Pfam:Peptidase_M23	TR|236|286|#ff3300|SH3
UPI000681F63D	314	RE|1|28|#F0614B|SP	TL|30|94|#f42d00|SH3b	TL|98|160|#f42d00|SH3b	RE|203|310|#3951F0|Pfam:Peptidase_M23
UPI000685E488	372	RE|1|17|#F0614B|SP	RE|194|293|#3951F0|Pfam:Peptidase_M23	TL|311|372|#f42d00|SH3b
UPI00068B51A5	367	RE|184|283|#3951F0|Pfam:Peptidase_M23	TL|303|366|#f42d00|SH3b
UPI00068BC3D7	472	RE|1|16|#F0614B|SP	TL|31|93|#f42d00|SH3b	TL|107|169|#f42d00|SH3b	TR|196|253|#ff3300|SH3	TL|269|331|#f42d00|SH3b	RE|363|467|#3951F0|Pfam:Peptidase_M23
UPI00068ED542	263	RE|1|30|#F0614B|SP	RE|53|152|#3951F0|Pfam:Peptidase_M23	TL|182|255|#f42d00|SH3b
UPI0006C92BC7	538	RE|113|132|#C6DBF5|TM	PU|207|249|#ba6835|LysM	PU|255|301|#ba6835|LysM	TL|325|387|#f42d00|SH3b	RE|431|533|#3951F0|Pfam:Peptidase_M23
UPI0006D0438A	493	RE|13|35|#C6DBF5|TM	TL|41|104|#f42d00|SH3b	RE|391|486|#3951F0|Pfam:Peptidase_M23
UPI0006D5617D	265	RE|1|27|#F0614B|SP	RE|54|154|#3951F0|Pfam:Peptidase_M23	TL|183|255|#f42d00|SH3b
UPI0006FB3518	245	RE|1|28|#F0614B|SP	TL|33|95|#f42d00|SH3b	RE|134|241|#3951F0|Pfam:Peptidase_M23
UPI0006FD9867	238	RE|1|23|#F0614B|SP	TL|29|93|#f42d00|SH3b	RE|126|233|#3951F0|Pfam:Peptidase_M23
UPI000700611D	238	RE|1|23|#F0614B|SP	TL|29|93|#f42d00|SH3b	RE|126|233|#3951F0|Pfam:Peptidase_M23
UPI0007023CF1	246	RE|1|19|#F0614B|SP	TL|33|95|#f42d00|SH3b	RE|135|242|#3951F0|Pfam:Peptidase_M23
UPI00070F30D3	490	RE|47|147|#3951F0|Pfam:Peptidase_M23	PR|192|335|#4d4d74|Ami_2	TL|405|475|#f42d00|SH3b
UPI000716A5C9	436	RE|1|22|#F0614B|SP	RE|199|296|#3951F0|Pfam:Peptidase_M23	TL|316|379|#f42d00|SH3b
UPI000717230C	263	RE|1|30|#F0614B|SP	RE|53|152|#3951F0|Pfam:Peptidase_M23	TL|182|255|#f42d00|SH3b
UPI000735E4D3	239	RE|1|27|#F0614B|SP	TL|30|92|#f42d00|SH3b	RE|128|235|#3951F0|Pfam:Peptidase_M23
UPI000736081A	245	RE|1|28|#F0614B|SP	TL|33|95|#f42d00|SH3b	RE|134|241|#3951F0|Pfam:Peptidase_M23
UPI000736C526	314	RE|1|28|#F0614B|SP	TL|30|94|#f42d00|SH3b	TL|98|160|#f42d00|SH3b	RE|203|310|#3951F0|Pfam:Peptidase_M23
UPI000736F4BD	238	RE|1|28|#F0614B|SP	TL|29|93|#f42d00|SH3b	RE|127|233|#3951F0|Pfam:Peptidase_M23
UPI00073731C4	245	RE|1|28|#F0614B|SP	TL|33|95|#f42d00|SH3b	RE|134|241|#3951F0|Pfam:Peptidase_M23
UPI0007863912	691	RE|248|347|#3951F0|Pfam:Peptidase_M23	TL|376|449|#f42d00|SH3b	TL|455|527|#f42d00|SH3b	TL|532|606|#f42d00|SH3b	RE|616|686|#EF8181|Blast:SH3b
UPI0007ABD29F	617	RE|1|24|#F0614B|SP	TL|45|101|#f42d00|SH3b	TL|105|167|#f42d00|SH3b	TL|180|242|#f42d00|SH3b	TL|260|321|#f42d00|SH3b	TL|405|467|#f42d00|SH3b	RE|508|612|#3951F0|Pfam:Peptidase_M23
UPI0007E8BF90	262	RE|1|19|#F0614B|SP	RE|50|151|#3951F0|Pfam:Peptidase_M23	TL|180|254|#f42d00|SH3b
UPI00082ACFB7	379	RE|1|28|#F0614B|SP	TL|88|151|#f42d00|SH3b	TL|162|225|#f42d00|SH3b	RE|276|371|#3951F0|Pfam:Peptidase_M23
UPI00082C1066	253	RE|1|28|#F0614B|SP	RE|51|150|#3951F0|Pfam:Peptidase_M23	TL|175|245|#f42d00|SH3b
UPI00082FEAA8	629	RE|21|43|#C6DBF5|TM	RE|218|317|#3951F0|Pfam:Peptidase_M23	TL|387|461|#f42d00|SH3b	RE|512|626|#C3C5A3|Pfam:CAP
UPI00084203C4	409	RE|181|279|#3951F0|Pfam:Peptidase_M23	TL|327|399|#f42d00|SH3b
UPI000852C3EC	487	RE|47|147|#3951F0|Pfam:Peptidase_M23	PR|192|335|#4d4d74|Ami_2	TL|407|475|#f42d00|SH3b
UPI0008592555	239	RE|1|27|#F0614B|SP	TL|30|92|#f42d00|SH3b	RE|128|235|#3951F0|Pfam:Peptidase_M23
UPI0008778D61	238	RE|1|28|#F0614B|SP	TL|31|93|#f42d00|SH3b	RE|127|234|#3951F0|Pfam:Peptidase_M23
UPI0008A4E5D5	490	RE|47|147|#3951F0|Pfam:Peptidase_M23	PR|192|335|#4d4d74|Ami_2	TL|405|475|#f42d00|SH3b
UPI0008FE323C	386	RE|1|25|#F0614B|SP	TL|38|99|#f42d00|SH3b	TL|104|167|#f42d00|SH3b	TL|179|241|#f42d00|SH3b	RE|276|380|#3951F0|Pfam:Peptidase_M23
UPI0008FEA0C3	386	RE|1|25|#F0614B|SP	TL|38|99|#f42d00|SH3b	TL|104|167|#f42d00|SH3b	TL|179|241|#f42d00|SH3b	RE|276|380|#3951F0|Pfam:Peptidase_M23
UPI000936B3B9	564	RE|1|24|#F0614B|SP	TL|45|107|#f42d00|SH3b	TL|117|179|#f42d00|SH3b	TL|194|256|#f42d00|SH3b	TL|276|338|#f42d00|SH3b	TL|356|418|#f42d00|SH3b	RE|455|559|#3951F0|Pfam:Peptidase_M23
UPI00093BDA55	238	RE|1|28|#F0614B|SP	TL|29|93|#f42d00|SH3b	RE|127|228|#3951F0|Pfam:Peptidase_M23
A0A1H4TSA3|A0A1H4TSA3_9FLAO	363	RE|183|282|#3951F0|Pfam:Peptidase_M23	TL|301|363|#f42d00|SH3b
UPI000990FDDC	238	RE|1|28|#F0614B|SP	TL|29|93|#f42d00|SH3b	RE|127|228|#3951F0|Pfam:Peptidase_M23
UPI0009948F2B	411	RE|7|29|#C6DBF5|TM	RE|191|286|#3951F0|Pfam:Peptidase_M23	TL|328|401|#f42d00|SH3b
UPI00099C6EFC	283	RE|38|55|#C6DBF5|TM	RE|77|176|#3951F0|Pfam:Peptidase_M23	TL|204|275|#f42d00|SH3b
UPI00099FB4D0	418	TL|171|243|#f42d00|SH3b	RE|305|412|#3951F0|Pfam:Peptidase_M23
UPI0009A0DBDB	524	TL|292|366|#f42d00|SH3b	RE|406|502|#3951F0|Pfam:Peptidase_M23
UPI0009AECA4E	457	RE|7|29|#C6DBF5|TM	RE|202|301|#3951F0|Pfam:Peptidase_M23	TL|323|385|#f42d00|SH3b	TL|387|450|#f42d00|SH3b
UPI0009B20461	386	RE|20|42|#C6DBF5|TM	RE|210|307|#3951F0|Pfam:Peptidase_M23	TL|326|385|#f42d00|SH3b
A0A1Q9I7H6|A0A1Q9I7H6_BACCE	375	RE|155|250|#3951F0|Pfam:Peptidase_M23	TL|291|365|#f42d00|SH3b
UPI0009B88DD2	457	RE|21|43|#C6DBF5|TM	RE|77|175|#3951F0|Pfam:Peptidase_M23	TL|220|280|#f42d00|SH3b	RE|395|457|#FAF1CF|SCOP:d1dava_
UPI0009B91831	455	RE|21|43|#C6DBF5|TM	RE|80|182|#3951F0|Pfam:Peptidase_M23	TL|217|277|#f42d00|SH3b	RE|393|451|#FAF1CF|SCOP:d1dava_
A0A1S2BXK1|A0A1S2BXK1_9BACI	595	RE|13|35|#C6DBF5|TM	RE|58|161|#3951F0|Pfam:Peptidase_M23	TL|180|241|#f42d00|SH3b	TL|254|315|#f42d00|SH3b	TL|321|384|#f42d00|SH3b	RE|476|588|#C3DCC7|Pfam:Glucosaminidase
UPI0009C16349	380	RE|1|22|#F0614B|SP	RE|198|296|#3951F0|Pfam:Peptidase_M23	TL|317|379|#f42d00|SH3b
A9KQU1|A9KQU1_LACP7	377	RE|1|28|#F0614B|SP	TL|93|157|#f42d00|SH3b	TL|171|229|#f42d00|SH3b	RE|274|369|#3951F0|Pfam:Peptidase_M23
UPI0009D974E7	254	RE|1|100|#3951F0|Pfam:Peptidase_M23	TL|193|253|#f42d00|SH3b
UPI0009D98201	429	RE|7|29|#C6DBF5|TM	RE|66|171|#3951F0|Pfam:Peptidase_M23	TL|196|259|#f42d00|SH3b	TL|285|347|#f42d00|SH3b	TL|364|427|#f42d00|SH3b
UPI0009DF0343	500	RE|7|29|#C6DBF5|TM	RE|66|171|#3951F0|Pfam:Peptidase_M23	TL|196|259|#f42d00|SH3b	TL|285|347|#f42d00|SH3b	TL|364|434|#f42d00|SH3b
UPI0009DF445F	266	RE|6|112|#3951F0|Pfam:Peptidase_M23	TL|138|189|#f42d00|SH3b	TL|204|265|#f42d00|SH3b
UPI0009E0219F	389	TL|105|169|#f42d00|SH3b	TL|182|241|#f42d00|SH3b	RE|286|381|#3951F0|Pfam:Peptidase_M23
UPI0009E4267D	476	RE|1|30|#F0614B|SP	RE|211|310|#3951F0|Pfam:Peptidase_M23	TL|332|394|#f42d00|SH3b
UPI0009E5E366	384	RE|1|29|#F0614B|SP	RE|180|261|#3951F0|Pfam:Peptidase_M23	TL|304|374|#f42d00|SH3b
UPI0009E8B0AF	439	RE|20|42|#C6DBF5|TM	RE|75|180|#3951F0|Pfam:Peptidase_M23	TL|205|269|#f42d00|SH3b	TL|296|358|#f42d00|SH3b	TL|374|437|#f42d00|SH3b
A0A0Q5UE38|A0A0Q5UE38_9SPHI	416	RE|173|271|#3951F0|Pfam:Peptidase_M23	TL|291|355|#f42d00|SH3b	TL|363|416|#f42d00|SH3b
UPI0009EBBE9F	460	RE|211|310|#3951F0|Pfam:Peptidase_M23	TL|332|394|#f42d00|SH3b
UPI0009EC4FFA	412	RE|1|29|#F0614B|SP	RE|180|279|#3951F0|Pfam:Peptidase_M23	TL|329|401|#f42d00|SH3b
UPI0009EDDF94	420	RE|174|273|#3951F0|Pfam:Peptidase_M23	TL|295|357|#f42d00|SH3b
UPI0009EEB7AC	411	RE|1|29|#F0614B|SP	RE|180|279|#3951F0|Pfam:Peptidase_M23	TL|329|401|#f42d00|SH3b
UPI0009F2152E	281	RE|75|174|#3951F0|Pfam:Peptidase_M23	TL|200|273|#f42d00|SH3b
UPI0009F2986F	446	RE|7|29|#C6DBF5|TM	RE|205|303|#3951F0|Pfam:Peptidase_M23	TL|324|387|#f42d00|SH3b
A0A0S2GCF3|A0A0S2GCF3_9GAMM	276	RE|1|31|#F0614B|SP	RE|63|163|#3951F0|Pfam:Peptidase_M23	TL|192|268|#f42d00|SH3b
UPI0009F93B75	488	TL|39|97|#f42d00|SH3b	RE|386|481|#3951F0|Pfam:Peptidase_M23
UPI0009F94803	256	RE|1|27|#F0614B|SP	RE|50|149|#3951F0|Pfam:Peptidase_M23	TL|177|242|#f42d00|SH3b
A0A1N6NTR8|A0A1N6NTR8_9MICO	430	RE|7|29|#C6DBF5|TM	RE|66|171|#3951F0|Pfam:Peptidase_M23	TL|196|260|#f42d00|SH3b	TL|287|349|#f42d00|SH3b	TL|365|428|#f42d00|SH3b
A0A1M5AD17|A0A1M5AD17_STRHI	408	RE|1|18|#F0614B|SP	RE|181|280|#3951F0|Pfam:Peptidase_M23	TL|325|398|#f42d00|SH3b
UPI0009FCB7AE	467	RE|1|26|#F0614B|SP	TL|32|90|#f42d00|SH3b	RE|351|446|#3951F0|Pfam:Peptidase_M23
UPI000A03408F	499	RE|31|50|#C6DBF5|TM	TL|56|115|#f42d00|SH3b	RE|394|489|#3951F0|Pfam:Peptidase_M23
UPI000A0392CB	456	RE|219|316|#3951F0|Pfam:Peptidase_M23	TL|336|399|#f42d00|SH3b
UPI000A0427E1	461	RE|220|318|#3951F0|Pfam:Peptidase_M23	TL|338|402|#f42d00|SH3b
A0A161IEE9|A0A161IEE9_9MICO	400	RE|1|34|#F0614B|SP	RE|65|169|#3951F0|Pfam:Peptidase_M23	TL|195|259|#f42d00|SH3b	TL|261|324|#f42d00|SH3b	TL|334|399|#f42d00|SH3b
M7NC66|M7NC66_9BACT	437	RE|1|20|#F0614B|SP	RE|198|298|#3951F0|Pfam:Peptidase_M23	TL|317|380|#f42d00|SH3b
UPI000A05F533	302	RE|48|70|#C6DBF5|TM	RE|94|195|#3951F0|Pfam:Peptidase_M23	TL|221|294|#f42d00|SH3b
UPI000A068229	432	RE|1|23|#F0614B|SP	RE|198|295|#3951F0|Pfam:Peptidase_M23	TL|315|377|#f42d00|SH3b
UPI000A32182A	426	RE|7|29|#C6DBF5|TM	RE|66|171|#3951F0|Pfam:Peptidase_M23	TL|196|259|#f42d00|SH3b	TL|285|347|#f42d00|SH3b	TL|361|424|#f42d00|SH3b
UPI000A3844D4	564	RE|1|24|#F0614B|SP	TL|45|106|#f42d00|SH3b	TL|117|179|#f42d00|SH3b	TL|194|256|#f42d00|SH3b	TL|276|338|#f42d00|SH3b	TL|356|418|#f42d00|SH3b	RE|455|559|#3951F0|Pfam:Peptidase_M23
UPI000A3B1FFE	436	RE|1|23|#F0614B|SP	RE|197|294|#3951F0|Pfam:Peptidase_M23	TL|315|377|#f42d00|SH3b
UPI000A3BDABF	564	RE|1|24|#F0614B|SP	TL|45|107|#f42d00|SH3b	TL|117|179|#f42d00|SH3b	TL|194|256|#f42d00|SH3b	TL|275|338|#f42d00|SH3b	TL|356|418|#f42d00|SH3b	RE|455|559|#3951F0|Pfam:Peptidase_M23
UPI000B4C0658	425	PU|26|69|#ba6835|LysM	TL|79|142|#f42d00|SH3b	PU|169|212|#ba6835|LysM	PU|234|277|#ba6835|LysM	RE|313|419|#3951F0|Pfam:Peptidase_M23
UPI000B79F8D1	409	RE|181|279|#3951F0|Pfam:Peptidase_M23	TL|327|399|#f42d00|SH3b
UPI000B7A15DA	409	RE|13|35|#C6DBF5|TM	RE|181|279|#3951F0|Pfam:Peptidase_M23	TL|327|399|#f42d00|SH3b
A0A1H3LG99|A0A1H3LG99_9BACL	401	RE|1|18|#F0614B|SP	RE|180|276|#3951F0|Pfam:Peptidase_M23	TL|321|392|#f42d00|SH3b
UPI000B84DCA0	283	RE|38|55|#C6DBF5|TM	RE|77|176|#3951F0|Pfam:Peptidase_M23	TL|202|275|#f42d00|SH3b
UPI000B8A57EB	378	RE|1|24|#F0614B|SP	RE|198|297|#3951F0|Pfam:Peptidase_M23	TL|316|378|#f42d00|SH3b
UPI000BBC1A65	486	RE|47|147|#3951F0|Pfam:Peptidase_M23	PR|191|337|#4d4d74|Ami_2	TL|408|474|#f42d00|SH3b
UPI000BBC44A6	486	RE|47|149|#3951F0|Pfam:Peptidase_M23	PR|191|334|#4d4d74|Ami_2	TL|406|474|#f42d00|SH3b
A0A285X403|A0A285X403_9FLAO	354	RE|175|274|#3951F0|Pfam:Peptidase_M23	TL|293|354|#f42d00|SH3b
UPI000BEBB096	414	RE|7|29|#C6DBF5|TM	RE|58|147|#DCA336|SCOP:d1gw5a_	RE|194|289|#3951F0|Pfam:Peptidase_M23	TL|330|404|#f42d00|SH3b
UPI000BEF4BB4	386	RE|1|25|#F0614B|SP	TL|38|100|#f42d00|SH3b	TL|104|167|#f42d00|SH3b	TL|178|240|#f42d00|SH3b	RE|272|370|#3951F0|Pfam:Peptidase_M23
UPI000BEFF1B5	487	RE|1|24|#F0614B|SP	TL|45|106|#f42d00|SH3b	TL|122|184|#f42d00|SH3b	TL|198|261|#f42d00|SH3b	TL|279|341|#f42d00|SH3b	RE|378|482|#3951F0|Pfam:Peptidase_M23
UPI000BF1A85E	536	RE|1|24|#F0614B|SP	TL|45|107|#f42d00|SH3b	TR|122|179|#ff3300|SH3	TL|251|314|#f42d00|SH3b	TL|332|394|#f42d00|SH3b	RE|427|531|#3951F0|Pfam:Peptidase_M23
UPI000BF454D8	497	RE|1|24|#F0614B|SP	TL|45|107|#f42d00|SH3b	TL|122|184|#f42d00|SH3b	TL|203|266|#f42d00|SH3b	TL|284|346|#f42d00|SH3b	RE|388|492|#3951F0|Pfam:Peptidase_M23
UPI000BF5D4FC	595	RE|13|35|#C6DBF5|TM	RE|58|161|#3951F0|Pfam:Peptidase_M23	TL|180|244|#f42d00|SH3b	TL|254|315|#f42d00|SH3b	RE|476|588|#C3DCC7|Pfam:Glucosaminidase
UPI000BF61821	374	TL|31|92|#f42d00|SH3b	TL|101|163|#f42d00|SH3b	TL|171|233|#f42d00|SH3b	RE|265|369|#3951F0|Pfam:Peptidase_M23
UPI000BF6ABA3	594	TL|50|107|#f42d00|SH3b	TL|110|171|#f42d00|SH3b	TL|184|247|#f42d00|SH3b	TL|265|326|#f42d00|SH3b	RE|485|589|#3951F0|Pfam:Peptidase_M23
A0A2A8KK32|A0A2A8KK32_BACAN	186	RE|1|61|#3951F0|Pfam:Peptidase_M23	TL|103|176|#f42d00|SH3b
UPI000BF96A69	297	RE|15|37|#C6DBF5|TM	RE|49|71|#C6DBF5|TM	TL|95|157|#f42d00|SH3b	RE|188|292|#3951F0|Pfam:Peptidase_M23
UPI000BF97D46	569	RE|1|24|#F0614B|SP	TL|45|106|#f42d00|SH3b	TL|117|179|#f42d00|SH3b	TL|194|256|#f42d00|SH3b	TL|276|338|#f42d00|SH3b	TL|356|418|#f42d00|SH3b	RE|460|564|#3951F0|Pfam:Peptidase_M23
UPI000BFA6847	295	RE|1|19|#F0614B|SP	TR|41|93|#ff3300|SH3	TL|101|163|#f42d00|SH3b	RE|186|290|#3951F0|Pfam:Peptidase_M23
UPI000BFC50BA	411	RE|1|26|#F0614B|SP	RE|191|286|#3951F0|Pfam:Peptidase_M23	TL|328|401|#f42d00|SH3b
UPI000BFCC221	571	RE|1|24|#F0614B|SP	TL|45|107|#f42d00|SH3b	TL|117|179|#f42d00|SH3b	TL|194|256|#f42d00|SH3b	TL|277|339|#f42d00|SH3b	TL|358|420|#f42d00|SH3b	RE|462|566|#3951F0|Pfam:Peptidase_M23
UPI000BFE0950	569	RE|1|24|#F0614B|SP	TL|45|107|#f42d00|SH3b	TL|117|179|#f42d00|SH3b	TL|194|256|#f42d00|SH3b	TL|275|338|#f42d00|SH3b	TL|356|418|#f42d00|SH3b	RE|460|564|#3951F0|Pfam:Peptidase_M23
UPI000BFFA382	374	RE|1|18|#F0614B|SP	RE|193|291|#3951F0|Pfam:Peptidase_M23	TL|310|374|#f42d00|SH3b
UPI000C082E59	378	RE|1|24|#F0614B|SP	RE|198|297|#3951F0|Pfam:Peptidase_M23	TL|314|378|#f42d00|SH3b
UPI000C1C2EB2	486	RE|47|148|#3951F0|Pfam:Peptidase_M23	PR|191|334|#4d4d74|Ami_2	TL|406|474|#f42d00|SH3b
UPI000C1C4BC1	486	RE|47|147|#3951F0|Pfam:Peptidase_M23	PR|191|334|#4d4d74|Ami_2	TL|406|474|#f42d00|SH3b
UPI000C1C547F	486	RE|47|148|#3951F0|Pfam:Peptidase_M23	PR|191|334|#4d4d74|Ami_2	TL|408|474|#f42d00|SH3b
UPI000C1C9669	368	RE|1|22|#F0614B|SP	RE|192|290|#3951F0|Pfam:Peptidase_M23	TL|309|366|#f42d00|SH3b
UPI000C231578	332	RE|17|39|#C6DBF5|TM	RE|74|178|#3951F0|Pfam:Peptidase_M23	TL|203|267|#f42d00|SH3b	TL|273|332|#f42d00|SH3b
UPI000C23F160	323	RE|1|29|#F0614B|SP	RE|61|167|#3951F0|Pfam:Peptidase_M23	TL|190|255|#f42d00|SH3b
UPI000C23F5FC	673	RE|26|79|#77B1F7|RPT1	RE|85|135|#77B1F7|RPT1	RE|425|524|#3951F0|Pfam:Peptidase_M23	TL|546|609|#f42d00|SH3b
UPI000C24C490	341	RE|21|43|#C6DBF5|TM	RE|79|182|#3951F0|Pfam:Peptidase_M23	TL|209|273|#f42d00|SH3b	TL|276|340|#f42d00|SH3b
UPI000C24DF0C	489	RE|1|28|#F0614B|SP	TL|29|90|#f42d00|SH3b	RE|389|484|#3951F0|Pfam:Peptidase_M23
UPI000C24E86B	501	RE|169|272|#3951F0|Pfam:Peptidase_M23	TL|296|361|#f42d00|SH3b	TL|368|432|#f42d00|SH3b	TL|437|501|#f42d00|SH3b
UPI000C2A07B9	520	RE|1|22|#F0614B|SP	RE|96|170|#EF8181|Blast:SH3b	TL|205|279|#f42d00|SH3b	TL|303|376|#f42d00|SH3b	RE|416|514|#3951F0|Pfam:Peptidase_M23
UPI000C2A3E11	454	TL|30|104|#f42d00|SH3b	TL|139|213|#f42d00|SH3b	TL|237|310|#f42d00|SH3b	RE|350|448|#3951F0|Pfam:Peptidase_M23
UPI000C2AF87B	521	RE|1|24|#F0614B|SP	RE|104|169|#EF8181|Blast:SH3b	TL|206|280|#f42d00|SH3b	TL|304|377|#f42d00|SH3b	RE|417|515|#3951F0|Pfam:Peptidase_M23
UPI000C32B30E	386	RE|1|23|#F0614B|SP	TL|38|99|#f42d00|SH3b	TL|104|167|#f42d00|SH3b	TL|179|241|#f42d00|SH3b	RE|276|380|#3951F0|Pfam:Peptidase_M23
UPI000C330ECA	564	RE|1|24|#F0614B|SP	RE|13|35|#C6DBF5|TM	TL|45|107|#f42d00|SH3b	TL|117|179|#f42d00|SH3b	TL|194|256|#f42d00|SH3b	TL|275|338|#f42d00|SH3b	TL|356|418|#f42d00|SH3b	RE|455|559|#3951F0|Pfam:Peptidase_M23
UPI000C6F142B	267	RE|61|160|#3951F0|Pfam:Peptidase_M23	TL|184|257|#f42d00|SH3b
UPI000C70B9C5	417	RE|173|272|#3951F0|Pfam:Peptidase_M23	TL|294|356|#f42d00|SH3b
UPI000CD876DA	375	RE|4|108|#DCA336|SCOP:d1gw5a_	RE|155|250|#3951F0|Pfam:Peptidase_M23	TL|291|365|#f42d00|SH3b
UPI000CD9547C	612	RE|1|24|#F0614B|SP	TL|45|101|#f42d00|SH3b	TL|105|167|#f42d00|SH3b	TL|180|242|#f42d00|SH3b	TL|260|321|#f42d00|SH3b	TL|400|462|#f42d00|SH3b	RE|503|607|#3951F0|Pfam:Peptidase_M23
UPI000CD9BC7E	569	RE|1|24|#F0614B|SP	TL|45|103|#f42d00|SH3b	TL|105|166|#f42d00|SH3b	TL|180|242|#f42d00|SH3b	TL|259|321|#f42d00|SH3b	RE|460|564|#3951F0|Pfam:Peptidase_M23
UPI000CDF0A48	489	RE|47|148|#3951F0|Pfam:Peptidase_M23	PR|191|337|#4d4d74|Ami_2	TL|404|474|#f42d00|SH3b

## Sheet: Fig. 6-3
Habitat information
	Others	Fresh water, marine, and sediment	Plant-associated	Animal and human host	Soil
E8N305|E8N305_ANATU	1	0	1	0	0
UPI000685E488	1	0	1	0	0
UPI000736081A	1	0	1	0	0
UPI000736C526	1	0	1	0	0
UPI00073731C4	1	0	1	0	0
UPI0009AECA4E	1	0	1	0	0
UPI0009FCB7AE	1	0	1	0	0
A0A2A7DV80|A0A2A7DV80_9BACI	1	0	0	1	1
A0A2A7XAR4|A0A2A7XAR4_9BACI	1	0	0	1	1
A0A2A8DU69|A0A2A8DU69_9BACI	1	0	0	1	1
A0A2A8H897|A0A2A8H897_9BACI	1	0	0	1	1
A0A2B5NN21|A0A2B5NN21_9BACI	1	0	0	1	1
A0A2B6DXU9|A0A2B6DXU9_9BACI	1	0	0	1	1
A0A2C3RR45|A0A2C3RR45_9BACI	1	0	0	1	1
A0A2C4QK02|A0A2C4QK02_9BACI	1	0	0	1	1
A0A2C5EBL9|A0A2C5EBL9_9BACI	1	0	0	1	1
A0A2C5PCW8|A0A2C5PCW8_9BACI	1	0	0	1	1
UPI000BEFF1B5	1	0	0	1	1
UPI000BF1A85E	1	0	0	1	1
UPI000BFE0950	1	0	0	1	1
A0A2H6L6L9|A0A2H6L6L9_MICAE	1	1	0	0	0
I4IVX5|I4IVX5_MICAE	1	1	0	0	0
A0A1W2BGG5|A0A1W2BGG5_9FIRM	1	0	0	0	0
A0A223CY68|A0A223CY68_9BACL	1	0	0	0	0
A0A248L6I1|A0A248L6I1_9BACL	1	0	0	0	0
A0A248L6L3|A0A248L6L3_9BACL	1	0	0	0	0
A0A248L6X5|A0A248L6X5_9BACL	1	0	0	0	0
A0A285USK1|A0A285USK1_9STAP	1	0	0	0	0
UPI0004940668	1	0	0	0	0
UPI00054F0E61	1	0	0	0	0
UPI00084203C4	0	1	1	1	1
UPI0009D98201	0	1	1	0	1
UPI00099C6EFC	0	1	1	0	1
UPI0009F2152E	0	1	1	0	1
LssL	0	1	1	0	1
D8H1Z4|D8H1Z4_BACAI	0	0	1	1	1
J8K4Z5|J8K4Z5_BACCE	0	0	1	1	1
J8KIC2|J8KIC2_BACCE	0	0	1	1	1
UPI0007ABD29F	0	0	1	1	1
UPI000936B3B9	0	0	1	1	1
UPI0009948F2B	0	0	1	1	1
UPI0009E5E366	0	0	1	1	1
UPI0009E8B0AF	0	0	1	1	1
UPI000B4C0658	0	0	1	1	1
C3AMS7|C3AMS7_BACMY	0	0	1	0	1
K0FHZ8|K0FHZ8_BACTU	0	0	1	0	1
UPI000681F63D	0	0	1	0	1
UPI00068ED542	0	0	1	0	1
UPI000717230C	0	0	1	0	1
UPI0007E8BF90	0	0	1	0	1
UPI00082FEAA8	0	0	1	0	1
UPI0009E0219F	0	0	1	0	1
UPI0009EDDF94	0	0	1	0	1
UPI0009F94803	0	0	1	0	1
UPI000A0392CB	0	0	1	0	1
UPI000A0427E1	0	0	1	0	1
UPI000A3844D4	0	0	1	0	1
UPI000A3BDABF	0	0	1	0	1
UPI000C70B9C5	0	0	1	0	1
K0AAX8|K0AAX8_EXIAB	0	1	1	0	0
UPI0006C92BC7	0	1	1	0	0
UPI000735E4D3	0	1	1	0	0
UPI000736F4BD	0	1	1	0	0
UPI0008778D61	0	1	1	0	0
UPI000A068229	0	1	1	1	0
UPI0009B20461	0	1	1	0	0
E9SF97|E9SF97_RUMAL	0	0	1	1	0
UPI00066D972F	0	0	1	1	0
UPI00066E4C9E	0	0	1	1	0
UPI00067931CD	0	0	1	1	0
UPI0006D5617D	0	0	1	1	0
UPI00070F30D3	0	0	1	1	0
UPI000852C3EC	0	0	1	1	0
UPI0009B88DD2	0	0	1	1	0
UPI0009B91831	0	0	1	1	0
UPI0009D974E7	0	0	1	1	0
UPI000A05F533	0	0	1	1	0
A0A1E7HZI0|A0A1E7HZI0_9DELT	0	0	1	0	0
UPI00068B51A5	0	0	1	0	0
UPI00068BC3D7	0	0	1	0	0
UPI0006FB3518	0	0	1	0	0
UPI0006FD9867	0	0	1	0	0
UPI000700611D	0	0	1	0	0
UPI0007023CF1	0	0	1	0	0
UPI000716A5C9	0	0	1	0	0
UPI0007863912	0	0	1	0	0
UPI00082ACFB7	0	0	1	0	0
UPI00082C1066	0	0	1	0	0
UPI0008592555	0	0	1	0	0
UPI0008A4E5D5	0	0	1	0	0
UPI0008FE323C	0	0	1	0	0
UPI0008FEA0C3	0	0	1	0	0
UPI00093BDA55	0	0	1	0	0
UPI000990FDDC	0	0	1	0	0
UPI00099FB4D0	0	0	1	0	0
UPI0009A0DBDB	0	0	1	0	0
UPI0009C16349	0	0	1	0	0
UPI0009DF0343	0	0	1	0	0
UPI0009DF445F	0	0	1	0	0
UPI0009E4267D	0	0	1	0	0
UPI0009EBBE9F	0	0	1	0	0
UPI0009EC4FFA	0	0	1	0	0
UPI0009EEB7AC	0	0	1	0	0
UPI0009F2986F	0	0	1	0	0
UPI0009F93B75	0	0	1	0	0
UPI000A03408F	0	0	1	0	0
UPI000A32182A	0	0	1	0	0
UPI000A3B1FFE	0	0	1	0	0
UPI000B79F8D1	0	0	1	0	0
UPI000B7A15DA	0	0	1	0	0
UPI000C32B30E	0	0	1	0	0
UPI000C330ECA	0	0	1	0	0
UPI000C6F142B	0	0	1	0	0
A0A0U4DMG0|A0A0U4DMG0_BURCE	0	1	0	1	1
A0A1B4K5M9|A0A1B4K5M9_BURTH	0	1	0	1	1
A0A1C8ZET3|A0A1C8ZET3_BURL3	0	1	0	1	1
A0A291CFT5|A0A291CFT5_BURTH	0	1	0	1	1
Q2T471|Q2T471_BURTA	0	1	0	1	1
UPI000625CE62	0	1	0	1	1
A0A119H2R4|A0A119H2R4_9BURK	0	1	0	0	1
A0A178KBR7|A0A178KBR7_9BACL	0	1	0	0	1
A0A178KFC4|A0A178KFC4_9BACL	0	1	0	0	1
A0A178KFH4|A0A178KFH4_9BACL	0	1	0	0	1
A0A178KFL7|A0A178KFL7_9BACL	0	1	0	0	1
A0A1G7K6S3|A0A1G7K6S3_CELCE	0	1	0	0	1
A0A1X7D9Y3|A0A1X7D9Y3_CELCE	0	1	0	0	1
A0A1H2RML5|A0A1H2RML5_LYSEN	0	1	0	0	1
A0A0E1TLU9|A0A0E1TLU9_BURPE	0	0	0	1	1
A0A0G8F249|A0A0G8F249_BACCE	0	0	0	1	1
A0A0H2KV91|A0A0H2KV91_9MICO	0	0	0	1	1
A0A0H3HSR3|A0A0H3HSR3_BURP2	0	0	0	1	1
A0A0K6MXE2|A0A0K6MXE2_BACIU	0	0	0	1	1
A0A0P0U7N7|A0A0P0U7N7_FLAPS	0	0	0	1	1
A0A150C029|A0A150C029_BACCE	0	0	0	1	1
A0A150C4V7|A0A150C4V7_BACCE	0	0	0	1	1
A0A150DAI2|A0A150DAI2_BACCE	0	0	0	1	1
A0A158RGN1|A0A158RGN1_BACC3	0	0	0	1	1
A0A158RKU3|A0A158RKU3_BACC3	0	0	0	1	1
A0A161RCV6|A0A161RCV6_BACCE	0	0	0	1	1
A0A1D3PCM7|A0A1D3PCM7_BACCE	0	0	0	1	1
A0A1D3QDF5|A0A1D3QDF5_BACCE	0	0	0	1	1
A0A1Q4L2D2|A0A1Q4L2D2_BACCE	0	0	0	1	1
A0A1Q9I7H6|A0A1Q9I7H6_BACCE	0	0	0	1	1
A0A1S0SIL1|A0A1S0SIL1_BURPE	0	0	0	1	1
A0A1S9YKP8|A0A1S9YKP8_BACCE	0	0	0	1	1
A0A2A7HSX8|A0A2A7HSX8_BACCE	0	0	0	1	1
A0A2A7ZN04|A0A2A7ZN04_BACCE	0	0	0	1	1
A0A2A8KK32|A0A2A8KK32_BACAN	0	0	0	1	1
A0A2A8LLT9|A0A2A8LLT9_BACCE	0	0	0	1	1
A0A2A8S3L7|A0A2A8S3L7_BACCE	0	0	0	1	1
A0A2B0CBV7|A0A2B0CBV7_BACCE	0	0	0	1	1
A0A2B0F9J6|A0A2B0F9J6_BACCE	0	0	0	1	1
A0A2B0LRX9|A0A2B0LRX9_BACCE	0	0	0	1	1
A0A2B0XII8|A0A2B0XII8_BACAN	0	0	0	1	1
A0A2B1FHK0|A0A2B1FHK0_BACCE	0	0	0	1	1
A0A2B1KZ82|A0A2B1KZ82_BACCE	0	0	0	1	1
A0A2B2LLT9|A0A2B2LLT9_BACCE	0	0	0	1	1
A0A2B3XW31|A0A2B3XW31_BACAN	0	0	0	1	1
A0A2B9Q5K8|A0A2B9Q5K8_BACCE	0	0	0	1	1
A0A2C1HQU4|A0A2C1HQU4_BACCE	0	0	0	1	1
A0A2C1LMU0|A0A2C1LMU0_BACCE	0	0	0	1	1
A0A2C2TS64|A0A2C2TS64_BACCE	0	0	0	1	1
A0A2I0R9X3|A0A2I0R9X3_BACCE	0	0	0	1	1
A1BZP3|A1BZP3_BACCE	0	0	0	1	1
A8EK02|A8EK02_BURPE	0	0	0	1	1
B3ZFN0|B3ZFN0_BACCE	0	0	0	1	1
B3ZGT4|B3ZGT4_BACCE	0	0	0	1	1
B3ZU82|B3ZU82_BACCE	0	0	0	1	1
B3ZUZ7|B3ZUZ7_BACCE	0	0	0	1	1
B7HIU4|B7HIU4_BACC4	0	0	0	1	1
B7JJL5|B7JJL5_BACC0	0	0	0	1	1
B7JRA3|B7JRA3_BACC0	0	0	0	1	1
B9J515|B9J515_BACCQ	0	0	0	1	1
C2PAK5|C2PAK5_BACCE	0	0	0	1	1
C2PDN3|C2PDN3_BACCE	0	0	0	1	1
C2Q7P6|C2Q7P6_BACCE	0	0	0	1	1
C2QNK9|C2QNK9_BACCE	0	0	0	1	1
C2TC20|C2TC20_BACCE	0	0	0	1	1
C2TQQ2|C2TQQ2_BACCE	0	0	0	1	1
C2V4F4|C2V4F4_BACCE	0	0	0	1	1
C2VSC7|C2VSC7_BACCE	0	0	0	1	1
C2W4A4|C2W4A4_BACCE	0	0	0	1	1
C2WI55|C2WI55_BACCE	0	0	0	1	1
C2WYI4|C2WYI4_BACCE	0	0	0	1	1
C2X7E6|C2X7E6_BACCE	0	0	0	1	1
C2XPL3|C2XPL3_BACCE	0	0	0	1	1
C2Z3E4|C2Z3E4_BACCE	0	0	0	1	1
J7WXW9|J7WXW9_BACCE	0	0	0	1	1
J7XXP5|J7XXP5_BACCE	0	0	0	1	1
J7ZZV7|J7ZZV7_BACCE	0	0	0	1	1
J8C8N8|J8C8N8_BACCE	0	0	0	1	1
J8D761|J8D761_BACCE	0	0	0	1	1
J8E437|J8E437_BACCE	0	0	0	1	1
J8EPT9|J8EPT9_BACCE	0	0	0	1	1
J8EWL0|J8EWL0_BACCE	0	0	0	1	1
J8JS66|J8JS66_BACCE	0	0	0	1	1
J8KBI2|J8KBI2_BACCE	0	0	0	1	1
J8KPT8|J8KPT8_BACCE	0	0	0	1	1
J8NKA8|J8NKA8_BACCE	0	0	0	1	1
J8NYQ9|J8NYQ9_BACCE	0	0	0	1	1
J8PN14|J8PN14_BACCE	0	0	0	1	1
J9A091|J9A091_BACCE	0	0	0	1	1
J9A0X0|J9A0X0_BACCE	0	0	0	1	1
Q63FS3|Q63FS3_BACCZ	0	0	0	1	1
Q63MR8|Q63MR8_BURPS	0	0	0	1	1
Q81HR4|Q81HR4_BACCR	0	0	0	1	1
Q81RY2|Q81RY2_BACAN	0	0	0	1	1
R8DCF3|R8DCF3_BACCE	0	0	0	1	1
R8EZ43|R8EZ43_BACCE	0	0	0	1	1
R8F0H8|R8F0H8_BACCE	0	0	0	1	1
R8LZR1|R8LZR1_BACCE	0	0	0	1	1
R8N907|R8N907_BACCE	0	0	0	1	1
R8PKM3|R8PKM3_BACCE	0	0	0	1	1
R8QVM9|R8QVM9_BACCE	0	0	0	1	1
R8QWY4|R8QWY4_BACCE	0	0	0	1	1
R8TA60|R8TA60_BACCE	0	0	0	1	1
R8UC82|R8UC82_BACCE	0	0	0	1	1
R8UDA8|R8UDA8_BACCE	0	0	0	1	1
UPI00046EA4A4	0	0	0	1	1
UPI000BF6ABA3	0	0	0	1	1
UPI000BF96A69	0	0	0	1	1
UPI000BF97D46	0	0	0	1	1
UPI000BFA6847	0	0	0	1	1
UPI000BFCC221	0	0	0	1	1
A0A090YK78|A0A090YK78_BACMY	0	0	0	0	1
A0A0B2BFT9|A0A0B2BFT9_9ACTN	0	0	0	0	1
A0A0D6SWY6|A0A0D6SWY6_BACMY	0	0	0	0	1
A0A0S2F6K6|A0A0S2F6K6_9GAMM	0	0	0	0	1
A0A0S2FVW8|A0A0S2FVW8_9GAMM	0	0	0	0	1
A0A0S2G1A2|A0A0S2G1A2_9GAMM	0	0	0	0	1
A0A0S2GBF9|A0A0S2GBF9_9GAMM	0	0	0	0	1
A0A0S2GCF3|A0A0S2GCF3_9GAMM	0	0	0	0	1
A0A108U937|A0A108U937_9GAMM	0	0	0	0	1
A0A108UC75|A0A108UC75_9GAMM	0	0	0	0	1
A0A108UCQ9|A0A108UCQ9_9GAMM	0	0	0	0	1
A0A118Q713|A0A118Q713_BURPY	0	0	0	0	1
A0A160L6V2|A0A160L6V2_BACTI	0	0	0	0	1
A0A161IEE9|A0A161IEE9_9MICO	0	0	0	0	1
A0A1B1LHY0|A0A1B1LHY0_BACTU	0	0	0	0	1
A0A1C4F4Z5|A0A1C4F4Z5_BACMY	0	0	0	0	1
A0A1C6S9C5|A0A1C6S9C5_9ACTN	0	0	0	0	1
A0A1C6VUQ4|A0A1C6VUQ4_9ACTN	0	0	0	0	1
A0A1C6W9C2|A0A1C6W9C2_9BACI	0	0	0	0	1
A0A1C9C3S6|A0A1C9C3S6_BACTU	0	0	0	0	1
A0A1D3N289|A0A1D3N289_BACMY	0	0	0	0	1
A0A1E8ARX1|A0A1E8ARX1_BACTU	0	0	0	0	1
A0A1H6C711|A0A1H6C711_SACHI	0	0	0	0	1
A0A1M4XHR6|A0A1M4XHR6_9BACL	0	0	0	0	1
A0A1M5AD17|A0A1M5AD17_STRHI	0	0	0	0	1
A0A1S2BXK1|A0A1S2BXK1_9BACI	0	0	0	0	1
A0A1S2VK18|A0A1S2VK18_9BACT	0	0	0	0	1
A0A1S8GC07|A0A1S8GC07_BACMY	0	0	0	0	1
A0A1S9XRI9|A0A1S9XRI9_BACMY	0	0	0	0	1
A0A242WYE4|A0A242WYE4_BACTU	0	0	0	0	1
A0A242X5Y9|A0A242X5Y9_BACTU	0	0	0	0	1
A0A242XMK2|A0A242XMK2_BACTU	0	0	0	0	1
A0A243AAF9|A0A243AAF9_BACTU	0	0	0	0	1
A0A243AGP6|A0A243AGP6_BACTU	0	0	0	0	1
A0A243BPD3|A0A243BPD3_BACTU	0	0	0	0	1
A0A243C8S2|A0A243C8S2_BACTU	0	0	0	0	1
A0A243CCJ0|A0A243CCJ0_BACTU	0	0	0	0	1
A0A243D796|A0A243D796_BACTU	0	0	0	0	1
A0A243E351|A0A243E351_BACTU	0	0	0	0	1
A0A243HN65|A0A243HN65_BACTA	0	0	0	0	1
A0A243HSQ3|A0A243HSQ3_BACTA	0	0	0	0	1
A0A243ID27|A0A243ID27_BACHU	0	0	0	0	1
A0A243JBB2|A0A243JBB2_BACTU	0	0	0	0	1
A0A243MYI5|A0A243MYI5_BACTV	0	0	0	0	1
A0A243NNR7|A0A243NNR7_BACTV	0	0	0	0	1
A0A290ZXF8|A0A290ZXF8_9GAMM	0	0	0	0	1
A0A291A5C5|A0A291A5C5_9GAMM	0	0	0	0	1
A0A2A7G6B0|A0A2A7G6B0_9BACI	0	0	0	0	1
A0A2A7GKU9|A0A2A7GKU9_BACTU	0	0	0	0	1
A0A2A9ET23|A0A2A9ET23_9MICO	0	0	0	0	1
A0A2B1HZ36|A0A2B1HZ36_BACTU	0	0	0	0	1
A0A2B5WZJ8|A0A2B5WZJ8_9BACI	0	0	0	0	1
A0A2C3KEJ4|A0A2C3KEJ4_9BACI	0	0	0	0	1
A0A2C9YRH1|A0A2C9YRH1_BACTU	0	0	0	0	1
A0A2C9YZQ9|A0A2C9YZQ9_BACTU	0	0	0	0	1
A0A2J9B582|A0A2J9B582_BACTU	0	0	0	0	1
A0A2J9B6U0|A0A2J9B6U0_BACTU	0	0	0	0	1
A0A2J9BA08|A0A2J9BA08_BACTU	0	0	0	0	1
A9KQU1|A9KQU1_LACP7	0	0	0	0	1
A9VFK6|A9VFK6_BACWK	0	0	0	0	1
B1YEQ5|B1YEQ5_EXIS2	0	0	0	0	1
B1YEQ6|B1YEQ6_EXIS2	0	0	0	0	1
B1YLS7|B1YLS7_EXIS2	0	0	0	0	1
C3BM12|C3BM12_9BACI	0	0	0	0	1
C3G1M0|C3G1M0_BACTU	0	0	0	0	1
C3GWN1|C3GWN1_BACTU	0	0	0	0	1
F0PJM5|F0PJM5_BACT0	0	0	0	0	1
K5CA26|K5CA26_LEPME	0	0	0	0	1
M6CLR4|M6CLR4_LEPME	0	0	0	0	1
M7NC66|M7NC66_9BACT	0	0	0	0	1
Q3EQW9|Q3EQW9_BACTI	0	0	0	0	1
R8ZUC1|R8ZUC1_9LEPT	0	0	0	0	1
UPI0002FCE4B5	0	0	0	0	1
UPI000317B33A	0	0	0	0	1
UPI000349E834	0	0	0	0	1
UPI00035F6557	0	0	0	0	1
UPI0003620128	0	0	0	0	1
UPI00036C0373	0	0	0	0	1
UPI0003714C0A	0	0	0	0	1
UPI000375AC45	0	0	0	0	1
UPI00037F346B	0	0	0	0	1
UPI000478A6F7	0	0	0	0	1
UPI0004792B58	0	0	0	0	1
UPI00047B8156	0	0	0	0	1
UPI00048CE610	0	0	0	0	1
UPI000493C740	0	0	0	0	1
UPI00049429A1	0	0	0	0	1
UPI0004B98F61	0	0	0	0	1
UPI000525937C	0	0	0	0	1
UPI000BEBB096	0	0	0	0	1
UPI000BEF4BB4	0	0	0	0	1
UPI000BF454D8	0	0	0	0	1
UPI000BF5D4FC	0	0	0	0	1
UPI000BF61821	0	0	0	0	1
UPI000BFC50BA	0	0	0	0	1
UPI000C1C9669	0	0	0	0	1
UPI000C231578	0	0	0	0	1
UPI000C23F5FC	0	0	0	0	1
UPI000C24E86B	0	0	0	0	1
UPI000CD876DA	0	0	0	0	1
UPI000CD9547C	0	0	0	0	1
UPI000CD9BC7E	0	0	0	0	1
V5M608|V5M608_BACTU	0	0	0	0	1
W4EJ40|W4EJ40_BACMY	0	0	0	0	1
W8XY88|W8XY88_BACTU	0	0	0	0	1
W8YM25|W8YM25_BACTU	0	0	0	0	1
W8ZAK9|W8ZAK9_BACTU	0	0	0	0	1
A0A0A2LZU2|A0A0A2LZU2_9FLAO	0	1	0	0	0
A0A1M7G4P8|A0A1M7G4P8_9STAP	0	1	0	0	0
A0A212QR09|A0A212QR09_9CHLR	0	1	0	0	0
A0A242VGH2|A0A242VGH2_9STAP	0	1	0	0	0
A0A2C6V531|A0A2C6V531_NOSLI	0	1	0	0	0
A0A2K4FAC8|A0A2K4FAC8_9STAP	0	1	0	0	0
A0A2K4FCG9|A0A2K4FCG9_9STAP	0	1	0	0	0
A9AVQ8|A9AVQ8_HERA2	0	1	0	0	0
A9WA90|A9WA90_CHLAA	0	1	0	0	0
B0SKK4|B0SKK4_LEPBP	0	1	0	0	0
B8GCH7|B8GCH7_CHLAD	0	1	0	0	0
I0K5C8|I0K5C8_9BACT	0	1	0	0	0
K0A9Z4|K0A9Z4_EXIAB	0	1	0	0	0
R9AA61|R9AA61_9LEPT	0	1	0	0	0
S2DIZ8|S2DIZ8_9BACT	0	1	0	0	0
U1N0Q7|U1N0Q7_9BACL	0	1	0	0	0
UPI00036CC281	0	1	0	0	0
UPI0003F98243	0	1	0	0	0
UPI000406E6FA	0	1	0	0	0
UPI0004081D91	0	1	0	0	0
UPI00047902BE	0	1	0	0	0
UPI0004946A9E	0	1	0	0	0
UPI000BFFA382	0	1	0	0	0
A0A073K7X4|A0A073K7X4_9BACI	0	1	0	0	0
A0A073KCL1|A0A073KCL1_9BACI	0	1	0	0	0
A0A0B5AX71|A0A0B5AX71_9BACL	0	1	0	0	0
A0A0V8GBR5|A0A0V8GBR5_9BACL	0	1	0	0	0
A0A0V8GH89|A0A0V8GH89_9BACL	0	1	0	0	0
A0A1C4YB00|A0A1C4YB00_9ACTN	0	1	0	0	0
A0A1H1M1T2|A0A1H1M1T2_9CELL	0	1	0	0	0
A0A1H4TSA3|A0A1H4TSA3_9FLAO	0	1	0	0	0
A0A1I4XJD3|A0A1I4XJD3_9FLAO	0	1	0	0	0
A0A1L2ZQL4|A0A1L2ZQL4_9MICC	0	1	0	0	0
A0A1M4SE73|A0A1M4SE73_9FLAO	0	1	0	0	0
A0A1M5G9C0|A0A1M5G9C0_9FLAO	0	1	0	0	0
A0A1M5VPJ0|A0A1M5VPJ0_9FLAO	0	1	0	0	0
A0A1T5LXW8|A0A1T5LXW8_9MICO	0	1	0	0	0
A0A1T5MG56|A0A1T5MG56_9BACT	0	1	0	0	0
A0A1X9YYL3|A0A1X9YYL3_9BACT	0	1	0	0	0
A0A238W5H3|A0A238W5H3_9FLAO	0	1	0	0	0
A0A2G6MQP3|A0A2G6MQP3_9DELT	0	1	0	0	0
A3U569|A3U569_CROAH	0	1	0	0	0
A3XH15|A3XH15_LEEBM	0	1	0	0	0
B4W5I1|B4W5I1_9CYAN	0	1	0	0	0
G8QZX8|G8QZX8_OWEHD	0	1	0	0	0
L8JZ20|L8JZ20_9BACT	0	1	0	0	0
U5BU60|U5BU60_9BACT	0	1	0	0	0
UPI000301BE01	0	1	0	0	0
UPI0003799B4D	0	1	0	0	0
UPI00047B7F03	0	1	0	0	0
UPI00047C9D9B	0	1	0	0	0
UPI00047F92D2	0	1	0	0	0
UPI00056093C1	0	1	0	0	0
UPI0005C5E2B3	0	1	0	0	0
UPI000C23F160	0	1	0	0	0
UPI000C24C490	0	1	0	0	0
UPI000C24DF0C	0	1	0	0	0
A0A0E8TDI9|A0A0E8TDI9_STREE	0	0	0	1	0
A0A0T8WV28|A0A0T8WV28_STREE	0	0	0	1	0
A0A0U0FQB6|A0A0U0FQB6_STREE	0	0	0	1	0
A0A0Y2BZ11|A0A0Y2BZ11_STREE	0	0	0	1	0
A0A133QQ41|A0A133QQ41_STASI	0	0	0	1	0
A0A1B4ABN2|A0A1B4ABN2_9BURK	0	0	0	1	0
A0A1B4B4A8|A0A1B4B4A8_9BURK	0	0	0	1	0
A0A1E5TUD4|A0A1E5TUD4_9STAP	0	0	0	1	0
A0A1H6JYP8|A0A1H6JYP8_RUMFL	0	0	0	1	0
A0A1H7HH44|A0A1H7HH44_RUMFL	0	0	0	1	0
A0A1H7PJ51|A0A1H7PJ51_RUMAL	0	0	0	1	0
A0A1K1LIV3|A0A1K1LIV3_RUMFL	0	0	0	1	0
A0A1K1UI23|A0A1K1UI23_RUMFL	0	0	0	1	0
A0A1M5TNA9|A0A1M5TNA9_9FIRM	0	0	0	1	0
A0A1M7L0X6|A0A1M7L0X6_RUMFL	0	0	0	1	0
A0A1N6NTR8|A0A1N6NTR8_9MICO	0	0	0	1	0
A0A1S8ZKE9|A0A1S8ZKE9_KLEPN	0	0	0	1	0
A0A1Y0IIA8|A0A1Y0IIA8_9BACL	0	0	0	1	0
A0A1Z3TZW4|A0A1Z3TZW4_9STAP	0	0	0	1	0
A0A240BWI4|A0A240BWI4_9STAP	0	0	0	1	0
A0A2A4EI44|A0A2A4EI44_STAPS	0	0	0	1	0
A0A2I0XLY5|A0A2I0XLY5_STAPS	0	0	0	1	0
A0A2K3W769|A0A2K3W769_STACR	0	0	0	1	0
A0A2K3ZGT5|A0A2K3ZGT5_9STAP	0	0	0	1	0
A0A2K4AQ66|A0A2K4AQ66_STAIN	0	0	0	1	0
A0A2K4AVF6|A0A2K4AVF6_STAIN	0	0	0	1	0
A0A2K4DSE1|A0A2K4DSE1_9STAP	0	0	0	1	0
C7QZJ5|C7QZJ5_JONDD	0	0	0	1	0
H0DJE6|H0DJE6_9STAP	0	0	0	1	0
O05156|ALE1_STACP	0	0	0	1	0
P10547|LSTP_STASI	0	0	0	1	0
P10548|LSTP_STAST	0	0	0	1	0
U7PCJ9|U7PCJ9_STASI	0	0	0	1	0
UPI0002FF232A	0	0	0	1	0
UPI00048D0B15	0	0	0	1	0
UPI0004E14D93	0	0	0	1	0
UPI000BBC1A65	0	0	0	1	0
UPI000BBC44A6	0	0	0	1	0
UPI000C1C2EB2	0	0	0	1	0
UPI000C1C4BC1	0	0	0	1	0
UPI000C1C547F	0	0	0	1	0
UPI000CDF0A48	0	0	0	1	0
W7URG0|W7URG0_RUMFL	0	0	0	1	0
A0A031IJU9|A0A031IJU9_9BACL	0	0	0	0	0
A0A031IKS7|A0A031IKS7_9BACL	0	0	0	0	0
A0A031IM98|A0A031IM98_9BACL	0	0	0	0	0
A0A069EW40|A0A069EW40_9BACL	0	0	0	0	0
A0A073JZV7|A0A073JZV7_9BACI	0	0	0	0	0
A0A073K9V3|A0A073K9V3_9BACI	0	0	0	0	0
A0A074KYM9|A0A074KYM9_9BACT	0	0	0	0	0
A0A074LXV3|A0A074LXV3_9BACL	0	0	0	0	0
A0A099DCV6|A0A099DCV6_9BACL	0	0	0	0	0
A0A099DKU4|A0A099DKU4_9BACL	0	0	0	0	0
A0A0D3LCR5|A0A0D3LCR5_9BACT	0	0	0	0	0
A0A0D5L421|A0A0D5L421_9BURK	0	0	0	0	0
A0A0E9ZXQ7|A0A0E9ZXQ7_9FLAO	0	0	0	0	0
A0A0F2QWI4|A0A0F2QWI4_9DELT	0	0	0	0	0
A0A0H4PA79|A0A0H4PA79_9BACT	0	0	0	0	0
A0A0J6D8W0|A0A0J6D8W0_9CELL	0	0	0	0	0
A0A0J6L755|A0A0J6L755_9BACI	0	0	0	0	0
A0A0M0SVS4|A0A0M0SVS4_9BACL	0	0	0	0	0
A0A0M0SWD3|A0A0M0SWD3_9BACL	0	0	0	0	0
A0A0M0T3U7|A0A0M0T3U7_9BACL	0	0	0	0	0
A0A0M9E020|A0A0M9E020_9DELT	0	0	0	0	0
A0A0Q5UE38|A0A0Q5UE38_9SPHI	0	0	0	0	0
A0A0Q8ISZ1|A0A0Q8ISZ1_9GAMM	0	0	0	0	0
A0A0Q8LQQ0|A0A0Q8LQQ0_9MICO	0	0	0	0	0
A0A0S3TXA2|A0A0S3TXA2_9CYAN	0	0	0	0	0
A0A0S7BHV0|A0A0S7BHV0_9CHLR	0	0	0	0	0
A0A0S7Z8U0|A0A0S7Z8U0_9BACT	0	0	0	0	0
A0A0S8A3F4|A0A0S8A3F4_9BACT	0	0	0	0	0
A0A103EZ22|A0A103EZ22_9BURK	0	0	0	0	0
A0A103FQP7|A0A103FQP7_9BURK	0	0	0	0	0
A0A104M5X9|A0A104M5X9_9BURK	0	0	0	0	0
A0A127AYB1|A0A127AYB1_9BACT	0	0	0	0	0
A0A132CI98|A0A132CI98_9BURK	0	0	0	0	0
A0A142HT92|A0A142HT92_9SPHI	0	0	0	0	0
A0A154B0C3|A0A154B0C3_9BACI	0	0	0	0	0
A0A177SDV1|A0A177SDV1_9BACL	0	0	0	0	0
A0A177SEG5|A0A177SEG5_9BACL	0	0	0	0	0
A0A177SET1|A0A177SET1_9BACL	0	0	0	0	0
A0A178MF75|A0A178MF75_9CHLR	0	0	0	0	0
A0A1A9BQA0|A0A1A9BQA0_9ACTN	0	0	0	0	0
A0A1A9LD72|A0A1A9LD72_9FLAO	0	0	0	0	0
A0A1B4SI83|A0A1B4SI83_9BURK	0	0	0	0	0
A0A1E4AIC4|A0A1E4AIC4_9FLAO	0	0	0	0	0
A0A1E9AAF2|A0A1E9AAF2_9STAP	0	0	0	0	0
A0A1F7FZZ9|A0A1F7FZZ9_9BACT	0	0	0	0	0
A0A1F7G086|A0A1F7G086_9BACT	0	0	0	0	0
A0A1F7WHC8|A0A1F7WHC8_9BACT	0	0	0	0	0
A0A1F7WQ92|A0A1F7WQ92_9BACT	0	0	0	0	0
A0A1F7WZU3|A0A1F7WZU3_9BACT	0	0	0	0	0
A0A1F8QKP6|A0A1F8QKP6_9CHLR	0	0	0	0	0
A0A1F9ATH5|A0A1F9ATH5_9DELT	0	0	0	0	0
A0A1F9P7K8|A0A1F9P7K8_9DELT	0	0	0	0	0
A0A1G1SLV5|A0A1G1SLV5_9BACL	0	0	0	0	0
A0A1G3LA13|A0A1G3LA13_9SPIR	0	0	0	0	0
A0A1G6EB60|A0A1G6EB60_9FLAO	0	0	0	0	0
A0A1G8CCS8|A0A1G8CCS8_9MICO	0	0	0	0	0
A0A1G9E9P0|A0A1G9E9P0_9STAP	0	0	0	0	0
A0A1H3LG99|A0A1H3LG99_9BACL	0	0	0	0	0
A0A1H3NYP1|A0A1H3NYP1_9BACI	0	0	0	0	0
A0A1H4G0I7|A0A1H4G0I7_9BACI	0	0	0	0	0
A0A1I1Q3N2|A0A1I1Q3N2_9BACI	0	0	0	0	0
A0A1I1V8R2|A0A1I1V8R2_9BACT	0	0	0	0	0
A0A1I5ZR95|A0A1I5ZR95_9PSEU	0	0	0	0	0
A0A1I6UEP7|A0A1I6UEP7_9BACI	0	0	0	0	0
A0A1I7HFA3|A0A1I7HFA3_9FLAO	0	0	0	0	0
A0A1J0MFY3|A0A1J0MFY3_9CAUD	0	0	0	0	0
A0A1J4RN38|A0A1J4RN38_9CHLR	0	0	0	0	0
A0A1J5D787|A0A1J5D787_9BACT	0	0	0	0	0
A0A1J5DJZ4|A0A1J5DJZ4_9BACT	0	0	0	0	0
A0A1J9ST03|A0A1J9ST03_9BACI	0	0	0	0	0
A0A1J9V102|A0A1J9V102_9BACI	0	0	0	0	0
A0A1J9YRA0|A0A1J9YRA0_9BACI	0	0	0	0	0
A0A1K0AEW3|A0A1K0AEW3_9BACI	0	0	0	0	0
A0A1K0BM78|A0A1K0BM78_9BACI	0	0	0	0	0
A0A1K1VSF6|A0A1K1VSF6_9BACL	0	0	0	0	0
A0A1M7QP95|A0A1M7QP95_9BACT	0	0	0	0	0
A0A1Q3WDU5|A0A1Q3WDU5_9BACT	0	0	0	0	0
A0A1Q7C4J4|A0A1Q7C4J4_9ACTN	0	0	0	0	0
A0A1S2GM45|A0A1S2GM45_9MICC	0	0	0	0	0
A0A1S2K384|A0A1S2K384_9ACTN	0	0	0	0	0
A0A1S2KD98|A0A1S2KD98_9ACTN	0	0	0	0	0
A0A1S2W7X9|A0A1S2W7X9_9BACL	0	0	0	0	0
A0A1S2W891|A0A1S2W891_9BACL	0	0	0	0	0
A0A1S2WD53|A0A1S2WD53_9BACL	0	0	0	0	0
A0A1V1PHU8|A0A1V1PHU8_9DELT	0	0	0	0	0
A0A1V5HY34|A0A1V5HY34_9SPIR	0	0	0	0	0
A0A1V5NQB8|A0A1V5NQB8_9BACT	0	0	0	0	0
A0A1V5NRI5|A0A1V5NRI5_9BACT	0	0	0	0	0
A0A1V5UA40|A0A1V5UA40_9BACT	0	0	0	0	0
A0A1V5UNP2|A0A1V5UNP2_9BACT	0	0	0	0	0
A0A1V6AEW8|A0A1V6AEW8_9BACT	0	0	0	0	0
A0A1V9W1E1|A0A1V9W1E1_9BACI	0	0	0	0	0
A0A1W6DLE3|A0A1W6DLE3_9MICO	0	0	0	0	0
A0A1W6E8X3|A0A1W6E8X3_9BACT	0	0	0	0	0
A0A1W6MM59|A0A1W6MM59_9FLAO	0	0	0	0	0
A0A1W9LG96|A0A1W9LG96_9DELT	0	0	0	0	0
A0A1W9PU24|A0A1W9PU24_9DELT	0	0	0	0	0
A0A1W9SZM9|A0A1W9SZM9_9DELT	0	0	0	0	0
A0A1W9UNA3|A0A1W9UNA3_9CHLR	0	0	0	0	0
A0A1Y0FYF7|A0A1Y0FYF7_9GAMM	0	0	0	0	0
A0A222XBX1|A0A222XBX1_9CELL	0	0	0	0	0
A0A223V952|A0A223V952_9FLAO	0	0	0	0	0
A0A226QT74|A0A226QT74_9BACI	0	0	0	0	0
A0A228GLI1|A0A228GLI1_9BURK	0	0	0	0	0
A0A228PB45|A0A228PB45_9BURK	0	0	0	0	0
A0A228QLD7|A0A228QLD7_9BURK	0	0	0	0	0
A0A231RM30|A0A231RM30_9BACL	0	0	0	0	0
A0A235IZK3|A0A235IZK3_9NOSO	0	0	0	0	0
A0A246PTQ1|A0A246PTQ1_9BACI	0	0	0	0	0
A0A246PUW1|A0A246PUW1_9BACI	0	0	0	0	0
A0A255Z6Z6|A0A255Z6Z6_9FLAO	0	0	0	0	0
A0A285X403|A0A285X403_9FLAO	0	0	0	0	0
A0A2A3XRX7|A0A2A3XRX7_9MICC	0	0	0	0	0
A0A2A4FBA6|A0A2A4FBA6_9BURK	0	0	0	0	0
A0A2A7H0J8|A0A2A7H0J8_9BACI	0	0	0	0	0
A0A2A8SE77|A0A2A8SE77_9BACI	0	0	0	0	0
A0A2A8UWK6|A0A2A8UWK6_9BACI	0	0	0	0	0
A0A2B4FLG6|A0A2B4FLG6_9BACI	0	0	0	0	0
A0A2D8R7S8|A0A2D8R7S8_9GAMM	0	0	0	0	0
A0A2D9EI83|A0A2D9EI83_9FLAO	0	0	0	0	0
A0A2E3F0T9|A0A2E3F0T9_9FLAO	0	0	0	0	0
A0A2E4PB42|A0A2E4PB42_FLASP	0	0	0	0	0
A0A2E4ZN14|A0A2E4ZN14_9FLAO	0	0	0	0	0
A0A2E5GMB5|A0A2E5GMB5_9FLAO	0	0	0	0	0
A0A2E6EU69|A0A2E6EU69_9FLAO	0	0	0	0	0
A0A2E7NE74|A0A2E7NE74_9BACT	0	0	0	0	0
A0A2E8ID02|A0A2E8ID02_9FLAO	0	0	0	0	0
A0A2E8QV75|A0A2E8QV75_9BACT	0	0	0	0	0
A0A2E9FY13|A0A2E9FY13_9RHOB	0	0	0	0	0
A0A2E9X1Y8|A0A2E9X1Y8_9BACT	0	0	0	0	0
A0A2G1VVN2|A0A2G1VVN2_9FLAO	0	0	0	0	0
A0A2G2J3A4|A0A2G2J3A4_9FLAO	0	0	0	0	0
A0A2G3K855|A0A2G3K855_9BURK	0	0	0	0	0
A0A2G6N6H5|A0A2G6N6H5_9DELT	0	0	0	0	0
A0A2G6NR15|A0A2G6NR15_9DELT	0	0	0	0	0
A0A2G6QD85|A0A2G6QD85_9BACI	0	0	0	0	0
A0A2H0A9I3|A0A2H0A9I3_9DELT	0	0	0	0	0
A0A2H4JAU4|A0A2H4JAU4_9VIRU	0	0	0	0	0
A0A2H5Y403|A0A2H5Y403_9BACT	0	0	0	0	0
A0A2H9VLW1|A0A2H9VLW1_9SPHI	0	0	0	0	0
A0A2K1RX67|A0A2K1RX67_9BACI	0	0	0	0	0
A0A2K3I1Q5|A0A2K3I1Q5_9BURK	0	0	0	0	0
A8ZW22|A8ZW22_DESOH	0	0	0	0	0
C4KYM0|C4KYM0_EXISA	0	0	0	0	0
C4RPN1|C4RPN1_9ACTN	0	0	0	0	0
C6X5F6|C6X5F6_FLAB3	0	0	0	0	0
G9Q8X6|G9Q8X6_9BACI	0	0	0	0	0
H1WHI5|H1WHI5_9CYAN	0	0	0	0	0
I4B1W3|I4B1W3_TURPD	0	0	0	0	0
I4B7T6|I4B7T6_TURPD	0	0	0	0	0
N1VUS5|N1VUS5_9LEPT	0	0	0	0	0
N1W9D9|N1W9D9_9LEPT	0	0	0	0	0
Q4ZD58|Q4ZD58_9CAUD	0	0	0	0	0
R5VZC1|R5VZC1_9FIRM	0	0	0	0	0
R6U345|R6U345_9CLOT	0	0	0	0	0
S3GLQ3|S3GLQ3_9BACL	0	0	0	0	0
U5WAS9|U5WAS9_9ACTN	0	0	0	0	0
UPI0000ED8CAA	0	0	0	0	0
UPI0002F63F06	0	0	0	0	0
UPI0003770EF1	0	0	0	0	0
UPI0003C3AE08	0	0	0	0	0
UPI00041EEE07	0	0	0	0	0
UPI000462D998	0	0	0	0	0
UPI000469A0DA	0	0	0	0	0
UPI000478570A	0	0	0	0	0
UPI00047B887B	0	0	0	0	0
UPI00048D745F	0	0	0	0	0
UPI00048F1CA1	0	0	0	0	0
UPI0004B79A91	0	0	0	0	0
UPI0004DEEE8A	0	0	0	0	0
UPI0004DF0463	0	0	0	0	0
UPI00054E92B6	0	0	0	0	0
UPI00054FBD4F	0	0	0	0	0
UPI00055389A0	0	0	0	0	0
UPI00056A9618	0	0	0	0	0
UPI0005A1D4DD	0	0	0	0	0
UPI00064687E8	0	0	0	0	0
UPI00064AD772	0	0	0	0	0
UPI0006D0438A	0	0	0	0	0
UPI000B84DCA0	0	0	0	0	0
UPI000B8A57EB	0	0	0	0	0
UPI000C082E59	0	0	0	0	0
UPI000C2A07B9	0	0	0	0	0
UPI000C2A3E11	0	0	0	0	0
UPI000C2AF87B	0	0	0	0	0
