# Supplementary material for: Two-step localization driven by peptidoglycan hydrolase in interbacterial predation
Source: ISME J. 2025 Sep 17;19(1):wraf208. doi: 10.1093/ismejo/wraf208 (PMC12510463; doi:10.1093/ismejo/wraf208)
Supplement: Dataset_S2_wraf208 [file dataset_s2_wraf208.xlsx]

## Sheet: Fig. S4
Fig. S4C
Protein type	Other	Signal Peptide (Sec/SPI)	Lipoprotein signal peptide (Sec/SPII)	TAT signal peptide (Tat/SPI)	TAT Lipoprotein signal peptide (Tat/SPII)	Pilin-like signal peptide (Sec/SPIII)
Likelihood	0.0003	0.999	0.0002	0.0002	0.0002	0.0001
Fig. S4D									Fig. S4F
	Control			With LssL							Untreated			With PG
Sa PG (OD600)	1.839	1.805	1.721	0.394	0.402	0.489			OD570	Control	0.16	0.158	0.159	0.174	0.179	0.18
										With LssL	0.182	0.188	0.187	0.616	0.58	0.602
Fig. S4H
		Le			LeΔlssL			LeΔlssL::lssL
Sa PG (OD600)	0	1.787	1.773	1.76	1.829	1.792	1.795	1.799	1.785	1.79
	5	1.685	1.682	1.674	1.79	1.755	1.753	1.718	1.703	1.697
	10	1.551	1.554	1.54	1.72	1.681	1.67	1.594	1.573	1.558
	15	1.357	1.369	1.353	1.615	1.571	1.552	1.418	1.388	1.359
	20	1.129	1.147	1.129	1.474	1.424	1.391	1.2	1.163	1.124
	25	0.908	0.926	0.911	1.295	1.239	1.194	0.978	0.939	0.901
	30	0.725	0.74	0.727	1.093	1.036	0.986	0.786	0.752	0.719
	35	0.584	0.595	0.584	0.899	0.846	0.802	0.634	0.605	0.579
	40	0.476	0.483	0.474	0.737	0.692	0.656	0.517	0.494	0.474
	45	0.392	0.396	0.389	0.612	0.574	0.549	0.423	0.407	0.391
	50	0.325	0.327	0.32	0.525	0.494	0.476	0.348	0.338	0.325
	55	0.272	0.273	0.268	0.449	0.421	0.407	0.29	0.283	0.272
	60	0.232	0.232	0.228	0.384	0.361	0.349	0.246	0.24	0.232
	65	0.203	0.202	0.199	0.329	0.308	0.298	0.213	0.209	0.203
	70	0.182	0.18	0.179	0.281	0.263	0.256	0.189	0.186	0.181
	75	0.166	0.165	0.164	0.242	0.227	0.221	0.172	0.17	0.166
	80	0.155	0.154	0.153	0.211	0.198	0.194	0.16	0.158	0.155
	85	0.146	0.144	0.144	0.187	0.177	0.174	0.15	0.149	0.146
	90	0.138	0.137	0.136	0.179	0.17	0.169	0.142	0.141	0.139
	95	0.132	0.131	0.13	0.165	0.158	0.157	0.135	0.135	0.133
	100	0.127	0.126	0.125	0.154	0.148	0.147	0.13	0.129	0.127
	105	0.122	0.121	0.12	0.145	0.14	0.139	0.125	0.124	0.123
	110	0.118	0.118	0.117	0.143	0.138	0.137	0.121	0.12	0.119
	115	0.115	0.114	0.113	0.139	0.135	0.134	0.117	0.117	0.116
	120	0.112	0.112	0.111	0.136	0.132	0.131	0.114	0.114	0.113
Fig. S4I
Relative expression level of lssL in Le	100% TSB			40% TSB			10% TSB
	1.22686	0.839866	0.933271	2.58931	2.62676	2.54753	4.90782	4.18289	4.06968
Fig. S4J
		Le			LeΔlssL
Relative expression level	pilG	1.04622	0.978016	0.975769	1.05259	1.31848	1.22861
	pilS	0.835101	1.25835	0.906544	0.809519	0.798718	0.68609
	pilR	0.955765	0.939071	1.10516	1.07163	1.06297	1.0455

## Sheet: Fig. S7
Fig. S7A
Amino acids concentration（μM）	Dialysis buffer			Solution of LssL
	3.45	0	0	0	0	0
	0	0	2.55	0	0.2	0.15
	0	0	2.625	0	4.7	3.35
Fig. S7B
		Gly
Relative expression level of lssL in Le	Control	50 μM	5 μM	500 nM	50 nM	5 nM
	0.918238	2.18554	1.30901	1.25724	1.17704	0.940037
	0.974584	1.91509	1.42905	0.953021	0.717593	1.12672
	1.10718	2.10966	1.33888	1.15065	0.86816	0.684322
Fig. S7D
	50 μM Gly			Cells			0 μM Gly
Normalized width wi'	0.452011	0.446905	0.455166	0.0920151	0.0904428	0.0909316	0.455974	0.462653	0.453902
Fig. S7F
		Control			PG hydrolysis products
Relative expression level	rltB	1.12427	0.680116	1.19562	1.55836	1.45637	1.61761
	rltA	0.874778	0.854785	1.27044	1.49655	1.35855	1.61125
Fig. S7J
		Control			50 μM Gly
Relative expression level	rltB	1.07567	0.977519	0.946814	1.59687	1.51979	1.49167
	rltA	0.858471	1.04281	1.09872	1.30124	1.2385	1.47213

## Sheet: Fig. S9
Fig. S9
# RltB Length: 455
# RltB Number of predicted TMRs: 2
RltB	inside	1	34
RltB	TMhelix	35	52
RltB	outside	53	168
RltB	TMhelix	169	189
RltB	inside	190	455

## Sheet: Fig. S13
Fig. S13A
		Control			PG hydrolysis products			Control			50 μM Gly
Relative expression level	clpV-1	1.20944	0.758425	1.03214	2.5612	1.93649	1.9658	0.931712	1.0304	1.03789	2.31244	2.45147	3.18175
	hcp-1	0.981501	1.06942	0.949084	1.42808	1.39868	1.2518	1.06982	0.917441	1.01274	2.05221	1.9314	2.10602
	vgrG1-1	0.951281	0.935859	1.11898	2.37557	2.39224	1.8064	0.795028	0.936517	1.26845	2.04335	2.29359	2.23614
Fig. S13B
		Control			PG hydrolysis products			Control			50 μM Gly
Relative expression level	clpV-2	0.998201	0.807525	1.19427	1.36428	1.09084	1.42255	1.11445	1.04505	0.8405	0.860718	1.03551	0.778967
	hcp-2	1.05003	0.951688	0.998283	0.77315	0.746333	0.759863	0.79592	1.22227	0.981814	0.370939	0.405119	0.400156
	vgrG-2	0.994673	1.09321	0.916135	0.746757	0.6927	0.73641	1.06918	1.09353	0.837287	0.5693	0.645882	0.713577
Fig. S13C
			Control			50 μM Gly
Relative expression level	LeΔrltB	clpV-1	0.904065	1.13551	0.960427	1.23623	0.950038	0.89951
		hcp-1	0.980731	0.974368	1.02089	0.860555	0.825823	0.933856
		vgrG1-1	0.992228	0.95386	1.05391	0.267162	0.227985	0.244831
	LeΔrltA	clpV-1	0.827383	0.998246	1.17437	0.607964	0.737108	0.937907
		hcp-1	1.03646	0.866574	1.08616	1.11407	1.04287	1.03376
		vgrG1-1	0.899339	1.16016	0.940505	0.668414	0.687839	0.566315

## Sheet: Fig. S14
Fig. S14A
	Le			Le（Sa）
Relative expression level of lssL in Le	1.10152	0.818057	1.08042	1.47553	1.51633	1.38799
Fig. S14D
	Control			8 μM LssL
Sa（OD600 ）	0.312	0.316	0.315	0.264	0.269	0.284
Fig. S14E
		0.85% NaCl			Ultrapure water
Relative survival level	Control	1.00935	0.981308	1.00935	0.962617	0.948598	0.836449
	8 μM LssL	0.968944	1.02484	1.00621	0.571429	0.552795	0.571429
Fig. S14G
		Le			LeΔlssL
	distance	Mean	SD	N	Mean	SD	N
Successful proportion of directional contact to Th (%)	4 μm	52.5	7.89581	40	25	6.84653	40
	5 μm	37.5	7.65466	40	10	4.74342	40

## Sheet: Fig. S18-S19
Uniprot ID	Fig. S18_M23 domain	Fig. S19_Complete domain
A0A031IJU9|A0A031IJU9_9BACL	TFHNGIDIGAPTGTPIYASAAGKVITSRYYGAYGNHVMMTHTVNGIQYTTVYAHMNSRAVSVGQTIAKGTKIGTVGATGNAFGAHLHFEMHRGSYVYSGTSAANSVNP	MKRLLTTMTMTALVVSGFATTSASKVEAATTYKVKVMADGLRVRTGPSTAYKIVGSVNTGQTFNYLGVSGSWTKISYGGASRYVSSTYVKKYSTTTSTKATTGFSRPASGPITQGYGAASGVYGYTFHNGIDIGAPTGTPIYASAAGKVITSRYYGAYGNHVMMTHTVNGIQYTTVYAHMNSRAVSVGQTIAKGTKIGTVGATGNAFGAHLHFEMHRGSYVYSGTSAANSVNPLNYFN
A0A031IKS7|A0A031IKS7_9BACL	TFHNGIDYGAAKGTPVYATASGKVITSQLKGAYGNYVMVSHTINGSPFISLYAHMNSRSVSVGQTVTQGQKIGTVGETGNAFGTHLHFELHKGSYVYSATSAGSSVNP	MHGFWKGVSATAIAVASFASFAIPRADAATTFYKVKVMEDGLRARTGPSTSYGTITSFEKGDTYKYLGRTGNWTKILYGSKKVYVSSTYVKKYSVTRIYKIKVNVDNLRVRSSSSTSSTVVGSVDKGETFRYLGRTGDWIKFLYGGDKRFVHADYVSKYAVLTLTNSSGASKASTSTSKNFATPTSGPITQGYGPSSGAYGYTFHNGIDYGAAKGTPVYATASGKVITSQLKGAYGNYVMVSHTINGSPFISLYAHMNSRSVSVGQTVTQGQKIGTVGETGNAFGTHLHFELHKGSYVYSATSAGSSVNPLDYL
A0A031IM98|A0A031IM98_9BACL	TFHNGVDFGAPIGTPVHAAAAGKVVTSSYQGAYGNHVMVKHKVHGISYTTVYAHLSKRSVFVGQTIPKGATIGAVGSTGNSTGAHLHFEIHRGNYVYSGTSAANSVNP	MKRTITTLAMSALVVSGFAATGTGKVDAATKSTYKVKIKADGLRVRTGPSLKYRIVDGVNSGQTFKYLGHRGNWTKILHKGHKRYVYSGYVKKYRVSGHTAKKASFSTSSNGFSRPTSGPVTQGYGKTSGIFGYTFHNGVDFGAPIGTPVHAAAAGKVVTSSYQGAYGNHVMVKHKVHGISYTTVYAHLSKRSVFVGQTIPKGATIGAVGSTGNSTGAHLHFEIHRGNYVYSGTSAANSVNPLAFL
A0A069EW40|A0A069EW40_9BACL	TFHNGIDLAAAKGTPVIAASGGQVIVARNAGAYGNHIMITHQLNGQSYTTVYAHLDRLNVVQGQTVLRGATIGTVGNTGNSFGNHLHFEVHKSPYVYSSSAPA	MKKKLMTIVLSALLTVGLLTPVSTPVEASTYYKAEVTTNILNVRSGPSTAYPIVGTAKLGQTFSAQHTTASWTKINFNGTSRYVSSAFIKPYASTTLQTSSTTKLLMPTKGTLTQKYGPASGIYGYTFHNGIDLAAAKGTPVIAASGGQVIVARNAGAYGNHIMITHQLNGQSYTTVYAHLDRLNVVQGQTVLRGATIGTVGNTGNSFGNHLHFEVHKSPYVYSSSAPASSLNPYNFF
A0A073JZV7|A0A073JZV7_9BACI	QMHHGLDIAASGTVPVVAAADGVVTRSYYSNSYGNAVFMSHNLNGETYTTVYAHLNNRSVSVGQTVKQGQQLGFMGNTGQSNGQHLHFEVHKGDWNAQKSNAVDP	MKKIIASMAVASVTGSAFIGTVQAQTAITSKDTKYAPSNGEATYEKQVTVNTNVLRVRTGPGISNSIMGRVYEGQVLQVISEENGWFKINHNGKYGYISSEFVSENGASAKVSGTKTVNADVLRVRTGPDTSSLIIGRVHEGESLQVISEENGWFKINHNGKTGYVSSQFVADGSAIGSGNYTVNVSSLRVRTGPSTSHTILGSVRKGQVVQVTGEVQDWFKINYGGQVAYISKDYVSKGGSNVGQNNNVTVQTDGTYVVNTASLRVRTGPATYHSVIGGVLNGQTLQVTGAQNGWFKINHNGRTGYVSSQYVTFMKGNSSIGTVVDDYYIKASALNVRSGAGTNYRVMGALPKGTKVQVLSEQNGWSEINYNGKKGYISSKFLSKTKVTDATEQQTQN…
A0A073K7X4|A0A073K7X4_9BACI	QMHYGVDFTANGDTSIHAAAAGRVSKSYYSSSYGNVVFVTHSIKGKQYTTVYAHMKNRSVQAGDRVQAGQTLGQMGNTGHSTGQHLHFELHNGEWNFEKTNAVDP	MNMKATALTAATVAVSSLLPTITEANMQTTVAQQKNNTKIGYVKLDTVQLYQRTTTNSDSIGSFSYNTPVTILETTKDWYKVNVQNKVGYIHKSSLSLTKLNQPHNQHIVNASALNVRSEPSIHSSIIDVLPNGTFMSVQEIFDDWYLISHNGKVGYVKKEFVSNGSEPLVKGITVQGNSSYYVATPNLRVRNGAGTNTAVIGSLENGTQIQVIGTVGTWYKIRFGSGYGYVAQHYIMQNKPQQQATPPAIPAVFKFPTQGQVSSPFEVRWGQMHYGVDFTANGDTSIHAAAAGRVSKSYYSSSYGNVVFVTHSIKGKQYTTVYAHMKNRSVQAGDRVQAGQTLGQMGNTGHSTGQHLHFELHNGEWNFEKTNAVDPLPYLVR
A0A073K9V3|A0A073K9V3_9BACI	EMHYGLDIAASGTVPIRAAASGTVVKSYYSQSYGNVVFLSHTIQGKLYTTVYAHMSDRAVNVGDTVASGQFLGNMGNTGHSYGQHLHFELHNGEWNYAKTNAVDP	MKFKATSLTAAVTVASLLPSAAETDVQTAHAEQKQESEIGYVKTDTLQIFSTPKETAEPTGNISFNTPVTILEMTEKWYKIYAENKTGYVKKEGISFQKQTSNPAQHIVKVDALNIRTEPNMESDILDVLTNGKFVVVEEEQGDWYKILHNGTHGYVKKEFLADASKPLVKNNVISNGSYYVATPTLRVRSGAGTNTAAIGSLQNGTQIQVVGTVGTWYKIRYKSGYGYVAKHYIIQKQQQQTQQTKPAIPAVFKFPAQGKISSNFDVRWGEMHYGLDIAASGTVPIRAAASGTVVKSYYSQSYGNVVFLSHTIQGKLYTTVYAHMSDRAVNVGDTVASGQFLGNMGNTGHSYGQHLHFELHNGEWNYAKTNAVDPLPYLIR
A0A073KCL1|A0A073KCL1_9BACI	QMHYGLDITAPGNVSIHAAASGKVIRSYYSASYGNVVFVAHPIKGKLYTTVYAHMKDRTVKAGDQVQAGQLLGHMGDTGHSYGQHLHFELHNGEWNFEKTNAVDP	MKMKATAFTAATVAVASLLPSIKQVDTHTVSAQQMPTTKTGYINPDTTILYSNNKTDSDSIKNILPNTPVTILNTLHDYYKVNVNNTIGYIKKGDISFTKSTYQKQNYIVNANILNIRSKPTVKSSILDRLPNGTFISIQETKGDWYQISHNGQIGYVKKEFVFNTSQALVKGITVQNQSPYYVATPTLNVRRGAGTHTAVIGSLQNGTQIDVIETAGTWYKIRFGTSYGFVAKHYIIQKQPHNKQTDSSIPAVFKFPTQGTISSTFDTRWEQMHYGLDITAPGNVSIHAAASGKVIRSYYSASYGNVVFVAHPIKGKLYTTVYAHMKDRTVKAGDQVQAGQLLGHMGDTGHSYGQHLHFELHNGEWNFEKTNAVDPLPYLVR
A0A074KYM9|A0A074KYM9_9BACT	RKHEGIDVFAPRGTPVVAVTSGRVSRVGENRLGGKVVNVSGGGYSYYYAHLDSQLVSSGQRVEIGDTLGLVGNTGNAITTAPHLHFGIYGGGRGAVDP	MKQYINLFIIIFLASCNGTTQIDRILGTASPYEKYRQNLTSANLQNSAMVRDWIEAGDLVMSDSIMVDLPYQETGSFDRSSPKAMLLRFNVREGQNITINLTPISQPDAQFFMDVFEVRANGELTRKHFSDGGNEMSYSVRSSGVNAIRIQPELFRGGIFNLTITYNASLAFPLPDKTTRNIASFWGDGRDGGRRKHEGIDVFAPRGTPVVAVTSGRVSRVGENRLGGKVVNVSGGGYSYYYAHLDSQLVSSGQRVEIGDTLGLVGNTGNAITTAPHLHFGIYGGGRGAVDPFHFLNSAAALQAVNLADSLNIGFYGRIKGNTANIRIAPSTKSDVVRTLDRHTVFEIDGKTKDWVRVSLPDNRKAFIFHTLIEPAESALESITIAENAQLRENWGSAF…
A0A074LXV3|A0A074LXV3_9BACL	SPANAVDLNRADDLGDTVVASAAGTVSVVKDLGSTSYGKYIVIDHGNGWTTYYAHLNTQTVSVGQSVKQGQKIGTVGSTGGSTGPHLHFEERSNGVTQKI	MKNWKKYLLPLFAIALMFVSMFPSAASAAPAFQMPFPCGQVWEGQTRTDHSPANAVDLNRADDLGDTVVASAAGTVSVVKDLGSTSYGKYIVIDHGNGWTTYYAHLNTQTVSVGQSVKQGQKIGTVGSTGGSTGPHLHFEERSNGVTQKIVWNGAEILYWGTKNYTSKNSCTSSGVAGTVNTAGADLNVRSGPSTTYSIVGSVADNQKVTIYCQEKGQSVTGTYGTTTLWDKISSTSNQYISDAYVYTGSDGQVAPTCP
A0A090YK78|A0A090YK78_BACMY	QMHYGIDIAAQGNVSIQAAAAGKVIKSYYSASYGNVVFIAHHINGKLYTTVYAHLKDRTVQVGDQVQVGQLVGYMGNTGHSFGQHLHFELHNGEWNFEKINAVDP	MKMRATALTVSTVAIASLLPSMGETNVQTVAAEQTSKAKTGYVKVDNVALYQTAQVDSTLIDNLRFNTPITILGTIQDWYKVSVNNKVGYMKKDAILSKKTVQSNSQYIVNANALNVRSEPNTESSILDVLPNGKFITIQGEQGDWYKILHNGQIGYVQKIFVSNGSTPLVKGVTVQGTPSYTVATPNLNVRSAASTNSTAIGSLQNGTQVQVVETVGTWYKIRFGTGYGYVAKHYIVQNQAQAKATTPSIPAVFRFPAQGKISSTFDMRWEQMHYGIDIAAQGNVSIQAAAAGKVIKSYYSASYGNVVFIAHHINGKLYTTVYAHLKDRTVQVGDQVQVGQLVGYMGNTGHSFGQHLHFELHNGEWNFEKINAVDPLPYFVR
A0A099DCV6|A0A099DCV6_9BACL	TFHNGVDLAAAKGTPVYASASGKVITSKNSGAYGKHVMISHSLQNQKYVTVYAHMNSLSVKNGQTVSKGMKIGTVGNTGNSFGNHLHFEIHKNSYKYSSYSAANSVNP	MKNKVILIASSVLLTTTFSMHSPKVEASSAYNVKVKTDDLRVRTGPSLNHKIVGITNTGQTFSYLGKKGAWTKVLYKGNTRYIYSSYLKKYKSHVAKKTSYNNSLFASPTEGRLTQGYGNSNGAYGYTFHNGVDLAAAKGTPVYASASGKVITSKNSGAYGKHVMISHSLQNQKYVTVYAHMNSLSVKNGQTVSKGMKIGTVGNTGNSFGNHLHFEIHKNSYKYSSYSAANSVNPMNYL
A0A099DKU4|A0A099DKU4_9BACL	TFHNGIDLAAAKGTTVQSAAYGQVIVARNYGAYGNHVMVSHTINGQAYTTVYAHLDRLNVVKGQKVAKGGKIGTVGNTGNSFGNHLHFEVHKNKYVYSSSTAANSVN	MKKQLMTITLGALLVSGLTLPASTPVEAATSYKVKVTTNVLNVRSGPSTSYQKVGSAKLGQTFTYLGATGSWTKINYNGSTKYVSSTYVKKYSSTSLQTATAGKLLMPTKGTLTQGYGPASGKYGYTFHNGIDLAAAKGTTVQSAAYGQVIVARNYGAYGNHVMVSHTINGQAYTTVYAHLDRLNVVKGQKVAKGGKIGTVGNTGNSFGNHLHFEVHKNKYVYSSSTAANSVNPYTFF
A0A0A2LZU2|A0A0A2LZU2_9FLAO	RNHEGIDIFAKKGTPVVAVTNGTISFTGERGLGGRQVWLRDGLFGKSLYYAHLDSIAVQGGMNVKTGDTLGFVGNTGNAKTTPPHLHFGIYQSGAINP	MATAIALVLIISCSGCSGISTGFTKVADAITNPTAREVYAREFKDNKEQFMAWESAYSNAIADSLQVTLPYGERGDFVPYSNRTYAYTFQLEEGEVLVANVVKDSVSQRVFMNVFEQRASGWEHAESNTTGDSTLEFKVAETGMYKIIIQPEVLANTDFFISLNKRPLYAFPVAGKGNAAIGSFWGMERDGGKRNHEGIDIFAKKGTPVVAVTNGTISFTGERGLGGRQVWLRDGLFGKSLYYAHLDSIAVQGGMNVKTGDTLGFVGNTGNAKTTPPHLHFGIYQSGAINPLPFVYQTNPVTEAKFSRSFKTTQLKVKGTANLRQAPDTKSNTLGALTANDTVALLGQNNDWLHIQTPAGKKAFIHKSLVREIKG
A0A0B2BFT9|A0A0B2BFT9_9ACTN	RPFNSLDFSGGNGRVLAARDGYLYKSCERDGSAIVKVVHDNGYATTYYHMVRLTSLNSGTRVRQGEYLGSVGNGLPCGGQTMGPHVHFSLSKDGNDVSV	MRNLLDRHASNSIQYFIGILLIAANLAEIAHAAPIETSLQRSIGQALESRSGGTLKLPARSDDSLVEAIKTDDASGWVFCTATQILREDESGDPVTKLFIARNVNGQWISGVEGSSKFGELLDAAPPTLLAADERKNLASRRASLAPRSAALPQPGLALPWEPNAGWYWTGGAHGWSGQSRPFNSLDFSGGNGRVLAARDGYLYKSCERDGSAIVKVVHDNGYATTYYHMVRLTSLNSGTRVRQGEYLGSVGNGLPCGGQTMGPHVHFSLSKDGNDVSVNGMTIGGWQFFEGTSPYSGYAVRNQRRVSPQAWLVNYGSADSGDPSTPVSARVQAPGPANLRSAPSLSAPVVGSLENGRTVQLACHQYGDSVNGNWGATRLWYRLESNQWISDGFVYTGS…
A0A0B5AX71|A0A0B5AX71_9BACL	EFHTGVDYANVMGTPILATADAMVDRVVSSATGYGKYIVLRHDMKGMTFYSLYGHLNKMNVVPGQIVKRGEKIGELGSTGRSTGPHLHFEIQNSSRQNVNP	MKRTATAVMLTATILMGGGIITSTPVEASATTAVKQSTTYTTTDALNLRAGNSTKYKVLTTIPKGKQVQYISTHGSWYKVKYGKHTGYVSKSYIKVQKASDFKPPVTPNASSTKSYATTSNLNLRSTNSTKGKIVTVIPKGKVVSYISAHGSWYKVKYGTKTGYVAKSYLKAISTKPVSSPPPAPKPPANPKTPPTGGQVSLGSFYTIDSLNMRKGAGVEHSLITAIPKGEKVEHLATSGNWYQVQYKTHRGWVNYGYLSKTQLVDTEPNASIKWLEFEATKRTDTLLSQMKQTTLKDPFLMPVQGRLTSSYGIRSNPTGAGYEFHTGVDYANVMGTPILATADAMVDRVVSSATGYGKYIVLRHDMKGMTFYSLYGHLNKMNVVPGQIVKRGEKIGEL…
A0A0D3LCR5|A0A0D3LCR5_9BACT	RSHEGVDIFAPRGTPVIAPTNGYISRVGTNNLGGKVVWMQDQARGQVYYFAHLDSQLVQTGRKVVQGDTLGLVGNTGNARTTPPHLHFGIYQRGSKDPINY	MRNGLFYLSILILLLAGCNGSIKQAFTRTTPYEEYIRSLEKAELNNTPMARAWIAAGQQVFNDSVIVNLPMSEAGYFSAGEPAARAYRFEVREGQVLTITGKSEAEANARLFLDLYIMKNSEWQLAAHTVSVGDTIFQLSHEFRNDGRALLRLQPELLTRAYYTISISPSPALVNPVSGASNRSIGSLYGVDRDGGRRSHEGVDIFAPRGTPVIAPTNGYISRVGTNNLGGKVVWMQDQARGQVYYFAHLDSQLVQTGRKVVQGDTLGLVGNTGNARTTPPHLHFGIYQRGSKDPINYIRTMEIAATALPLDTAVMAKPFKVNTLKANFRTGPGEKHPVLEGLTRDTYVEILGQSGDWYRVRLASQKQGYISKKLISPATGGSAIEISARAPLLSAAKP…
A0A0D5L421|A0A0D5L421_9BURK	RPFNSLDFSGGNGQVLAARDGTLYKSCERNGSAIVKVVHDNGYTTTYYHMVQLTQAGSGTRVREGQYLGRVGNGLPCGGQTTGPHVHFSLSQGGSDVPVN	MGPMVWRSASDSIMRLLAVPLIAAGLSGAALAAPVYVSDLQHAVRQAFSARLGKQGPVAPDVRGDMIESIKSEPDAGWVLGTITQVVSNDTPAYPVTKLFVAQRAKEGWVVGIEGTDAFYALAAAAPATLLADDERAHLNAGRAPSAPQRKAAPAQTGLALPWQQGTAWYWTGGAHGWSGDSRPFNSLDFSGGNGQVLAARDGTLYKSCERNGSAIVKVVHDNGYTTTYYHMVQLTQAGSGTRVREGQYLGRVGNGLPCGGQTTGPHVHFSLSQGGSDVPVNGKTIGGWQFFEGSNAYSGYAIRNQRRVSVQASLTNYGADDSGGPTEPSPPVKATVRSPGPVNLRSAPSLSASVVGTVSNGAAVQLACYAYGDTVQGNWGATRLWYRLDSNRWVSDGF…
A0A0D6SWY6|A0A0D6SWY6_BACMY	QMHHGLDIAASGTVPVVVAAEGVVTRSYYSTSYGNVVFISHNINGQTYMTVYAHLKSRSVSAGQKVKQGQQLGIMGNTGQSEGQHLHFEIHKGEWNAQKSNAMDP	MKRILASVAVVSVAGSTFIGNAQAQTSIMPKDKKNEQSTDAVTYENPVTVNTNVLRVRTQPNTSSAIMGRVYEGKVLQVIGEDNGWLKINHNGKIGYVSGEFVSEKGVSAKTNVSTSRSKTVTANILRVRTQPNTSSAIMGRVYEGKVLQVIGEDNGWLKINHNGKVGYVSSQFVIDDSSNGSDNNNGKVQVASGNYKVNVSSLRVRTGPSTSHTILGSIHKGQVVQVTGEVQDWVKINYSGQTAYISKDYISKSGSNANVGQTNEQQNNVTVQTDGIYIVDATSLRVRTGPATYHSVIGGVLNGQTLQVTGVENGWLKINHNGRTGYVSSEYVKFVKGGTPSKPETSNPSTGATVGDYYVNVSVLNVRSGAGTNHGVIGALSKGIKVQVLFEQNGWGK…
A0A0E1TLU9|A0A0E1TLU9_BURPE	RPFNSLDFSGGNGQVLAARDGTLYKSCERNGSAIVKVVHDNGYTSTYYHMVQLTQAGSGTRVRQGQYLGRVGNGLPCGGQTTGPHVHFALSQGGSDVPVN	MTFTDEGGDFMGPMVWRGASDSITRWLAAPLIAAGLTGAASAAPVDMPDLRHAVRQAFSARLGKQAPAAPAVRDDLIESVRSDPEAGWVLGTVTQVVPNDTPAYPVTKLFIARRASEGWAVGIEGTDAFYALAAASPAKLLAGDERAHLNAGRAPTAPPRKAAPAQTGLALPWQQGTAWYWTGGAHGWSGDSRPFNSLDFSGGNGQVLAARDGTLYKSCERNGSAIVKVVHDNGYTSTYYHMVQLTQAGSGTRVRQGQYLGRVGNGLPCGGQTTGPHVHFALSQGGSDVPVNGKTIGGWQFFEGSNAYSGYAVRNQRRVSVQASLTNYGADDSGGPTEPSPPVKATVQSPGPVNLRSAPSLSASIVGTVANGAAVQLACYAYGDTVQGNWGATRLWYRL…
A0A0E8TDI9|A0A0E8TDI9_STREE	QMHYGIDIAAPGNVSIQAAAAGKVVKSYYSASYGNVVFIAHQINGKLYTTVYAHMKDRTVQAGDQVQTGQLIGHMGNTGHSYGQHLHFELHNGEWNFEKTNAVNP	MNMKATALTATTVAIASLLPSMGETNVQKANAEQLSNIKTGYVKVDQVALHTEDNVKSTSIDTIRFNTKVNILETTNEWYKVSVHNKVGYVQKDTILLKNKLHSNDQYIVNANALNVRSEPNLESSILDVLPNGKFITVQEDQGEWYKISHNGQTGYVQKAFISNGSQPLVKGITVQNNTKYTVATPNLNVRSNASTSSALLGSLQNGTQVQVVETVGTWYKIRFGTGYGYVAKHYVVQNQPQAKTDQPSSIPAAFKFPAQGRISSTFDIRWEQMHYGIDIAAPGNVSIQAAAAGKVVKSYYSASYGNVVFIAHQINGKLYTTVYAHMKDRTVQAGDQVQTGQLIGHMGNTGHSYGQHLHFELHNGEWNFEKTNAVNPLPYLVR
A0A0E9ZXQ7|A0A0E9ZXQ7_9FLAO	RSHEGVDIFADRGTPVIAVSDGIISSTGERGLGGKQVWLKDGLFGKTIYYAHLDSIAVVEGKKVKMGDTLGFVGNTGNAKTTEPHLHFGIYKTKGAINP	MNLRIYFIIFLFGTVFIGCKQVRKAADVIVQPTAREVYERNFSKNDSLLLRWKNAFETAKRDSIQITLPYSESGVFSEENFNVYSYNIQLKEGERIVVEVEKQPDSALVFVDLFKAKTDSLKSFKLLKSSEDKKAFLSQEIETSGFYKVIVQPQMKLQFPFVLKIYTEPIYAFPVSGANNKSIQSFWADPRDTGSRSHEGVDIFADRGTPVIAVSDGIISSTGERGLGGKQVWLKDGLFGKTIYYAHLDSIAVVEGKKVKMGDTLGFVGNTGNAKTTEPHLHFGIYKTKGAINPLSFIKKTEIQTSEMPSAITKAITLKNRADVRKGPASVFKQFGSLKKNDTIIVLGKNQKWFHIQTADSLKGYVNETVITPLPPN
A0A0F2QWI4|A0A0F2QWI4_9DELT	NFQSGINIQAERGEPIRAVAGGQAVYATWFKGYGNMMIIDHGNHFYTVYAHLEEVFKVKGDRVEKDEVIATVGDSGSLLGPALHFEVRHRGEPVDP	MDFQYDMKYRWIVGVVGILLGSVMASGLSNAAEKATVLVSDLNVRSGPNLAHDVLFRLPSQSQVRVLEHSAGWLKIEHDGRSGYILDRRHLVRVDPGKAENSVDVTAALKPLKDLRREADQLQEKVKTRQDQLAAISRKEQSVLDGINAAEKALDHARRQVRQARAEVAALQEKAAEIDRRQAFLQEEIRDGEAYTAQRLVALYKLNWVGRVHLLATAHSFYDFIDRRAALERILNQDEALLEKMRDDQAELAALIAQLNTSRAEKHASELALQQRMDALHSEQAKRTAMLAKLRSEKSMGNAALHSLRQAAGQLDATIAAIESAPPPKPKTAAARVSEKKPPLENGTVFSGLPVKGKIISFFGPYRDEKTNLVNFQSGINIQAERGEPIRAVAGGQAV…
A0A0G8F249|A0A0G8F249_BACCE	QMHHGLDIAASGTVPVVAAAEGVITRSYYSTSYGNVVFISHNINGQTYTTVYAHLKSRSVSAGQKVKQGQQLGIMGNTGQSEGQHLHFEIHKGEWNAQKSNAMDP	MKRILASVAVVSVTGSTFIGTAQAQTSIVPKDKKNEQPTDTVTYENPVTVNTNVLRVRTQPNTSSAIMGRVYEGKVLQVIGEDNGWLKINHNGKIGYVSGEFVSKNGISAKTNVSTSRSKIVTANALRVRTQPNTSSAIMGRVYEGKAIQVIGEDNGWLKINHYGKVGYVSSQFVIDGSSNGSDNNNGKFQVASGDYKVNVSSLRVRTGPSTSHTILGSMYKGQVVPVTGEVQNWFKFNYKGQDAYISKDYISKSGSNANVDQTNEQQNNVTVQTDGTYIVDATSLRVRTGPATYHSVIGGVLNGQTLQVTGVENGWLKINHNGRTGYVSSEYVKFVKEGTPSKPETSNPSTGATVGDYYVNVSVLNVRSGAGTNHGVIGALSKGIKVQVLFEQNGWGK…
A0A0H2KV91|A0A0H2KV91_9MICO	TWHLGQDLSAASGTRINAIADGVVLRAGSVSGFGQWVVLRHTVGGKTVSSVYGHVIDGDKYVKVGQKVKAGQRIADVGSTGTSTAPHLHLEVWNGTYGSGASHTDP	MMRYPRRRSGAVGMVMATALATGLGTMLVAPGASAAASTVVTPLGARTYAVSSYYGPRCMPIANASTWHLGQDLSAASGTRINAIADGVVLRAGSVSGFGQWVVLRHTVGGKTVSSVYGHVIDGDKYVKVGQKVKAGQRIADVGSTGTSTAPHLHLEVWNGTYGSGASHTDPLAYLKGKGVDLGRSATRVAARPSAKSCTYYANTAVNLRKGAGTNTAVLTLVPRGAAVVGKPGDGSGTWRKVTYGRLTGWVSAAYVGPTKPPPVSTAPVSRPVSTRYVTAASLNLRASATTSSAVLARLPKGTKLSVTSTSGGWLKVTANGRAGWVSAQYTSTRAPSAPAKPAPAPAPAKAKTSYVTASVLNLRATPSTSAKVVAKLSRGTAVTHAGTASKGWLKVTV…
A0A0H3HSR3|A0A0H3HSR3_BURP2	RPFNSLDFSGGNGQVLAARDGTLYKSCERNGSAIVKVVHDNGYTSTYYHMVQLTQAGSGTRVRQGQYLGRVGNGLPCGGQTTGPHVHFALSQGGSDVPVN	MGPMVWRGASDSITRWLAAPLIAAGLTGAASAAPVDMPDLQHAVRQAFSARLGKRAPAAPAVRDDLIESVRSDPEAGWVLGTVTQVVPNDTPAYPVTKLFIARRASEGWAVGIEGTDAFYALAAASPAKLLAGDERAHLNAGRAPTAPPRKAAPAQTGLALPWQQGTAWYWTGGAHGWSGDSRPFNSLDFSGGNGQVLAARDGTLYKSCERNGSAIVKVVHDNGYTSTYYHMVQLTQAGSGTRVRQGQYLGRVGNGLPCGGQTTGPHVHFALSQGGSDVPVNGKTIGGWQFFEGSNAYSGYAVRNQRRVSVQASLTNYGADDSGGPTEPSPPVKATVQSPGPVNLRSAPSLSASIVGTVANGAAVQLACYAYGDTVQGNWGATRLWYRLDSNRWVSDGF…
A0A0H4PA79|A0A0H4PA79_9BACT	RRHEGVDVFAKRGTPVLAVARGRVSKAGQNRLGGNVVWLNTGRYNYYYAHLDSQFVQAGQRVKLGDTLGTVGNTGNARTTSPHLHFGVYSRGRGAKNP	MKVKKHFNSLFIIIKSITSWNLSSNLLLTFCYFEDVRIFKIFCFTLFIFSLSSCHTEKLFNNQNPYESYVKALDKAGLQDYSLAKTWIKNGKVPIDFKLSTQEIPHSEMTYFDPGKAEALFWQYKVEEGSQVNINAQMLSDTTSIYFLDVFRKTSNGYTQIYFSNDHRSLAYTVKEDGEHLLRVQPELLEGGMVVVNIDVSGSITFPISEMHSGQIASFWGDARAGGSRRHEGVDVFAKRGTPVLAVARGRVSKAGQNRLGGNVVWLNTGRYNYYYAHLDSQFVQAGQRVKLGDTLGTVGNTGNARTTSPHLHFGVYSRGRGAKNPLPFLQSLEKSIPIVASDSVLLKEQGVFLAKSGNLRASPNLSSKVISSYPNETLFDVLGKSGDWFRIKLPDHTI…
A0A0J6D8W0|A0A0J6D8W0_9CELL	TFHLGLDMGTPDGRPIYAVASGVVTHVVAPKNGAAGYVTVHSVIEGTPTWIAYVHPWTPGKYVRVGQKIKVGQRIADVGASGPATAPHLHLEVWQGAFYGSGTSVDP	MRIRTHAPRTLGGLVVALALGAAAVVGAAPAGATTEPPPSSTADAMVRSQGAVSTATDTVMKVPDDVSRHRTKSGRVLILPLTNESYALTSGWGPRCIPVRGASTFHLGLDMGTPDGRPIYAVASGVVTHVVAPKNGAAGYVTVHSVIEGTPTWIAYVHPWTPGKYVRVGQKIKVGQRIADVGASGPATAPHLHLEVWQGAFYGSGTSVDPATWLEGYQLPVVAKATADRRSPAPTRCTYYSTTNLNLRAGPSTSNRVLATLAPNTKLTNKPGTKTNGFIPVWAVVNGTKTRGWVHTDYISQSKTYHLAYAVTVRTAPNAKASAMFVAKAGTQVWPKETSGGWRKVVVSGTTGWVPKESVAPGL
A0A0J6L755|A0A0J6L755_9BACI	QMHYGIDIAAQGNVSIQAAAAGKVVKSYYSASYGNVVFIAHQINEKLYTTVYAHMKDRTVQAGDQVQTGQLLGHMGNTGHSYGQHLHFELHNGEWNFEKTNAVNP	MNMKATALTATTIAIASLLPSMGESDIQTAAAKQSSKAKTGYVKIDNVALHQNSHADSAIIDNIRFNSPVTILETAQDWYKVSVNNKTGYMKKDAILFKKNVQQKYQYIVNANALNVRSEPNTESSILDILPNGQFITIQGEQGDWYKILHNGQIGYVQKTFVSNGSTPLVKGITVQGSPSYTVATPKLNVRSSASTNSAAIGSLQNGTQIQVVETVGTWYKIRFGTGYGYVAKQYVVQNQAQAKTTASPSSIPAVFKFPTQGKISSTFDMRWEQMHYGIDIAAQGNVSIQAAAAGKVVKSYYSASYGNVVFIAHQINEKLYTTVYAHMKDRTVQAGDQVQTGQLLGHMGNTGHSYGQHLHFELHNGEWNFEKTNAVNPLPYLVR
A0A0K6MXE2|A0A0K6MXE2_BACIU	QMHYGIDIAAQGNVSIQAAAAGKVVKSYYSASYGNVVFIAHQINGKLYTTVYAHMKDRTVQAGDQVQAGQLVGHMGNTGHSYGQHLHFELHNGEWNFEKTNAVNP	MNMKATALTATTVAIASLLPSMGETNVQTANAEQLSNVKTGYVKVDQVALHTKDNANSSSIDTIRFNTKVNILETTNGWYKVSVNNKVGYVQKDSILLKNKLQSNNQYIVNANALNVRSEPNLESSILDVLPNGKFVTIQEEQGEWYKILHNGKAGYVQKAFVSNGSQPLVKGITVQNNTKYTVATPKLNVRSNASTSSALLGSLQNGTQLQVVETVGTWYKIRFGTGYGYVAKHYVVQNQTQSQTQTAQPTSIPAVFKFPTQGRISSTFDMRWEQMHYGIDIAAQGNVSIQAAAAGKVVKSYYSASYGNVVFIAHQINGKLYTTVYAHMKDRTVQAGDQVQAGQLVGHMGNTGHSYGQHLHFELHNGEWNFEKTNAVNPLPYLVR
A0A0M0SVS4|A0A0M0SVS4_9BACL	TFHNGIDIGAPTGTPVYASAAGKVITSRYYGAYGNHIMMTHTVNGIQYTTVYAHLNSRSVSVGQTIAKGSKIGTIGATGNAFGAHLHFEMHRGSYVYSGTSAANSVNP	MKRLLTTMTMTALVVSGFATTSASKVEAATTYKVKVTADGLRVRTGPSTAYKIVGSVNKGQTFNYLGVSGSWTKISYGGASRYVSSTYVKKYSTTTSSKATTGFSRPASGPITQGYGAASGVYGYTFHNGIDIGAPTGTPVYASAAGKVITSRYYGAYGNHIMMTHTVNGIQYTTVYAHLNSRSVSVGQTIAKGSKIGTIGATGNAFGAHLHFEMHRGSYVYSGTSAANSVNPLNYFN
A0A0M0SWD3|A0A0M0SWD3_9BACL	TFHNGIDFGAPTGAPVKAAAAGKVIKSSYQGAYGNHVMVEHKVNGISYTTVYAHLSKRSVFVGQSIPKGANIGAVGSTGNSFGSHLHFEIHRGNYVYSGSSAASSVNP	MKRTITTLAMSALVVSGFAATGNGKVEAASGSSYKVKIKADGLRVRTGPSLKHRIVDGVNAGQTFKYLGQTGNWTKIMHKGEKRFVYSGYVKKYSTSSKSAKKASFSSSTGFIRPTSGPITQGYGNASGKYGYTFHNGIDFGAPTGAPVKAAAAGKVIKSSYQGAYGNHVMVEHKVNGISYTTVYAHLSKRSVFVGQSIPKGANIGAVGSTGNSFGSHLHFEIHRGNYVYSGSSAASSVNPLAFL
A0A0M0T3U7|A0A0M0T3U7_9BACL	TFHNGVDLAATKGTPVYASASGKVTTSKNSGAYGKHVMISHSLKNQKYVTVYAHMNSLSVKSGQTVSKGMKIGTVGNTGNSFGNHLHFEIHKNSYKYSSYSAANSVNP	MKNKVILIASSVLLTTTFSMHSPKVEASSAYKVKVKTDDLRVRTGPSLNYNIVGVTNTGQTFSYLGKKGAWTKVLYKGNTRYIYSSYLKKYKSHVAKKMTYNESLFASPTKGRLTQGYGKSNGAYGYTFHNGVDLAATKGTPVYASASGKVTTSKNSGAYGKHVMISHSLKNQKYVTVYAHMNSLSVKSGQTVSKGMKIGTVGNTGNSFGNHLHFEIHKNSYKYSSYSAANSVNPLNYL
A0A0M9E020|A0A0M9E020_9DELT	HFRNGLYIVADKGEPIKAVCPGRVLYADWFKGYGNMIIIDHGDSYYTVYAHADEIFKHKGDAVELGEVVGTLGDTGSMIGPSLYFEVRHHGKPINP	MLHFPKTIYSAIVCIVFLCSFFCFQQDAWSNNIGIVLSNRLNIRPTPDLTKPPIGMLYKGMRVVVIDQKKDWVQINHLNLTGYVNQIFLEIIGSEATTGIITADKLYFRPIPGKTLPPIGRLNEGTVVKIIYADNKWLKIRYDENIGYVARQYVKIVSTNGIANLTKDKKQGENNKTPQNISQQNGNIQALRQEKNEIAEKISKTQEAYKNAIKKEKDIIQELDQVDRSLNKSSRKLAALSSEIKTIDKKIKSAKQKGQELVNKIAKTEKYVSERIVALYKLKRIGASQILYHSDSFSEVFSSYKYLEYILNYDNKMRSKFIADKKRLEKVFNDLRDKRNQKKDMQESLSLVHNDMKRQKNERSQILKNIQNKKHLAAQAMVSLKQSAGDLDLTIANIL…
A0A0P0U7N7|A0A0P0U7N7_FLAPS	RSHEGIDIFAKKGTPVVAVTSGIVNYTGEKGIGGKQVWLRDSDFGSSLYYAHLDSIKTTLGAKVSVGDTLGFVGNTGNARFTPAHLHFGIYRNYGAVNP	MKNKNISYSISVLLLLIFAVGCSGITKVTDVITNPSARQVYAREFKDNQAVYNDWNAAYESAIGDSLSVPLPYGERGAFNAVEDHVYSYNVQIQEGEVLIAGIVKDSVHQRVFIDIFQKRDKEYQKVESASLTASGLVYSAKTTGVYKVIIQPEMAADTNFFISLNKKPLYGVFPVAGKGNTAIGSFWGMERDGGKRSHEGIDIFAKKGTPVVAVTSGIVNYTGEKGIGGKQVWLRDSDFGSSLYYAHLDSIKTTLGAKVSVGDTLGFVGNTGNARFTPAHLHFGIYRNYGAVNPLPFVFKNDIVTIKEFTKSQKGDVLKIKSATANLRLMPDAKAAKLGELKANDVVQLLGESKEWLHVKTALGLSAFVHRSLVGSAK
A0A0Q5UE38|A0A0Q5UE38_9SPHI	RKHEGVDIFGKFRSPVVATNDGTVTRVNENNLGGKVVWFRPKGKDYTLYYAHLDEQAAKSGQEVLAGDTIGFMGNTGNAKTTLPHLHFGIYTFSGAVDP	MNLFKAGSPHELYQRKLVSAGLDKTAIGGEWINLASGILQKPLTINIPYKETGYFSAENANAAAYRFNAIKGEKIQVSIMKKPAEAAVIYTDIWLEPTGGTIKLLASADTLGNNIALDIEETGNYIIRLQPELLRSAEYTLEITSGPSLGFPTKTGRNNIQSFWGDGRDDNHRKHEGVDIFGKFRSPVVATNDGTVTRVNENNLGGKVVWFRPKGKDYTLYYAHLDEQAAKSGQEVLAGDTIGFMGNTGNAKTTLPHLHFGIYTFSGAVDPLPFINPVIKQATKITAPVSNLNKTFRTTSKVTLRAASDNKSTGIAQIAPGTVVKINSATASWYKVELPNGEKGFLQTTMITQASKALRKLGITTSNTSVYDKPDSLAAVKSKLSAGDKVDLLGNFGNY…
A0A0Q8ISZ1|A0A0Q8ISZ1_9GAMM	SPQNSVDFNRANDEGDTVVAAAAGTVSVVRNLGSTSYGKYVVIDHGGGWTSLYAHLNSYSVSVGQSVAIGKSIGTVGTTGGSTGPHLHFEERLNGTAQKI	MNPRNRTAGAVALFAFAALFGTAAQAAPTFQMPFPCGQVWSGQTRTNHSPQNSVDFNRANDEGDTVVAAAAGTVSVVRNLGSTSYGKYVVIDHGGGWTSLYAHLNSYSVSVGQSVAIGKSIGTVGTTGGSTGPHLHFEERLNGTAQKIKFNGAQITYFGTANYTSRNSCGGGGGASGTVNTNGTPLNVRSGPGTSYSIVGSLGDGAGVTIQCQTTGTSVTGTYGTSNLWNRIGSGRFIPDAYTFTGSDGRVAPDC
A0A0Q8LQQ0|A0A0Q8LQQ0_9MICO	TVHRGVDMAAAGGAPIHAVAAGIVTATVNGTSSQEGYISVRSIIDGVEYKTVYMHMWSATTHVKVGQTVTAGQRISQVGTSGASSGNHLHLELWKSTPAGMVATD	MRSIRTLLLAGAAAAALTIGIISPASAIQLSAATPTPTPTATAKATPTPTPTATPKATPTPTPTATPKATPTPTPTAATFRLPLAAKSYSVSSYFGPRCIPVRYGPTVHRGVDMAAAGGAPIHAVAAGIVTATVNGTSSQEGYISVRSIIDGVEYKTVYMHMWSATTHVKVGQTVTAGQRISQVGTSGASSGNHLHLELWKSTPAGMVATDAAAFLKNKGVDLYTSAYRVNAKPTPATCTYYTVGGVNFRTGPSTGYSVIRMLPLGTAMVHVPGTITAGFIPVKVGTQTGWVSASLVSPTKPPAPAVVAPRPVPKPPTYAATAALNLRTGPSTANARILLIPKGANVGVIKASSGQWRQVSYAGKTGWVHSTYLVKR
A0A0S2F6K6|A0A0S2F6K6_9GAMM	NHKPRPLSDADLGSTVVASAGGTAHTYNPHPGTGYGRLVVIDHGGGWQTYYAHLNSISVGNGASVSQGQKIGTLGKTTRPGNSISAHLHYEQRLNGDDQKI	MKRSLRTMLSCISVVAFGLIAPAANAARPAFQMPFPCGQTWYGDTYPGHGLRYAVDLNHKPRPLSDADLGSTVVASAGGTAHTYNPHPGTGYGRLVVIDHGGGWQTYYAHLNSISVGNGASVSQGQKIGTLGKTTRPGNSISAHLHYEQRLNGDDQKIVWNGATIVYDQYEVAYKSRNSCSAGGATGTVKTSGSPLNVRSGPGTGYSILGSLANGASVTIRCQKTGESVSGTYGTSNLWNNIGASGSNRYIPDAYTYTGSDGRVAPDC
A0A0S2FVW8|A0A0S2FVW8_9GAMM	ANSVDMNRPAGGGSTAGSTVVASAAGEVTVSTYSTTTGYGNYVVIDHGGGWKTLHAHLQSRAVSVGAKVKQGQKIGLVGNTSAKYELAPHLHYEQVYNGSVQKAK	MTHPSRRALALASFAVLGLAATGAQAAPNFQMPFACGDTWVANTWSGHSPANSVDMNRPAGGGSTAGSTVVASAAGEVTVSTYSTTTGYGNYVVIDHGGGWKTLHAHLQSRAVSVGAKVKQGQKIGLVGNTSAKYELAPHLHYEQVYNGSVQKAKWDGVALRYFEKKNYKSKNSCATSSGGATGVVGTSGAALNVRSGAGTNYSVVDTVANGSSVNIRCQKTGESISGTYGTSALWNNIGASGSNRYIPDAYTKTGPDGRVAPDC
A0A0S2G1A2|A0A0S2G1A2_9GAMM	SPANAVDFNRANDEGDTVVAAAAGTVSVVRNLGDTSYGKYVVIDHGGGWTSLYAHLNSYSVSVGQSVAMGKSIGTVGTTGGSTGPHLHFEERLSGTAQKI	MKSVNRTRGALALFAFAALFGSAAQAAPTFQMPFPCGQVWSGQTRTNHSPANAVDFNRANDEGDTVVAAAAGTVSVVRNLGDTSYGKYVVIDHGGGWTSLYAHLNSYSVSVGQSVAMGKSIGTVGTTGGSTGPHLHFEERLSGTAQKIKFNGSQILYWGSDDYTSRNSCGSSGGATGTVNTNGTPLNVRSGPGTSYSIVGSLSDGATVTIQCQTTGTSVSGTYGTSNIWNRIGSGRFIPDAYTYTGSDGRVAPDC
A0A0S2GBF9|A0A0S2GBF9_9GAMM	NSVDMNRPAGDSRSTAGSTVVASAAGTVVTSTYSNNTGYGNYIVIDHGGGWKTLHAHLQSRAVSAGASVRQGQKIGAVGNTSALYNLAPHLHYEQIYNGAVQKAT	MNHLPRRAFALASLASCLLAANAAQAAPNFQMPFACNDVWVANTWDGHKPGNSVDMNRPAGDSRSTAGSTVVASAAGTVVTSTYSNNTGYGNYIVIDHGGGWKTLHAHLQSRAVSAGASVRQGQKIGAVGNTSALYNLAPHLHYEQIYNGAVQKATWNGVALRYFEKKNYKSQNSCGSGGGVTGTVKTAGLALNVRSGPGTNYSIVDSVANGSTVSIRCQKTGESISGTYGTSNIWNNIGASGSNKYIPDAYTHTGSDGRVAPDC
A0A0S2GCF3|A0A0S2GCF3_9GAMM	NHKPRPLSDADLGSPVVASAAGKATTYNPHPGTGYGRLVVIDHGGGWTTWYAHLDSIAVANGANVRQGQKIGTLGKTTRPGNSISAHLHYEQRLNGDDQKI	MTHSHNRRARRTMLACLAAATFGLLASAAHAARPDFQMPFACNQTWYGDTYPGHGLRYAVDLNHKPRPLSDADLGSPVVASAAGKATTYNPHPGTGYGRLVVIDHGGGWTTWYAHLDSIAVANGANVRQGQKIGTLGKTTRPGNSISAHLHYEQRLNGDDQKIVWNGSTIVYDRYEVAYKSRNSCGTTPPGGFSGTVKTAGSPLNVRSGPGTSYSVVDSLANGTVVSIRCQKTGETVTGTFGTSNLWNNIAPAGSNKYIPDVYTFTGSDGRVAPDC
A0A0S3TXA2|A0A0S3TXA2_9CYAN	RFHTGVDFDGRIGDPINSPICGVVSFVGREQDTTNYEWGYGWQVKIRDPQGRIHLFAHISKSYVKQGQAVTPGQLIAAIGNNGNSTGPHLHYEIRQGADNYQSAINP	MKINRAGRIFARSLVLFVLSFGILTSQVWLQFSDAAQPVEAAQPAELIGNRQFAQINVRTTPSLSATIAGFAYSGDRIRILDRAQMSDGNLWYQMESNRSGITGWVQSNQVRLLAAPRSVSQSKVVTIRSTPATDPIVPSASNCAPVYPVPIPVINQGFGRVSDPFNPGQTRFHTGVDFDGRIGDPINSPICGVVSFVGREQDTTNYEWGYGWQVKIRDPQGRIHLFAHISKSYVKQGQAVTPGQLIAAIGNNGNSTGPHLHYEIRQGADNYQSAINPMELLDRAGQGGVRQAGSPSPVPLRF
A0A0S7BHV0|A0A0S7BHV0_9CHLR	PGHEGLDLYAPSGANIYAAADGEVYQAGFPKNHPYGRHIRIRHRIAGKTVHTVYAHLSEIRVGVGQHVAAGEWIGNADNTGNSRGSHLHLTLKIEGEGAK	MALVQTDFLPHTHGFPFANAFDVRLPLHYDLPLGGSVDVNAVSDGLCGGMCFAALDYFQAGQRPPAVADEGLQVYLRGRHLDSLKPETILKIMELLLVDGERGKRLLQREILKLRRQLDKGKPVVLALLFSGTQAGQAASHFGVAVGYEHQESPSQFHFNLYDPNHPGATQHLVASLAGGGLTYGSAALLGLLVIPFKPSPNPPRQLWPEQALAFAAETAPAFRLRWPVDSRRVNQYFGENPESYRGFGLPGHEGLDLYAPSGANIYAAADGEVYQAGFPKNHPYGRHIRIRHRIAGKTVHTVYAHLSEIRVGVGQHVAAGEWIGNADNTGNSRGSHLHLTLKIEGEGAKGYPAGVVDPWPYLKDSPAVEPEPGVGPFPPPGGVEVFTTIELYLRRGPS…
A0A0S7Z8U0|A0A0S7Z8U0_9BACT	RSHAGVDIFARRGTPVLATSSGFINRVEVTNLGGKVVWLRDPVRQANIYYAHLDSQHVANGQRVEEGDTVGFVGNTGNAITTPPHLHFGIYRRGEGAIDP	MGCEQVEQAQDRFRDLTPHEAYQASLSDAGLSETALARDWVAASRHAVEQAAPVTLPFEEEGFITPEEPGAMAYRISVPRGKKLTATVDLESEDGTRVFVDLFRMPSSEDDPPRPIVSTDSVPGEFVHEPWRGGDFILRLQPELLRGGQYRVRLQLEAQLAFPVAGEGMRAVQSLFGADRDGGRRSHAGVDIFARRGTPVLATSSGFINRVEVTNLGGKVVWLRDPVRQANIYYAHLDSQHVANGQRVEEGDTVGFVGNTGNAITTPPHLHFGIYRRGEGAIDPAPYLRPPEGRLVELTADLEQLGEWVRMKNDGIRLRAAPGLRTPVLRELEQYTPLRVLGGSGDYYRVRLPDGVEGYVAARLTEDVAQPVTSQFVGAPEAVRARPTDGAPAVARLDG…
A0A0S8A3F4|A0A0S8A3F4_9BACT	RNHDGVDIFAPRGTPVIAAANGSVRSTRRNRLGGKVVWLTDELGRSLYYAHLDSQVVARGDPVRVGDTLGFVGNTGNARTTPPHLHFGIYERGYGPSDP	MCVCATACGGEGLRSLFVGYTPHERYEHSLREAGLDQTALGRDWVAAAEEALDRAVPLEAPYREESYLDPREAAASGYRIGLRRGQRLRAQFESEPDSAYRVFFDVFVIPTGSAGTPRLLASADSLERELDFVARRDGDYLLRIQPELLRGGRYSITIVVGSSLAFPVDGHDTGAIRSWFGDPRDGGSRNHDGVDIFAPRGTPVIAAANGSVRSTRRNRLGGKVVWLTDELGRSLYYAHLDSQVVARGDPVRVGDTLGFVGNTGNARTTPPHLHFGIYERGYGPSDPYPALYDPPSTPAVFSGDPALIGELGRVSRDRTRVRSLPTSRAPVVTELSRHTPVRVTAGTGSWYRIALPDGASGYLAAELTELADSPIRSELVANGAILRTQPALSALALDS…
A0A0T8WV28|A0A0T8WV28_STREE	QMHYGIDIAAQGNVSIQAAAAGKVVKSYYSASYGNVVFIAHQINGKLYTTVYAHMKDRTVQAGDQVQAGQLVGHMGNTGHSYGQHLHFELHNGEWNFEKTNAVNP	MNMKATALTATTVAIASLLPSMGETNVQTANAEQLSNVKTGYVKVDQVALHTKDNANSSSIDTIRFNTKVNILETTNGWYKVSVNNKVGYVQKDSILLKNKLQSNNQYIVNANALNVRSEPNLESSILDVLPNGKFITIQEEQGEWYKILHNGKTCYVQKAFVSNGSQPLVKGITVQNNTKYTVATPKLNVRSNASTSSALLGSLQNGTQLQVVETVGTWYKIRFGTGYGYVAKHYVVQNQTQSQAQTTQPTSIPAVFKFPTQGKISSTFDMRWEQMHYGIDIAAQGNVSIQAAAAGKVVKSYYSASYGNVVFIAHQINGKLYTTVYAHMKDRTVQAGDQVQAGQLVGHMGNTGHSYGQHLHFELHNGEWNFEKTNAVNPLPYLVR
A0A0U0FQB6|A0A0U0FQB6_STREE	KMHHGLDIAASGTVPVVAAAEGVITRSYYSTSYGNVVFISHNINGQTYTTVYAHLKSRSVSAGQKVKQGQQLGIMGNTGQSEGQHLHFEIHKGEWNAQKRNAMDP	MKKILASVAVASVTGSVFISTAQAKNTVIQKEAKHEKPTDVVKYENQVTVNTNALRVRTQPNTSSTIMGRVYEGEVLQVIGEENSWLKINHKGKTGYVSSEFVSENSVSAKTNVSMSRSKTVIANVLRVRTQPNTSSAIMGRVYEGKALQVIGEENGWLKIKHNGKVGYVSSQFVIDGTSNGSDKNNGKVQVASGNYKVNVSSLRVRTGPSTSHTILGSVHKGQIVQVTGEVQDWVKINYSGQTAYISKDYISKNDFNANVDQMNEQQKNITVQTDGTYIVDATSLRVRTGPATYHSVIGGVLNGQILQVTGVENGWLKINHNGRTGYVSSEYVKFVKGNTPSKPETSNPSTGATVGDYYVNVNVLNVRSGAGTNYDVIGALSKGIKVQVLFEQNGWGK…
A0A0U4DMG0|A0A0U4DMG0_BURCE	RPYNSLDFSGGNGRVLAARDGYLYKSCERNGSAIVKVVHDNGYATTYYHMVQLTSLNSGTRVRQGEYLGSVGNGLPCGGQTTGPHVHFSLSKDGNDVSV	MRNSSGRSALNSIQSIIGILLIAASLAETAHAAPIETSLQRSVDEALESRSGKTLKLPAQSDSSLVEAIRTDDVSGWVFGTATQILRDDESADPVTKLFIARNVNGRWIAGVEGSSTFGALLDAAPPTLLAADERKNLASRRTALAPRSAALPQPGLALPWESNAGWYWTGGAHGWSGQSRPYNSLDFSGGNGRVLAARDGYLYKSCERNGSAIVKVVHDNGYATTYYHMVQLTSLNSGTRVRQGEYLGSVGNGLPCGGQTTGPHVHFSLSKDGNDVSVNGMTIGGWQFFEGTAPYSGYAVRNQRRVSPQAWLVNYGSADSGDPPTPVSARVQAPGPANLRSAPSLSAPIVGSLENGRTVQLACHQYGDSVNGNWGATRLWYRLDSNQWISDGFIYTGS…
A0A0V8GBR5|A0A0V8GBR5_9BACL	TFHNGVDLAATKGTPVYASASGKVTTSKNSGAYGKHVMISHSLKNQKYVTVYAHMNSLSVKSGQTVSKGMKIGTVGNTGNSFGNHLHFEIHKNSYKYSSYSAANSVNP	MKNKVILIASSVLLTTTFSMHSPKVEASSAYKVKVKTDNLRVRTAPSLNYNIVGVTNTGQTFSYLGKKGAWTKVLYKGNTRYIYSSYLKKYKSHVAKKMTYNESLFASPTKGRLTQGYGKSNGAYGYTFHNGVDLAATKGTPVYASASGKVTTSKNSGAYGKHVMISHSLKNQKYVTVYAHMNSLSVKSGQTVSKGMKIGTVGNTGNSFGNHLHFEIHKNSYKYSSYSAANSVNPLNYL
A0A0V8GH89|A0A0V8GH89_9BACL	TFHNGIDFGAPTGAPVKAAAAGKVIKSSYQGAYGNHVMVEHKVNGISYTTVYAHLSKRSVFVGQSIPKGANIGAVGSTGNSFGSHLHFEIHRGNYTYSGSSAASSVNP	MKRTITTLAMSALVVSGFAATGTGKVEASSGSSYKVKIKADGLRVRTGPSLKHRIVDGVNAGQTFKYLGQTGNWTKIMHKGEKRYVYSGYVKKYNTSNKSAKKASFSSSTGFMRPTSGPITQGYGNASGKYGYTFHNGIDFGAPTGAPVKAAAAGKVIKSSYQGAYGNHVMVEHKVNGISYTTVYAHLSKRSVFVGQSIPKGANIGAVGSTGNSFGSHLHFEIHRGNYTYSGSSAASSVNPLAFL
A0A0Y2BZ11|A0A0Y2BZ11_STREE	GYHRAFDLYNNSTNDIPAVTSGTVITSETHGNFGGTIEIRDANGNDWIYGHLQRQSLKYSEGYKVNQGDIIGLQGSSNYYDNPMNAHLHLQLRPKGTNLKD	MLTAIDYLTQKGWKISSDPRLYDNYPNDYGFRNYIENGINYDEFCGGYHRAFDLYNNSTNDIPAVTSGTVITSETHGNFGGTIEIRDANGNDWIYGHLQRQSLKYSEGYKVNQGDIIGLQGSSNYYDNPMNAHLHLQLRPKGTNLKDEKLEVCSGIPIEKYDISKLNQKLEKGSNVKMKDIYSSHINGSKITNRKASIAGVVIHNDYGSMTPSQYLPWLYAREQNGTHVNGFASVYVNRNERLWYHPTNFVEWHCANFWANNNLIGFEVCESYPGRISDKLFLENEEATLKTAAEVMLSYNLPINRDTVHLHNEYSQTSCPHRSWEIHIGKGQPYTRRNQLKLIDYFISRIKFYANDGTLDTSNAEEVTEKHIEQEVKKEVAKQEVLPTGWKKNKYGTY…
A0A103EZ22|A0A103EZ22_9BURK	RPFNSLDFSGGNGQVLAARDGVLYKSCERNGSAIVKLVHDNGYATTYYHMVQLTRAGSGTRVRQGEYLGRIGNALPCGGQTTGAHVHFALSQGGSDVPVN	MNPMVWRSASDSIKRFIAAPLMAAGLSGAALAAPVDAPDLQHAVQHAFSSRLSKRGPAAPAAARDDVVESIKSDPEAGWVLGTVTQVVPDGTPADPVTKLFLAQRVKERWVVGIEGSDTFYALAAAAPAKLLANEERAHLNAGRAATAPKPNAAPGQTGLALPWQQGAAWYWTGGAHGWSGDSRPFNSLDFSGGNGQVLAARDGVLYKSCERNGSAIVKLVHDNGYATTYYHMVQLTRAGSGTRVRQGEYLGRIGNALPCGGQTTGAHVHFALSQGGSDVPVNGKTIGGWQFFEGGNAYSGYAIRNQRRVSVQASLTNYGSEDSGGPVEPSPPAKATVQAPGPVNLRSAPSLSASVVGTVANGATVQLACYAYGDTVQGNWGATRLWYRLGSNQWVSDG…
A0A103FQP7|A0A103FQP7_9BURK	RPFNSLDFSGGNGQVLAARDGVLYKSCERNGSAIVKLVHDNGYATTYYHMVQLTQAGSGTRVRQGEYLGRIGNALPCGGQTTGAHVHFALSQGGSDVPVN	MNPMVWRSASDSIRRFIAAPLMAAGLSGAALAAPVDAPDLQHAVQQAFSSRLSKRGPAAPAARDDVVESIKSDLEAGWVLGTVTQVVPDGTPADPVTKLFLAQRVKERWVVGIEGSDTFYALAAAAPAKLLANEERAHLNAGRAATAPKPNAAPGQTGLALPWQQGTAWYWTGGAHGWSGDSRPFNSLDFSGGNGQVLAARDGVLYKSCERNGSAIVKLVHDNGYATTYYHMVQLTQAGSGTRVRQGEYLGRIGNALPCGGQTTGAHVHFALSQGGSDVPVNGKTIGGWQFFEGANTYSGYAIRNQRRVSVQASLTNYGPEDSGGPVQPSPPTKATVQAPGPVNLRSAPSLSASVVGTVANGATVQLACYAYGDTVQGNWGATRLWYRLGSNQWVSDGF…
A0A104M5X9|A0A104M5X9_9BURK	RPFNSLDFSGGNGQVLAARDGTLYKSCERNGSAIVKVVHDNGYTTTYYHMVQLTQAGSGTRVREGQYLGRVGNGLPCGGQTTGPHVHFSLSQGGSDVPVN	MGPMVWRSASDSIMRLLAVPLIAAGLSGAALAAPVDVPDLQHAVRQAFSARLGKQGPVAPDVRGDMIESIKSEPDAGWVLGTITQVVSNDTPAYPVTKLFVAQRAKEGWVVGIEGTDAFYALAAAAPATLLADDERAHLNAGRAPSAPQRKAAPAQTGLALPWQQGTAWYWTGGAHGWSGDSRPFNSLDFSGGNGQVLAARDGTLYKSCERNGSAIVKVVHDNGYTTTYYHMVQLTQAGSGTRVREGQYLGRVGNGLPCGGQTTGPHVHFSLSQGGSDVPVNGKTIGGWQFFEGSNAYSGYAIRNQRRVSVQASLTNYGADDSGGPTEPSPPVKATVQSPGPVNLRSAPSLSASVVGTVSNGAAVQLACYAYGDTVQGNWGATRLWYRLDSNRWVSDGF…
A0A108U937|A0A108U937_9GAMM	SPQNSVDFNRANDEGDTVVAAAAGTVSVVRNLGDTSYGKYVVIDHGGGWTSLYAHLNSYSVSVGQSVAIGKSIGTVGTTGGSTGPHLHFEERLNGSAQKI	MNPRNRTAGAAALFAFAALFGTAAQAAPTFQMPFPCGQVWSGQTRTNHSPQNSVDFNRANDEGDTVVAAAAGTVSVVRNLGDTSYGKYVVIDHGGGWTSLYAHLNSYSVSVGQSVAIGKSIGTVGTTGGSTGPHLHFEERLNGSAQKIKFNGAQITYFGTANYTSRNSCGGGGGASGTVNTNGTPLNVRSGPGTSYSIVGSLSDGAGVTIQCQTTGTSVTGTYGTSNLWNRIGSGRFIPDAYTYTGSDGRVAPDC
A0A108UC75|A0A108UC75_9GAMM	VDLNHKPRPLSDGDLGSPVVASAGGKATTYNPHPGTGYGKLVVIDHGGGWTTWYAHLDSIAIANGANVNQGQKIGTLGKTTRPGNSISAHLHYEQRLNNDDQKI	MHRPISARRAPTPRGLLAGFAAAALGLLAGNASAAKPNFQMPFACNQTWYGDTYPGHGLRYAVDLNHKPRPLSDGDLGSPVVASAGGKATTYNPHPGTGYGKLVVIDHGGGWTTWYAHLDSIAIANGANVNQGQKIGTLGKTTRPGNSISAHLHYEQRLNNDDQKIVWNGSTIVYDQYEVAYKSRNSCGTSPGGVTGTVRTAGSPLNVRSGPGTTYSIVGSRANGASVSIRCQKAGESISGTYGTSNIWNNIAPAGSNQYIPDAYTYTGSDGRVAPDC
A0A108UCQ9|A0A108UCQ9_9GAMM	PANSVDMNRPAGGGSTAGSTVVASAAGEVTVSTYSTTTGYGNYVVIDHGGGWKTLHAHLQSRAVSVGAKVKQGQKIGLVGNTSAKYELAPHLHYEQVYNGSVQKA	MTHPSRRALALASFAVLGLAATGAQAAPNFQMPFACGDTWVANTWNGHSPANSVDMNRPAGGGSTAGSTVVASAAGEVTVSTYSTTTGYGNYVVIDHGGGWKTLHAHLQSRAVSVGAKVKQGQKIGLVGNTSAKYELAPHLHYEQVYNGSVQKAKWNGVALRYFEKKNYKSKNSCATSSGGATGVVGTSGAALNVRSGAGTNYSVVDTVANGSNVNIRCQKTGESISGTYGTSTLWNNIGASGSNRYIPDAYTKTGSDGRVAPDC
A0A118Q713|A0A118Q713_BURPY	RPYNSLDFSGGNGRVLAARDGYLYKSCERNGSAIVKVVHDNGYATTYYHMVQLTSLNSGTRVRQGDYLGSVGNGLPCGGQTTGPHVHFSLSKDGNDVSV	MRNLPGRSASNSIQYFIGILLVAASLAEIAHAVPIDTSLQRSIEQALESRSGRTSTLPARSDSNLVEAIKTDDASGWMFGTATQILRDDESADPVTKLFLARNVNGRWIAGVEGSSMFGELLNAAPPTLLATGERKNLAVKRSLAPRSAALPQPGLALPWELNAGWYWTGGAHGWSGQSRPYNSLDFSGGNGRVLAARDGYLYKSCERNGSAIVKVVHDNGYATTYYHMVQLTSLNSGTRVRQGDYLGSVGNGLPCGGQTTGPHVHFSLSKDGNDVSVNGMTIGGWQFFEGASPYSGYAVRNQRRVSPQAWLVNYGGADSGDPSAPVSARVQAPGQVNLRSAPSLSAPIVGSLENGRTVQLACHKYGDAVNGNWGATRLWYRLDSNQWISDGFVYTGSD…
A0A119H2R4|A0A119H2R4_9BURK	RPYNSLDFSGGNGRVLAARDGYLYKSCERNGSAIVKVVHDNGYATTYYHMVQLTSLNSGTRVRQGEYLGSVGNGLPCGGQTTGPHVHLSLSKDGNDVSV	MRNSPGRSASKSIQYLIGILLIAAGFGEIVHAAPIETSLQRAIEQALDSRSGRALTLPARSDSNLVEAIKTDDVSGWVFGTATQILNGGESADPVTKLFLARNVNGRWITGVEGSSQFAALLDAAPPTLLAAEERKNLAVKRALAPRSAALPQPGLALPWELNAGWYWTGGAHGWSGQSRPYNSLDFSGGNGRVLAARDGYLYKSCERNGSAIVKVVHDNGYATTYYHMVQLTSLNSGTRVRQGEYLGSVGNGLPCGGQTTGPHVHLSLSKDGNDVSVNGMTIGGWQFFEGASAYAGYAVRDQRRVSPQAWLVNYGGADSGNPTTPVSARVQASGQVNLRSAPSLSAPIVGSLENGRTVQLACYQYGDSVNGNWGATRLWYRLDSNQWISDGFVYTGSN…
A0A127AYB1|A0A127AYB1_9BACT	RKHEGIDIFAARNTPIIASAEGVVSRVSTTPIGGKVVWLQDPGRNQSLYYAHLDSQLVQPGQRVSIGDTLGLMGNTGNAKTTAPHLHFGIYKYGRGAVDP	MSRTFLFRKHYQYIFWLALLCAQACSPQKALRGVFKKHTPYERYQKGLEEAKLDKTALGQQWLTAGTKALENPVPITLPFKETGYFPVDKPIAAGYQFTVKEGQKVSVKVQTKGTDVPRVFLDLFESNPDNPTEPKQVAHADSTSQELEYEVEEDLPHVVRLQPELLRSGQYTVTIETQPVLAFPVQGKDGRSIQSFWGQDRDAGARKHEGIDIFAARNTPIIASAEGVVSRVSTTPIGGKVVWLQDPGRNQSLYYAHLDSQLVQPGQRVSIGDTLGLMGNTGNAKTTAPHLHFGIYKYGRGAVDPFPYVFKNKEKPAPLKVNEEQIGAWTRVSKDKASVRQSPSSKATVLTTLEKHLPVQVLAGTADWYRVQLPNGQQGFMAAFLLEPLDKPLHTLRL…
A0A132CI98|A0A132CI98_9BURK	RPFNSLDFSGGNGQVLAARDGVLYKSCERNGSAIVKLVHDNGYATTYYHMVQLTQAGSGTRVRQGEYLGRIGNALPCGGQTTGAHVHFALSQGGSDVPVNG	MNPMVWRSASDSIKRFIAAPLMAAGLSGAALGAPVDAPDLQHAVQQAFSSRLSKRGPAAPAARDDLVESIKSDLEAGWVLGTVTQVVPDGTPADPVTKLFLAQRVKERWVVGIEGSDTFYALAAAAPAKLLANEERAHLNAGRAATAPKPNAAPGQTGLALPWQQGTAWYWTGGAHGWSGDSRPFNSLDFSGGNGQVLAARDGVLYKSCERNGSAIVKLVHDNGYATTYYHMVQLTQAGSGTRVRQGEYLGRIGNALPCGGQTTGAHVHFALSQGGSDVPVNGKTIGGWQFFEGANTYSGYAIRNQRRVSVQASLTNYGSEDSGGPIQPSPPAKATVQAPGPVNLRSAPSLSASVVGTVANGATVQLACYAYGDTVQGNWGATRLWYRLGSNQWVSDGF…
A0A133QQ41|A0A133QQ41_STASI	GMHYGADFAMPIGTPVRAITGGKIIEAGWSPYGGGNQIGVKEPDGSHYQWYMHLSQLNVRVGDYISTGQIIGKSGSTGFSTGPHLHFQRMVGGLGNNYAQNP	MVIFKWLLLIGGNRMDINEKKLLNTKVLILTSTLAAGGVFLSNYNNDAYAAEEINQENQVNYGELLINNEVKIDSKLQTTNDTVTENQVSKAKVDSVESNQNISKNNNLNESSAMIDSQLQNNIQFVNPEKKYFESYLDKNTVSQREYKNSFHTRSNLNFVESTPRYTTRSMEPYASAQWLTKYQLTAGYGHYNLNINNGMHYGADFAMPIGTPVRAITGGKIIEAGWSPYGGGNQIGVKEPDGSHYQWYMHLSQLNVRVGDYISTGQIIGKSGSTGFSTGPHLHFQRMVGGLGNNYAQNPIPFLKQYGYGSNTSGYTPPVNRVQAPSTNSTYKVDGKGTYYKAESASFTANYDIKTRLNGPFRSNPQSGVLHPGQTIKYDTVMKQDGHVWVVYTGYSG…
A0A142HT92|A0A142HT92_9SPHI	RKHEGIDIFAPKRTPAIAAANGTVTNVGVNNLGGNVVFMRPDNADYNLYYAHLDVQLVQNGQTVSIGDTLGLVGNTGNARTTPPHLHFGIYTNGGAIDP	MLKSKLAAIFLLSVVASSCSKRGPLALFKKLSPHDAYGQKLKDAGLANTALGNAWLQYADAVISKPLNINIPYKETGYFSDEKAGGTALRFEAKRGQKLRIAITKKPATNFNIYLDLFLENLPDQSKLATSADTLGAVLEFEVKQTSKYILRLQPELLRSGEYTLTVTAGPSLGFPVAASGKPNIGSFWGDGRDEGGRKHEGIDIFAPKRTPAIAAANGTVTNVGVNNLGGNVVFMRPDNADYNLYYAHLDVQLVQNGQTVSIGDTLGLVGNTGNARTTPPHLHFGIYTNGGAIDPFVFINKETRQPLPIAANLENLNATVRTNAKSTRLYSIPSDKAVVLQTLALNTALKVDAATAGWYKIALPDGQMGFISSKLVTEASNIRIITLKGNQQLYDAPD…
A0A150C029|A0A150C029_BACCE	QMHYGIDIAAQGNVSIQAAAAGKVVKSYYSASYGNVVFIAHQINGKLYTTVYAHMKDRTVQAGDQVQTGQLVGHMGNTGHSYGQHLHFELHNGEWNFEKTNAVNP	MNMKATALTATTIAIASLLPSMGESDIQTAAAKQPSTVKTGYVKIDNVALHQNSHTDSAIIDTIRFNSPVTILETVQDWYKVSVNNKTGYMKKDAILFKKNVQPKSQYIVNANALNVRSEPNTESSILDILPNGQFITIQGEQGDWYKILHNGQIGYVQKTFVSNGSTPLVKGVTVQGSPSYTVATPKLNVRSNASTSGTLLGSLQNGTQVQVVETVGTWYKIRFGTGYGYVAKHYVVQNQNQAQAKTAQPASIPAVFKFPTQGKISSTFDMRWEQMHYGIDIAAQGNVSIQAAAAGKVVKSYYSASYGNVVFIAHQINGKLYTTVYAHMKDRTVQAGDQVQTGQLVGHMGNTGHSYGQHLHFELHNGEWNFEKTNAVNPLPYLVR
A0A150C4V7|A0A150C4V7_BACCE	PYSSLDLYGGDQRVLAAGDGMAYTMCSNNRGWIRIYHDNGYATDYYHLWNNIIPDGHLVQEGTFLGYTGTDVSCGGYASGRHVHFSLLLNNTRVPL	MKLQKRARWLLFSVCLVLLILGVAYAPVFRQDNPKLLRNTLPMQARETTIKHAVLQELSQQKKKQGKEQQITDKHVQVNLKRLSKDEHWAFGVVVILAPNVTGAFPEGKLFIAKKSTTSWKVALEGTDLFGELSQQIPYTMMNAQEKKTFPLLGNAQAFSQNRPELRLPYEKGQSWMMSGGPHGWSGSDRPYSSLDLYGGDQRVLAAGDGMAYTMCSNNRGWIRIYHDNGYATDYYHLWNNIIPDGHLVQEGTFLGYTGTDVSCGGYASGRHVHFSLLLNNTRVPLQGKELGGWVFFETSPYNGYAMHGSTVRYTGNNLHNYGKLLVNQGIVDANGGRTVNLRTGPSTSYSVVGSLNHGEVITVSCTANGTTFTGRKGSTNKWNQLINGYWMSDAYLYT…
A0A150DAI2|A0A150DAI2_BACCE	QMHYGIDIAAPGNVSIQAAAAGKVVKSYYSASYGNVVFIAHQINGKLYTTVYAHMKDRTVQAGDQVQTGQLIGHMGNTGHSYGQHLHFELHNGEWNFEKTNAVNP	MNMKATALTATTVAIASLLPSMGEINVQKANAEQLSNIKTGYVKVDQVALHTEDNVKSTSIDTIRFNTKVNILETTNVWYKVSVHNKVGYVQKDAILLKNKLQSNDQYIVNANALNVRSEPNLESSILDVLPNGKFITVQEDQGEWYKISHNGQTGYVQKTFISNGSQPLVKGITVQNNTKYTVATSNLNVRSNASTSSALLGSLQNGTQVQVVETVGTWYKIRFGTGYGYVAKHYVVQNQPQAKTDQPSSIPAAFKFPAQGRISSTFDIRWEQMHYGIDIAAPGNVSIQAAAAGKVVKSYYSASYGNVVFIAHQINGKLYTTVYAHMKDRTVQAGDQVQTGQLIGHMGNTGHSYGQHLHFELHNGEWNFEKTNAVNPLPYLVR
A0A154B0C3|A0A154B0C3_9BACI	KMHHGLDIAASGTVPVVAAAEGVITRSYYSTSYGNVVFISHNINGQTYTTVYAHLKSRSVSAGQKVKQGQQLGIMGNTGQSEGQHLHFEIHKGEWNAQKSNAMDP	MKKILASVAVASVTGSVFISTAQAENTVIQKEAKHEKPTDVVKYKNQVTVNTNALRVRTQPNTSSTIMGRVYEGEVLQVIGEENSWLKINHKGKTGYVSSEFVSENSVSAKTNVSMSRSKTVIANVLRVRTQPNTSSAIMGRVYEGKALQVIGEENGWLKIKHNGKVGYVSSQFVIDGTSNGSDKNNGKVQVASGNYKVNVSSLRVRTGPSTSHTILGSVHKGQIVQVTGEVQDWVKINYSGQTAYISKDYISKNDFNANVDQTNEQQKNITVQTDGTYIVDATSLRVRTGPATYHSVIGGVLNGRILQVTGVENGWLKINHNGRTGYVSSEYVKFVKGNTPSKPETSNPSTGATVGDYYVNVNVLNVRSGAGTNYDVIGALSKGIKVQVLFEQNGWGK…
A0A158RGN1|A0A158RGN1_BACC3	KMHHGLDIAASGTVPVVAAAEGVITRSYYSTSYGNVVFISHNINGQTYTTVYAHLKSRSVSAGQKVKQGQQLGIMGNTGQSEGQHLHFEIHKGEWNAQKTNAMDP	MKKILASVAVASVTGSVFISTAQAKNTVIQKEAKHEKPTDVVKYENQVTVNTNALRVRTQPNTSSTIMGRVYEGEVLQVIGEENSWLKINHKGKTGYVSSEFVSENSVSAKTNVSMSRSKTVIANVLRVRTQPNTSSAIMGRVYEGKALQVIGEENGWLKIKHNGKVGYVSSQFVIDGTSNGSDKNNGKVQVASGNYKVNVSSLRVRTGPSTSHTILGSVHKGQIVQVTGEVQDWVKINYSGQTAYISKDYILKNDFNANVDQTNEQQKNITVQTDGTYIVDATSLRVRTGPATYHSVIGGVLNGRILQVTGVENGWLKINHNGRTGYVSSEYVKFVKGNTPSKPETSNPSTEATVGDYYVNVNVLNVRSGAGTNHGVIGALSKGIKVQVLFEQNGWGK…
A0A158RKU3|A0A158RKU3_BACC3	QMHYGIDIAAPGNVSIQAAAAGKVVKSYYSASYGNVVFIAHQINGKLYTTVYAHMKDRTVQAGDQVQAGQLVGHMGNTGHSYGQHLHFELHNGEWNFEKTNAVNP	MNMKATALTATTVAIASLLPSMGETNVQTANAEQLSNVKTGYVKVDQVALHTKDNANSSSIDTIRFNTKVNILETTNGWYKVSVNNKVGYVQKDSILLKNKLQSNNQYIVNANALNVRSEPNLESSILDVLPNGKFVTIQEEQGEWYKILHNGKAGYVQKAFVSNDSQPLVKGITVQNNTKYTVATPKLNVRSNASTSSALLGSLQNGTQLQVVETVGTWYKIRFGTGYGYVAKHYVVQNQTQSQTQTAQPTSIPAVFKFPTQGRISSTFDMRWEQMHYGIDIAAPGNVSIQAAAAGKVVKSYYSASYGNVVFIAHQINGKLYTTVYAHMKDRTVQAGDQVQAGQLVGHMGNTGHSYGQHLHFELHNGEWNFEKTNAVNPLPYLVR
A0A160L6V2|A0A160L6V2_BACTI	QMHYGIDIAAPGNVSIQAAAAGKVVKSYYSASYGNVVFIAHQINGKLYTTVYAHMKDRTVQAGDQVQTGQLVGHMGNTGHSYGQHLHFELHNGEWNFEKTNAVNP	MNMKATALTATTVAIASLLPSMGETNVQKANAEQLSNIKTGYVKVDQVALHTEDSVKSTSIDTIRFNTKVNILEITNGWYKVSVHNKVGYVQKDAILLKNKLRSNDQYIVNANALNVRSEPNLESSILDVLPNGKFITVQEDQGEWYKISHNGQTGYVQKAFISNGSQPLVKGITVQNNTKYTVATPNLNVRSNTSTSSALLGSLQKGTQVQVVETAGTWYKIRFGTGYGYVAKHYVVQNQPQAKTDQPSSIPAAFKFPAQGRISSTFDIRWEQMHYGIDIAAPGNVSIQAAAAGKVVKSYYSASYGNVVFIAHQINGKLYTTVYAHMKDRTVQAGDQVQTGQLVGHMGNTGHSYGQHLHFELHNGEWNFEKTNAVNPLPYLVR
A0A161IEE9|A0A161IEE9_9MICO	TFHLGQDLGAASGTDVRAVAKGKVVKAGAVRGFGQWVVVDHTLDGKKFSSLYAHVIDGDGRVKVGQTVKKGQHIADVGSTGTSTSPHLHLEIWKGGYGSGSTVDP	MGRIRAGARRALVAVATTTSLVVAGAAVAPSASAATVVSPPLKDDTYVLSSYYGARCMPVRSASTFHLGQDLGAASGTDVRAVAKGKVVKAGAVRGFGQWVVVDHTLDGKKFSSLYAHVIDGDGRVKVGQTVKKGQHIADVGSTGTSTSPHLHLEIWKGGYGSGSTVDPLKFLRYRGVDLTKRSIRNYTRSTPPASCGYFTAGKVNLRSGPGTGYKILRTLQPNVVIKGKPGVAPGEWRQVTRNGRTGWVHRDYVSPSYTSQGSRYTLAQLNLRAKPSTSARVVRALPADAHLTMLRSLKGSWQRVRYGSTNGWVHARYLSDTRDGAQVVRNPSGSTYSWVDVSTLHLRKGASTSTAKVATLKRDARVKHLATMSGGWIKVQVGSKTGYVASRYLTSDRP
A0A161RCV6|A0A161RCV6_BACCE	QMHHGLDIAASGIVPVVAAAEGVVTRSYYSTSYGNVVFISHNINGQTYTTVYAHLKSRSVTAGQKVKQGQQLGIMGNTGQSEGQHLHFEIHKGEWNAQKSNAMDP	MKKILASVAVASVTGSVFISTAQAKNTVIQKGMKHEQSTDVVKYENQVTVNTNALRVRTQPNTSSAIMGRVYEGEVLQVIGEENSWLKINHKGKTGYVSSEFVSKNSVSAKTNVSMSRSKTVTANVLRVRTQPNTSSAIMGRVYEGKVLQVIGEENGWLKINHNGKVGYVSSQFVIDGSSNGSDNNNGKFQVASGDYKVNVSSLRVRTGPSTSHTILGSIHKGQVVQVTGEIQDWVKINYSGKTAYISKDYISKSGSNANVDQTNEQQKNVTVQTDGTYIVDATSLRVRTGPATYHSVIGGVLNGRILQVTGVENGWLKINHNGRTGYVSSEFVKFVKGGTPSKPETSNPSTGATVGDYYVNVSVLNVRSGASTNHGVIGALSKGIKVQVLFEENGWGK…
A0A177SDV1|A0A177SDV1_9BACL	TFHNGIDYGAAKGTPVYATASGKVITSQFKGAYGNYVMVSHTVNGSPFISLYAHMNSRSVSVGQTVAQGQKVGTVGETGNAFGTHLHFELHKGSYVYSATSAGSSVNP	MHGFWKGVSATAIAVASFASFAIPRADAATTFYKVKVMEDGLRARTGPSTSYGTVTSFEKGDTYKYLGRTGNWTKILYGSKKVYVSSTYVKKYSVTRIYKIKINVDNLRVRSSNSTSSAVVGSVDKGETFRYLGRTGDWIKFLYGGDKRFVHADYVSKYAVLTLTNSSGASKASTSTSKSFATPTSGPITQGYGKASGAYGYTFHNGIDYGAAKGTPVYATASGKVITSQFKGAYGNYVMVSHTVNGSPFISLYAHMNSRSVSVGQTVAQGQKVGTVGETGNAFGTHLHFELHKGSYVYSATSAGSSVNPLDYL
A0A177SEG5|A0A177SEG5_9BACL	TFHNGIDFGAPTGTPVKAAAAGKVIKSSYQGAYGNHVMVEHKVNGISYTTVYAHLSKRSVFVGQSIPKGANIGAVGSTGNSSGSHLHFEIHRGNYVYSGSSAASSVNP	MKRTITTLAMSALVVSGFAATGTGKVEASSGSSYKVKIKADGLRVRTGPSLKHRIVDGVNAGQTFKYLGRTGNWTKIMHKGEKRFVYSGYVKKYSVSGKSAKKASFSSSTGFMRPTSGSITQGYGNASGKYGYTFHNGIDFGAPTGTPVKAAAAGKVIKSSYQGAYGNHVMVEHKVNGISYTTVYAHLSKRSVFVGQSIPKGANIGAVGSTGNSSGSHLHFEIHRGNYVYSGSSAASSVNPLAFL
A0A177SET1|A0A177SET1_9BACL	TFHNGIDIGAPTGTPVYASAAGKVITSRYYGAYGNHVMMTHTVNGIQYTTVYAHLNSRSVSVGQTIAKGSKIGTIGATGNAFGAHLHFEMHRGPYVYSGTSAANSVNP	MKRLLTTMTMTALVVSGFATTSASKVEAATTYKVKVTADGLRVRTGPSTAYKIVGSVNTGQTFNYLGVSGSWTKISYGGASRYVSSTYVKKYSTTTSSKATTGFSRPASGPITQGYGAASGVYGYTFHNGIDIGAPTGTPVYASAAGKVITSRYYGAYGNHVMMTHTVNGIQYTTVYAHLNSRSVSVGQTIAKGSKIGTIGATGNAFGAHLHFEMHRGPYVYSGTSAANSVNPLNYFN
A0A178KBR7|A0A178KBR7_9BACL	TFHNGVDLAAAKGTPVYASASGKVTTSKNSGAYGKHVMISHSLQNQKYVTVYAHMNSLSVKSGQTVSKGMKIGTVGNTGNSFGNHLHFEIHKNSYKYSSYSAANSVNP	MKNKVILIASSVLLTTTFSMPSPKVEASSAYNVKVKTDDLRVRTGPSLNHKIVGITNTGQTFSYLGKKGAWTKVLYKGNTRYIYSSYLKKYKSHVAKKTSYNNSLFASPTEGRLTQGYGNSNGAYGYTFHNGVDLAAAKGTPVYASASGKVTTSKNSGAYGKHVMISHSLQNQKYVTVYAHMNSLSVKSGQTVSKGMKIGTVGNTGNSFGNHLHFEIHKNSYKYSSYSAANSVNPMNYL
A0A178KFC4|A0A178KFC4_9BACL	TFHNGIDYGAPKGTPVYATAAGKVITSQYKGAYGNYIMVKHTIDGASFTSLYAHLNSRSVSVGQSVSKGQVLGTVGATGNAFGTHLHFELHRGTYVYSATSAASSVNP	MKKLFTTLTVSAIAVAGFSTYAVPKADAATFYKVKVMEDGLRARTGPATTYGVITGLDKGDTYKYLGRTGNWTKILYGSKKVYVSSTYVKKYSVTTSYKIKVMVDNLRVRSSSSTSSQQVGTVNSGQTFRYLGRTGDWIKFLYNGDKRFVHADYVKKYTVTSLTKSSGGATKASNDFITPTSGPITQGYGKASGVYGYTFHNGIDYGAPKGTPVYATAAGKVITSQYKGAYGNYIMVKHTIDGASFTSLYAHLNSRSVSVGQSVSKGQVLGTVGATGNAFGTHLHFELHRGTYVYSATSAASSVNPLNYL
A0A178KFH4|A0A178KFH4_9BACL	TFHNGIDIAAPTGTPVYASASGTVITSRYYGAYGNHIMMKHTVNGLSYTTVYAHLSSRAVSVGQTIAKGSRIGNIGNTGNSFGSHLHFEMHRGNYVYSASSAANSVNP	MKRMITTMTMTALVVSGFATTGTEKVEAATTYKVKVTADGLRVRTGPSTAYKVVGSVNSGQTFNYLGVSGSWTKISYGGTARYISSTYAKKYSVTTSSKATSGFSRPASGRIAQGYGAASGVYGYTFHNGIDIAAPTGTPVYASASGTVITSRYYGAYGNHIMMKHTVNGLSYTTVYAHLSSRAVSVGQTIAKGSRIGNIGNTGNSFGSHLHFEMHRGNYVYSASSAANSVNPLNYFN
A0A178KFL7|A0A178KFL7_9BACL	TFHNGIDIAAATGTTVRATASGKVIKSGYQGAYGNYVMMTHKVNGLTYTSVYAHLSSRSVYAGQSIAKGTKIGNVGSTGNSTGSHLHFELHRGGYVYSGSSAANSINP	MKRILTTVTMSALVVSGFASTGTGKVEAASSSSYKVKIMADGLRVRTGPSTNYKIVAGVNAGQTFKYYGKTGNWTKISYGGKKRYVYSGYVKRYSTGKKATAKKASFSTGFLRPTSGSISQGYGSASGRYGYTFHNGIDIAAATGTTVRATASGKVIKSGYQGAYGNYVMMTHKVNGLTYTSVYAHLSSRSVYAGQSIAKGTKIGNVGSTGNSTGSHLHFELHRGGYVYSGSSAANSINPLNVL
A0A178MF75|A0A178MF75_9CHLR	GFHNGIDIANAAWTPIVAASRGWVYESGWCSGYGYCVKIRHPGGIETIYGHLIARPVVRAGQEVSTGQLIGYMGSTYDRAGGGYSTGVHLHFTLLVNGRAVNP	MQVIFEQPPWYERWVRSQRRLAAARRTARRLREGRDHAGDAVPGSANRQVVRWQFRPSRRLGHLLLLAAVILILAIDRSLPLQTLTPISHSGPAPVVPSLLPAEQAVVVAPAVRHAAAAPSEPEPIAPAVRAPIPVATAYQATHLLTEGETLAEVAARYQIPLSTLVWTNQLDRGDALRVGQPLRIARLAGAAHTVAEGETLTVLAERYSVAPEAIITFAPNRLRDGQLIVGREIFIPGGRLPWTAEQEAAFGQRTAEPVGIVLADETNVRSGPTTDHPRQVQLAAGRQVALRGRYNDWVKIAIGDVTGWIRSDLLELDPAVVAALPEVRDFPPPPPRWVWPARGVLTSGFGPRWGGFHNGIDIANAAWTPIVAASRGWVYESGWCSGYGYCVKIRHPG…
A0A1A9BQA0|A0A1A9BQA0_9ACTN	GSHDGVDIANNRGTPIYAVGPGEVIASGPAQGYGQWIRILHPDGTVTEYGHMYHRDVSVGQRVTAGQRIALMGSEGESTGPHLHLRVRVGTSTSVRGID	MRLGLRGRRLRTGLTAAASLLLPLAAAAPGHAAAPQAAPRAAAAYTASCPTAGVVTQGYSGSHDGVDIANNRGTPIYAVGPGEVIASGPAQGYGQWIRILHPDGTVTEYGHMYHRDVSVGQRVTAGQRIALMGSEGESTGPHLHLRVRVGTSTSVRGIDPVPYLRDRGVGLPCTPGGGGGGGGTSVTAWTQANVRACASTSCDIKSTVYPGQTYPAHCWVAGQKITDEGITNDKWVRLPLNAGGVGYVSAIYLKGDETGGVRNQC
A0A1A9LD72|A0A1A9LD72_9FLAO	RSHEGVDIFADRGTPVIAISDGIIDSAGERGLGGKQVWLRDGLFGKRIYYAHLDKIAVSEGEKVKIGDTLGFVGNTGNAKDLPPHLHFGIYKAKGAVNP	MNLKNFFTLILLGVLISSCKEEIRKVADIVIQPTAREAYERNFSKKDSLLLQWKNAFENSKRDSIQITLPYSESGVFSEENFNVYSYNIQLKEGERIVVEVEKQPDSALVFIDLFQAKTDSLKIFNHLKSSEDKKSIISQEIETSGFYKVIVQPQMKLQFPFVLKIYTEPLYVFPVSGGNSKNIQSFWADPRDTGSRSHEGVDIFADRGTPVIAISDGIIDSAGERGLGGKQVWLRDGLFGKRIYYAHLDKIAVSEGEKVKIGDTLGFVGNTGNAKDLPPHLHFGIYKAKGAVNPLPFIKKTEIQTSEMPSSITKAITLKNNADVRKGPAAVFKQFGSLKKNDTLIVLGKNQKWFHIQTSDSLKGYVNETVIKPLPPN
A0A1B1LHY0|A0A1B1LHY0_BACTU	PYSSLDLYGGDQRVLAAGDGIAYTMCANNRGWIRIYHENGYATDYYHLWNNMIPNGQPVQEGTFLGYTGTDVSCGGYASGRHVHFSLLQGNTRIP	MRFQKRFRWILFGVFLVLLLIGMMYASILRKENPKPMKNALPVQTPETSIKHAVLQVLSQQKKTLGEEPQITETQVQVNVKRLSNDEHWAFGSVVILAPNVTGAFPEGKLFIAKHSTTNWQVALEGMDLFSELSQQIPDAMMSAQEKKAFSLLGNAQALSQNRLELRLPYEQGQSWVMSGGPHGWSGSDRPYSSLDLYGGDQRVLAAGDGIAYTMCANNRGWIRIYHENGYATDYYHLWNNMIPNGQPVQEGTFLGYTGTDVSCGGYASGRHVHFSLLQGNTRIPLHRKELGGWVFFETSPYNGYAMHGSTVRYTGYTLYNYGKLLANQGIVDANGGRTVNLRTGPGTNYPVVGSLHDGEVVTVSCTANGATFTGRKGSTNRWNQLTNGYWMSDAYLYT…
A0A1B4ABN2|A0A1B4ABN2_9BURK	RPFNSLDFSGGNGQVLAARDGVLYKSCERNGSAIVKLVHDNGYATTYYHMVQLTQAGSGTRVRQGEYLGRIGNALPCGGQTTGAHVHFALSQGGSDVPVN	MNPMVWRSASDSIKHFIAAPLMAAGLSGAALAAPVDAPDLQRAVQQAFSSRLSKQGPAAPAARDDVVESIKSDPETGWVLGTVTQVVPDGAPAYPVTKLFLAQHAKEGWVVGIEGSDAFYALAAAAPAKLLAREERAHLSAGRAQAAPRAQAAPGQTGLALPWQQGTAWYWTGGAHGWSGDSRPFNSLDFSGGNGQVLAARDGVLYKSCERNGSAIVKLVHDNGYATTYYHMVQLTQAGSGTRVRQGEYLGRIGNALPCGGQTTGAHVHFALSQGGSDVPVNGKTIGGWQFFEGGNAYSGYAIRNQRRVSVQASLTNYGSEASGGPVEPSPPAKATVQAPGPVNLRSAPSLSASVVGTVANGATVQLACYAYGDTVQGNWGATRLWYRLGSNQWVSDGF…
A0A1B4B4A8|A0A1B4B4A8_9BURK	RPFNSLDFSGGNGQVLAARDGVLYKSCERNGSAIVKLVHDNGYATTYYHMVQLTQAGSGTRVRQGEYLGRIGNALPCGGQTTGAHVHFALSQGGSDVPVN	MNPMVWRSASDSIKLFIAAPLMAAGLSGAALAAPVDAPDLQRAVKQAFSSRLSKQGPAAPAARDDVVESIKSDPETGWVLGTVTQVVPDGAPAYPVTKLFLAQHAKEGWVVGIEGSDAFYALAAAAPAKLLAREERAHLSAGRAQAAPGQTGLALPWQQGTAWYWTGGAHGWSGDSRPFNSLDFSGGNGQVLAARDGVLYKSCERNGSAIVKLVHDNGYATTYYHMVQLTQAGSGTRVRQGEYLGRIGNALPCGGQTTGAHVHFALSQGGSDVPVNGKTIGGWQFFEGGNAYSGYAIRNQRRVSVQASLTNYGSEASGGPVEPSPPAKATVQAPGPVNLRSAPSLSASVVGTVANGATVQLACYVYGDTVQGNWGATRLWYRLGSNQWVSDGFVNTGSN…
A0A1B4K5M9|A0A1B4K5M9_BURTH	RPFNSLDFSGGNGQVLAARDGTLYKSCERNGSAIVKIVHDNGYTTTYYHMVQLTQAGSGTRVRQGQYLGRVGNGLPCGGQTTGPHVHFALSQGGSDVPVN	MGPMVWRIASDPITRLLAAPLIAAGLSGAALAAPVDIPDLQHAVRQAFSARLGKQGPAAPAVRDDVIESVKSDPDAGWVLGTITQVVPNDTPAYPVTKLFVARRANEGWVVGIEGTDAFHALAAAAPAKLIADDERAHLNAGRAPGAPQRKAAPAQTGLALPWQQGTAWYWTGGAHGWSGDSRPFNSLDFSGGNGQVLAARDGTLYKSCERNGSAIVKIVHDNGYTTTYYHMVQLTQAGSGTRVRQGQYLGRVGNGLPCGGQTTGPHVHFALSQGGSDVPVNGKTIGGWQFFEGSNAYSGYAVRNQRRVSVQASLTNYGSDDSGGPTEPSRPVKATVQSPGPVNLRSAPSLSASVVGTVSNGATVQLACYAYGDTVQGNWGATRLWYRLDSNRWVSDGF…
A0A1B4SI83|A0A1B4SI83_9BURK	RPFNSLDFSIGNGQVLAARGGVLYKSCERNGSAIVKVVHDNGYATTYYHMVQLTQAGSGTRVRQGEYLGRVGNGLPCGGQTTGPHVHFALSQGGSDVPVN	MGPMVWRSASDSIKRLMAVPLMAAGLSGAAYAVPVDATDLQQAIRQAFSTRLGKQGPAAPAARDDVIEPIKSDQEAGWVFGTVTQVVPNDSPAYPVSKLFVAQRAKDGWVVGIEGTDAFYALAAAAPAKLLPRDERAHLNAGRAPAASRPSAAAGQTGLALPWQQGAAWYWTGGAHGWSGESRPFNSLDFSIGNGQVLAARGGVLYKSCERNGSAIVKVVHDNGYATTYYHMVQLTQAGSGTRVRQGEYLGRVGNGLPCGGQTTGPHVHFALSQGGSDVPVNGKTIGGWQFFEGGGAYSGYAIRNQRRVSVQASLTNYGSEDSGGPAEPSPSVKATVQAPGPVNLRSAPSLSASVVGTVANGATVQLACYAYGDTVRGNWGATRLWYRLGSNQWVSDGF…
A0A1C4F4Z5|A0A1C4F4Z5_BACMY	EMHYGVDFTAPGEVPILAATSGKVIKSYYSNSYGNVVFIAHTIDGKLYTTVYAHLKDRTVQAGDRVETGQIIGHMGNTGHSTGQHLHFELHNGEWNFEKTNAVNP	MKMITTTFSLTTAAIATLLPSVVAADSHAVSIPQNDKVKIGFVNFDKAHLYQDATTNSNSIGNITFNTPVKIIETTPDWYKVDVQNKIGYMQKSYLSPTKQTQPKNQYIVNAIALNVRIEPNAESTILGVLPNGKYISILEECGEWYKISYNGKTGYVKKEFVSDGSYSMVKGTTVQGNSSYYVATSVLRVRSGAGTNTSIIGSLKNGTQLQVVETVGSWYKIRFGSGFGYVAKHYVLQNKPQETPSIPAVFKYPTKGIVSSTFDVRWGEMHYGVDFTAPGEVPILAATSGKVIKSYYSNSYGNVVFIAHTIDGKLYTTVYAHLKDRTVQAGDRVETGQIIGHMGNTGHSTGQHLHFELHNGEWNFEKTNAVNPIPYLVQ
A0A1C4YB00|A0A1C4YB00_9ACTN	SPANAIDFNRTDDLGDPVVASAPGTVDVVTNLGNTSYGKYVRINHGGGWTTYYAHLNAFNVSVGQAVGYGRVIGYVGTTGGSTGPHLHYEQRSSGSAVKI	MRKRWLALGASAAVLAATLVPAAPAMAAPTFKVPFPCDQSWSGQTRTNHSPANAIDFNRTDDLGDPVVASAPGTVDVVTNLGNTSYGKYVRINHGGGWTTYYAHLNAFNVSVGQAVGYGRVIGYVGTTGGSTGPHLHYEQRSSGSAVKIKFNGAQALYWGTKTYKSDNGCGGANTGEGTVNTAGSPLTVRSGPGTGYSSVGTVADGAKVTIQCQTSGTSVTGTYGTSAIWDRIGSGRFVSDAYVYTGYDGYIPGVPRC
A0A1C6S9C5|A0A1C6S9C5_9ACTN	SPAYAIDFNRTDDLGDPVVASAPGTVDVVTDLGGTSYGKYVRINHGNGYTTYYAHLNGFNVSVGQSVGYGRVIGYVGSTGGSTGPHLHYEQRLNGNDIQI	MVTRLLRMAAATLLAAAAAVVVPASAAMAAPTFKVPFPCGQSWSGQTRTDHSPAYAIDFNRTDDLGDPVVASAPGTVDVVTDLGGTSYGKYVRINHGNGYTTYYAHLNGFNVSVGQSVGYGRVIGYVGSTGGSTGPHLHYEQRLNGNDIQIRFNGALALYWGTMTYTSDNGCSSGAGSGTVNTSGTALTVRSGPGTGYSAVGTVADGTRVTIYCQTTGTTVTGTYGTSNIWDRIGSGRYIADAYVHTGYDGFIPGVPRC
A0A1C6VUQ4|A0A1C6VUQ4_9ACTN	YPYNSIDFYGGDGDVRASRAGYMYRFCTNARWPYVKVVHDNGYTTGYYHISNQTTKGEGAYVAAGEYLGRIDVQLPCGGRANGDHVHWTLWRGNTAVTV	MKRFSSSRRTRRLAGRWASVCLAAVVSTAVLPGAPISAAPIPAGPAAEERSQSWQVAESQLQPADESQLRQVVAARLVNQHGQRALATYGRAATDSVATMVEPKRYAANRNWVFGGGVIRVPSDVEAAPVALLFLAQRVGGSWQVALEGSPEFAVAARQAPVLSQAERDLFGRTSVAAAGTATGLALPWKLNQGWAHWGVHGDSGESYPYNSIDFYGGDGDVRASRAGYMYRFCTNARWPYVKVVHDNGYTTGYYHISNQTTKGEGAYVAAGEYLGRIDVQLPCGGRANGDHVHWTLWRGNTAVTVVGKTIGGWTWYSGNAAYQGYAERNGQKVYRNYCCPIVNYGPGDSSYPTGVVETGTFSNINVRSGPGANYSVVGSVNDGDVIEIACTATGDYVT…
A0A1C6W9C2|A0A1C6W9C2_9BACI	QMHYGVDIAAQGNVSIHAAASGKVVKSYYSASYGNVVFVAHRINGKLYTTVYAHMKDRAVKVGDHVQVGQLLGHMGNTGHSFGQHLHFELHNGEWNFEKTNAVDP	MNLKATALTATTVAIASLLPSVTEVDTQTAAAQQTAKAKTGYVKVDKVNLYPTTSVNNDSIGSIPYNTPVTILETVHDWYKVNIHNQIGYIKKDAITFTKSSKRSEQYIVHANALNVRSEPNTESSILDVLPNGKFVAVQETQGNWYKIFHNGQIGYVQKDFVSSGSKPLVKGITVQNTPTYTVATPKLNVRSNAGTNSAIIGSLQNGTQVQVVETVGTWYKIRFGTAYGYVAKHYIFQNQAQNKKTNPSIPAVFKFPTQGKISSTFDMRWEQMHYGVDIAAQGNVSIHAAASGKVVKSYYSASYGNVVFVAHRINGKLYTTVYAHMKDRAVKVGDHVQVGQLLGHMGNTGHSFGQHLHFELHNGEWNFEKTNAVDPLPYLVR
A0A1C8ZET3|A0A1C8ZET3_BURL3	RPYNSLDFSGGNGRVLAARDGYLYKSCERDGSAIVKVVHDNGYATTYYHMVRLTSLNSGTRVRQGEYLGSVGNGLPCGGQTTGPHVHFSLSKDGNDVSV	MRNLPSRSASNSIQYSIGILLIAANLAEIAHAAPIETSLQHSIGQALESRSGGTLKLPARSDDSLVEAIKTDDVSGWLFGTATQILREDESGDPVTKLFIARYVNGQWISGVEGSSKFGELLDAAPSTLLAADERKNLASRRASLAPRSAALPQPGLALPWEPNDGWYWTGGAHGWSGQSRPYNSLDFSGGNGRVLAARDGYLYKSCERDGSAIVKVVHDNGYATTYYHMVRLTSLNSGTRVRQGEYLGSVGNGLPCGGQTTGPHVHFSLSKDGNDVSVNGMTIGGWQFFEGPSPYSGYAVRNQRRVSPQAWLVNYGSADSGDPSTPVSARVQAPGPANLRSAPSLSAPVVGSLENGRTVQLACHQYGDSVNGNWGATRLWYRLDSNQWISDGFVYTGS…
A0A1C9C3S6|A0A1C9C3S6_BACTU	PYSSLDLYGGDQRVLAAGDGIAYTMCANNRGWIRIYHENGYATDYYHLWNNMIPNGQSVQEGTFLGYTGTDISCGGYASGRHVHFSLLQGNTRIPL	MKLQKKSRWILFGVFLVLLLIGVGYSSILRKDNPKPMKNALPVQTPETSIKHAVLQELSQQKKTLGEEPQITETQVQVNVKRLSNDENWAFGFVVILAPNVTGAFPEGKPFIAKHATTNWQVALEGMDLFNELSQQIPDAMMSAQEKKAFSLLGNAQALSQNRPELRLPYEKGQSWVMSGGPHGWSGSDRPYSSLDLYGGDQRVLAAGDGIAYTMCANNRGWIRIYHENGYATDYYHLWNNMIPNGQSVQEGTFLGYTGTDISCGGYASGRHVHFSLLQGNTRIPLHGKELGGWVFFETSSYNGYAMHGSTMRYTGNTLYNYGKLLANQGIVDANGGRTVNLRTGPGTNYSVVGSLHDGEVVTVSCTANGSTFTGRKGSTNRWNQLTNGYWMSDAYLYT…
A0A1D3N289|A0A1D3N289_BACMY	QMHYGIDIAAQGNVSIQAAAAGKVVKSYYSASYGNVVFIAHQINGKLYTTVYAHMKDRTVQTGDQVQTGQLVGHMGNTGHSYGQHLHFELHNGEWNFEKTNAVNP	MNMKATALTATTIAIASLLPSMGESDIQTAAAKQPSTVKTGYVKIDNVALHQNNHADSAIIDNIRFNSPVTILETTQDWYKVSVNNKTGYMKKDAILFKKNVQPKNQYIVNANALNVRSEPNTESSILDILPNGQFITIQGEQGDWYKILHNGQIGYVQKTFVSNGSTPLVKGVTVQGSPSYTVATPKLNVRSNASTSSTLLGSLQSGTQVQVVETVGTWYKIRFGTGYGYVAKHYVVQNQNQAQAKTAQPSSIPAVFKFPTQGKISSTFDMRWEQMHYGIDIAAQGNVSIQAAAAGKVVKSYYSASYGNVVFIAHQINGKLYTTVYAHMKDRTVQTGDQVQTGQLVGHMGNTGHSYGQHLHFELHNGEWNFEKTNAVNPLPYLVR
A0A1D3PCM7|A0A1D3PCM7_BACCE	QMHYGIDIAAQGNVSIQAAAAGKVIKSYYSASYGNVVFIAHQINGKLYTTVYAHMKDRTVQAGDQIQTGQLLGHMGNTGHSYGQHLHFELHNGEWNFEKTNAVNP	MNMKATALTATTVAIASLLPSMGETNVQKANAEQLSNVKTGYVKVDQVALHKEDNTNSTSLDTIRFNTKVNILKTTKDWYKVSVNNKVGYVQKDAILQKNKLQSTNQYIVNANALNVRSEPNLESSILDVLPNGKFVTIQGEQGEWYKISHNGQTGYVQKAFVSNGSQPLVKGITVQNDTKYTVATPKLNVRNNASTNGTLLGSLQNGTQIQVVETVGTWYKIRFGTGYGYVAKHYVVQNQQQSQAQTAQSSAIPAVFKFPTQGKISSTFDIRWEQMHYGIDIAAQGNVSIQAAAAGKVIKSYYSASYGNVVFIAHQINGKLYTTVYAHMKDRTVQAGDQIQTGQLLGHMGNTGHSYGQHLHFELHNGEWNFEKTNAVNPLPYLVR
A0A1D3QDF5|A0A1D3QDF5_BACCE	QMHYGIDIAAQGNVSIQAAAAGKVVKSYYSASYGNVVFIAHQINGKLYTTVYAHMKDRTVQAGDQVQAGQLVGHMGNTGHSYGQHLHFELHNGEWNFEKTNAVNP	MNMKATALTATTVAIASLLPSMGETNVQTANAEQLSNVKTGYVKVDQVALHTKDNANSSSIDTIRFNTKVNILETTNGWYKVSVNNKVGYVQKDAILLKNKLQSNNQYIVNANALNVRAEPNLESSILDVLPNGKYVTIQEEQGEWYKILHNGKTGYVQKAFVSNGSQPLVKGITVQNNTKYTVATPKLNVRGNASTSSALLGSLQNGTQVQVVETVGTWYKIRFGTGYGYVAKHYVVQNQMQSQAQTAQTAQTAQTTSIPAVFKFPTQGRISSTFDIRWEQMHYGIDIAAQGNVSIQAAAAGKVVKSYYSASYGNVVFIAHQINGKLYTTVYAHMKDRTVQAGDQVQAGQLVGHMGNTGHSYGQHLHFELHNGEWNFEKTNAVNPLPYLVR
A0A1E4AIC4|A0A1E4AIC4_9FLAO	RSHEGIDIFARRGTPVVAVTNGYITRTGNSGLGGKQVWQRDGLLGNSIYYAHLDSITVQGGTKVNTGDTLGLVGSTGNAEGGAPHLHFGIYTRGGAVDP	MFRCKNAFFFVIILITVVSCDGFVKNIFDTSERAKYERGFTGSDSLMTRWKTEFSSATQNNLTVADGHSSSVPENGLYALGYSIELKKGDQLMIEAESEDPETLIFIDVYEQSSTAEPSKTKLLKNGRFSRFTENSGIHKVIIQPEIEYQGSFTFKIYTQPSLGFPVAGKGNRDVQSFWGASRDGGGRSHEGIDIFARRGTPVVAVTNGYITRTGNSGLGGKQVWQRDGLLGNSIYYAHLDSITVQGGTKVNTGDTLGLVGSTGNAEGGAPHLHFGIYTRGGAVDPYPYVRQRAVPVYRKSVISGGKSVKAGSNLRAGPGTQYEILGSLDQKTTVVVLAGDGEWFHIKTDKGVEGFVSATRLE
A0A1E5TUD4|A0A1E5TUD4_9STAP	GYHKAFDVYSNATSDVPAVTSGTVVTAETHGNFGGTLEIRDANGNDWIYGHLQRDSLRFIKGDKVNQGDIVGLQGSSNYDNNPMAVHLHIQLRPKGTDLSD	MKNAIDYLTEKGWKISSDPRQYDNYPKNYGYRNYVENGINYDSFCGGYHKAFDVYSNATSDVPAVTSGTVVTAETHGNFGGTLEIRDANGNDWIYGHLQRDSLRFIKGDKVNQGDIVGLQGSSNYDNNPMAVHLHIQLRPKGTDLSDEKAEVCTGLPIETYDISKLNKKQDKANNGSVKELKHIYSSHIKGNKITSPKPSIQGIVIHNDYGSMTPSSYLPWLYGREKAGTHVNGWASVYVNRNECLWYHPTDYAEWHCGNTWANNNLIGLEVCESYPGRISDKIFLENEEATLKVAADILKSYDLPVNRSTVNLHRQYFGTSCPHRSWDIHVGKGAANTTANNNKMKDYLVKRIKHYYDGGKLETGNAETIQQEDVKQEVNEHKTEQIVSSTDWKENAD…
A0A1E7HZI0|A0A1E7HZI0_9DELT	NFQSGIQIKADRGEPIRAVFDGQILYADWFKGYGNMIIIDHGENYYTVYAHAEELFASKGDTIDMGDVVATVGDSGSMIGPSLHFEVRHHGKPVDP	MDSVLSFFKTIFQIILFSALGIIFVLQPAEIFGAKSHEIGIVTANKLNLRPAPTIMNTPLELIKKGEKVRILEHLNGWLKISHKGRVGYIRNLKQYVRIISIVPTAKKKKNGHNGADIKRFRKEAEDINREIEKGRHRVLTFTKEEAAIVSSLNDIDLALNQARKRVSALKFELAALRDKTIETTRASDKLKKRIKADEDYIFKRLAALYKMNWLGSIYVLASAQSMYELFKRKKSMEIILAYDQKIRQNLLDNKTKLQQILVRLNSQKMEKLSLETGLKKQIAVMSDERVKRSSILAGIRNKRSLELALLESLNQAAADLNQAVKSLNLETGPLKQKKNILPKSFSSLKGLLNMPVKGKIVFRFGPHKNTKLNVVNFQSGIQIKADRGEPIRAVFDGQ…
A0A1E8ARX1|A0A1E8ARX1_BACTU	QMHHGLDIAAPGIVPVVAAAEGVVTRSYYSTSYGNVVFISHNINGQTYTTVYAHLKSRSVSAGQKVKRGQQLGIMGNTGQSEGQHLHFEIHKGEWNAQKSNAMDP	MKKILASVAVASVTGSVFISTAQAKNTVIQKDTKHEQTIDVVKYENQVTVNTNVLRVRTQPNTSSAIMGRVYEGEVLQVIGEENSWLKVNHNGKIGYVSSEFISKNGVLAKTNIGKSRSKIVTANVLRVRTQPNTSSAIMGRVYEEKVLQVIGEDNGWLKINHNGKVGYVSSQFVKDSGSNGSDNNNGKFQVASGDYKVNVSSLRVRTGPSTSHTILGSMYKGQVVRVTGEVQNWFKINYKGQDAYISKDYISKSGSNANEQQNNVTVQADGIYIVDATSLRVRTGPATYHSVIGGVLNGRTLQVTGVENGWLKINHNGRTGYVSSEYVKFVKRGTPPKPETSNPSTGATVDDYYVNVSVLNVRSGAGTNHGVIGALLKGIKVQVLFEQNGWKKINYNG…
A0A1E9AAF2|A0A1E9AAF2_9STAP	GMHYGVDLPMPQGTPVRAITGGTVKYAGWDQMGGGNTITVQEPDGQHSQFYMHLSGFNVAAGQTIQTGQIIGYSGNTGASTGPHLHFQRMNGYPSNETAENP	MKRNQSSRQRFGIRKLTVGVGSLIVGTCLWIHMGDSDVAEAAETDNAEQVEQTADTQGEEQAEGPQDGVKNNEAADTTGSQQEEAMKTQAEPRQIETDSGEGKQDLSETSASDEQNVEAEAETKANTNNTSSENEISTYQQDGGRQGTEDSAQSNQENEEVTPTEEEKSNEDINVEGSDQAATQATQPQDEVTENETNTQESTSETTFFAMPSYGSAEWLNAYNVSYGFGSYPLPNNNGMHYGVDLPMPQGTPVRAITGGTVKYAGWDQMGGGNTITVQEPDGQHSQFYMHLSGFNVAAGQTIQTGQIIGYSGNTGASTGPHLHFQRMNGYPSNETAENPLPFLQSLGYGNGGQSGGSSSASHPGFQENQYGTLYKEEHASFTPNTSIITRKTGPFINM…
A0A1F7FZZ9|A0A1F7FZZ9_9BACT	RFHNGIDLPVGNGTRLNALGNGVVIASGFESGGGNYIRVRYDNGYESFYCHLQKSTVKKGQRVNAGQEIAKSDNTGTYTTGAHLHFELKKNGQLVNP	MASTNPFAEGTVTIEQTSAAVSSGEGSATTGALKKATDSLAQANERYSKLLKQFAANPEKYGDAKGDYREFVKQLTALGKRLGELQNKVNTLTAQAKKEDEKKKEDAKKKEETAAAKPKTTPGTVKVSPSLNIRTSPWGKIIGSFHNNDKVTIIGSEGDWYKISYNGQTAYIHQNYVDTPTKKAGSTPVKEPSSNSDAGNNNAPVAKGGGLSAMPCSPMPSRASSEFGWRIHPTLGTRRFHNGIDLPVGNGTRLNALGNGVVIASGFESGGGNYIRVRYDNGYESFYCHLQKSTVKKGQRVNAGQEIAKSDNTGTYTTGAHLHFELKKNGQLVNPRSVLKLP
A0A1F7G086|A0A1F7G086_9BACT	TFHEGIDLPVSNGTRLNALGNGVVTESGWSDGGGNFVRIRYDNGYSSFYCHLESVSVAEGQRVAIGQDVALSDNTGEWTTGAHLHMGITDASGESVNP	MKIKTLGILLLSVLTVMFLFGHDVVAEEQVSEWGNADTTPDADPDGTEGFGIDIGLPKPDQASSDDKASDADVKEGETALEGEEALASGATLEGVVDVDTYLNIRTGPWGKIIGGLNNKAPIKILGKEGDWFKIIHNGAEAYIHSYYINAPGFPSHQGVEPPILGSDQAPVTGDPGASATVDNGTFGAEPCTPMPDSVSSDFGPRDIGIGSTFHEGIDLPVSNGTRLNALGNGVVTESGWSDGGGNFVRIRYDNGYSSFYCHLESVSVAEGQRVAIGQDVALSDNTGEWTTGAHLHMGITDASGESVNPRDVPGLEFPPLVE
A0A1F7WHC8|A0A1F7WHC8_9BACT	RMHYGVDIGKPTGTPLLAMGDGKVIYSGWCNGGGYMVKIKYNNGYTSTFMHCLPSGAKAVGTKVSAGQQVAKVNNTGMSTGSHLHLEITNPSGQRIDP	MFTNNIKPLFPALCVLMILVSLLIYHEARANINELNEAIDSNQIQQGGASASTTSSSGTAASGAAAASSSSQAASAAAAEADNSGVVMGSYLNVRVEPWGTIIGRLKQGEKINILATEGDWYKIKYNGRDAYIHSGYIATKNKVSVAFCGYINTPGGCLNVRTGPWGTIIGKLSDSAKVEVLGREGDWYKIRYNGKDAYIYAKYAQKNKPAPSAASPSKPSPAPASTAKPSSGNAGLSAPLGGSFKVGSKFGMRFHPILKYNRMHYGVDIGKPTGTPLLAMGDGKVIYSGWCNGGGYMVKIKYNNGYTSTFMHCLPSGAKAVGTKVSAGQQVAKVNNTGMSTGSHLHLEITNPSGQRIDPQKVL
A0A1F7WQ92|A0A1F7WQ92_9BACT	SYHYGIDFGVGTGTPLKALGPGRVVSTGYDYGGGKTIVIKYDNGYTSIYCHCKSASVSPGSRVSAGQNVGQTNNTGAWTTGPHLHFAMKNSSGNYVNP	MNNHLKSLACAIALLMLVAVYPSDRASAGIDEVGKSLTTGDTSAEGGTNGKGAGGNSTGVVMAGVLNVRSGAWGDVKGTLKQGAKVDIVSKQGSWYLIKYEGGNAYVHSAYVTTAEAPAAANDGFVNTPGTYLNVRSGPWGSIIGKLNHGASIETLGKQGDWYKIKYNGREAYIHSDYISKSKVSGGGSAAPSDGGSSGGGNPSAGFGGRPVAGGRITSDYGPRNLFGHSYHYGIDFGVGTGTPLKALGPGRVVSTGYDYGGGKTIVIKYDNGYTSIYCHCKSASVSPGSRVSAGQNVGQTNNTGAWTTGPHLHFAMKNSSGNYVNPRSVPGVKI
A0A1F7WZU3|A0A1F7WZU3_9BACT	NFHHGVDLGVPTGTPLRSLGEGKVISTGYDYGGGKTIVIKYDNGLTSSYAHCRDANVSVGSTVKKGTMVGHTNNTGAYTTGPHLHFSLKDANNKFVDP	MNAKLINNLLLVMLVLLLVMFLAPYKNGASAAGESGANELYSQCVRLYGEYKDSVNNNSGREAVDACFQRYRSALDKYKEFLNKNGAGNAALQDTSTLPEAASVNHVTDGVQNAINSAAVSSGAKTGGVVMASVLNIRSGPWGEVIGQMKAGAKVEIVSRQGSWYKVIYNGREAYIHAGYIATENSVSEAYEGYVTSEGLNVRSGPYGAILGELKKGAAIEVLEKKGEWLVIKYNGREAFIHSDYISKNAVSGAVSGSSVSSVKASAPLSSVSIPAAAGNTVSPSSGSQGANFNSGADMIGGPVPPARVTSTYGPRDLFGKNFHHGVDLGVPTGTPLRSLGEGKVISTGYDYGGGKTIVIKYDNGLTSSYAHCRDANVSVGSTVKKGTMVGHTNNTGAY…
A0A1F8QKP6|A0A1F8QKP6_9CHLR	NYNGGIDWAVSSGTPVKAAQAGKVTLVRNDATGYGTHVRIQHDEGYLTIYGHLMEFAVKAGDIVKAGEVIGRSDNTGNSTGPHLHFELRKNNVAIDP	MNFLYPIPSNSIVTQTFAEHVHAARVHGWQNYNGGIDWAVSSGTPVKAAQAGKVTLVRNDATGYGTHVRIQHDEGYLTIYGHLMEFAVKAGDIVKAGEVIGRSDNTGNSTGPHLHFELRKNNVAIDPASLLVARLDGGEPGGEEEPGGGHEEPGGGPEPDSFPELPRARVTSQIGLNVRSGAGVGNPLVGYLPNGTEVDVLRKVTDGGDTWLQIGYQQFIAMKVGSEKLAEWKA
A0A1F9ATH5|A0A1F9ATH5_9DELT	TSRNGIEILADEGSPIRTVLGGTIIYADWFRGYGNLMIIDHGTGFYTVYAHAHELFKGSGERVDTGEVIATVGDTGSLMGPKLYFEIRNHEKPLDP	MSMGIAMYVLAISNSVLAIQQEEVGIVLVNRLHLRKEPDIRSSSIAVLNQGENVIVLDRENGWLKVAVKDQKGYIRNTKKYIRLIQEQRPVQDGEPSITLLKQKTSRIDQDIQQKRIRINDLSRKEESILEQFDDLERSLNLLERKATSLKSQIGILQKKIKHSNAIISRLTQQIQRSQHYAVKRLVALYKLNQMGKMHFLLSARSIGQFLSMEKGIEVILDSDDRFQQDLIEKRTALTAEFKLLNQDRIEKTSLETEFQVQIHSVSFEKAKKAELLEKIRSEKSLQMAAISGLQQASDHLEQTIKSLKEQAVIPKIPDQTHSFPFLSMKGLLDMPVRGKIVSGFGHYKDARLNVITSRNGIEILADEGSPIRTVLGGTIIYADWFRGYGNLMIIDHGT…
A0A1F9P7K8|A0A1F9P7K8_9DELT	TFQKGIDIKADRGEPVKSVFKGEVMFAQWLKGYGNLLIINHGDNYYTIYAHVDEMFKKEGENVETGDVIATAGDTGSIKGTCLHFEVRHHGKPIDP	MLSVIKTNFKIIFFSGLIFFLLSGEGMTERQVLFQGVINSPRMNIRKSPNLLSEVVGVADKGEAVDVLEKQGDIGGWLLVDYKGVKGYIRNRLKYIKLTDIIDRKEEKPVQKKAEKKQQNAIEEIRPEKNDAIKADIETQEKLVESFSQKEIEIVEGLNEIDHALNKARLKAQSLSGEIRQMEEKITQLKKGRERLYEDIARNREYAENRLRALYKMHMIGRLEVAGMPSSVFDFFLQQNSMKTIVESDFKVIERQSGDLENFDNFEEEMKKEIQARTLLETELNDQIRINHNDTLKKELILKEIRQKKQLSLAAVESLKIAAHHLDNRMEKIQSNDLKKPGDNSFLNQQGRLMIPVEGEIISEFGRSTTGNYKVFTFQKGIDIKADRGEPVKSVFKGE…
A0A1G1SLV5|A0A1G1SLV5_9BACL	TFHNGIDIAAAKGTPIQAAASGQVIVARNYGAYGNHVMISHTINGQAYTSVYAHMDRLNVVKGQSISKGANIGTIGNTGNSFGSHLHFEIHKNKYVYSGSTAANSVNP	MKKQLMTITLGALLVSGLTLQTSTPVEAATSYKVKITTNSLNVRTGPSTAYKKVGSAKLGQSFTYLGATGSWTKINYNGSTKYVASTYVKKYSGTALQTATAAKFIMPAQGRLSQGYGPASGKYGYTFHNGIDIAAAKGTPIQAAASGQVIVARNYGAYGNHVMISHTINGQAYTSVYAHMDRLNVVKGQSISKGANIGTIGNTGNSFGSHLHFEIHKNKYVYSGSTAANSVNPYTLF
A0A1G3LA13|A0A1G3LA13_9SPIR	LNWGTSGEDDFGMTVVASADGTVAVSTYSTTTGYGNYIVIDHGGAWTTYYCHLNTRTVSAGASVKRGQKIGTVGHSSAKYTIISHLHYEQRLSGILQKIYFDGSQI	MAVAIYPKEGTVTRSGTRPLFQMPFPAGQRWKSSTYTSHSPLLASDLNWGTSGEDDFGMTVVASADGTVAVSTYSTTTGYGNYIVIDHGGAWTTYYCHLNTRTVSAGASVKRGQKIGTVGHSSAKYTIISHLHYEQRLSGILQKIYFDGSQIYYYGQVYYTSENQSYVIGTVNTAGSPLSVRSGPGTSYSIVGSVADGAKVKIYTQAYGTTITGTYGTTKVWDHIDGGYVSDAYIYTGSDGLVAPLE
A0A1G6EB60|A0A1G6EB60_9FLAO	RSHEGIDIFAERGTPVVAAVDGRVRKTGEYGLGGKQVWLKEGMFGNSLYYAHLDSIAVETGKSVKIGDTLGFVGNTGNARTTAPHLHFGIYQGYHGAINP	MKNIYQSPYLYSIFLLFFFSCKQVQKVTDIVIQPTEREKYARNFGENDSLYIGWTSEFEIRKGDSLSIDLPYAGQGTFSSYRNEVLSYDFQLQEGERLVLELDRVPDSSKVFVNIYDNSDSKMAGKSELFEGLVKNRRNVLVKKGTNSIYKIVLQPELSIQSEFILKIYTEATYSFPVAGHTSKNTQSFWGASRDGGKRSHEGIDIFAERGTPVVAAVDGRVRKTGEYGLGGKQVWLKEGMFGNSLYYAHLDSIAVETGKSVKIGDTLGFVGNTGNARTTAPHLHFGIYQGYHGAINPFPFIKETEFINIEAETIAISGTIKSPKANIRIGPSTIYAIIITLEEASEVEILSKSNDWYQIVLPSGLRGFIHESLIVEKAEDLSA
A0A1G7K6S3|A0A1G7K6S3_CELCE	TWHLGQDLGAASGTRINAIADGTVLRAGSVSGFGQWVVLRHTIGGKTVSSVYGHVIDGDKYVKAGQTVKAGQRIADVGSTGISTSPHLHLEVWNGTYGSGASHTDP	MVRNARRWSGVVGTAMVAALATGLGGVLVAPSASAAAAVVTPLGARTYSVSSYYGPRCMPVASASTWHLGQDLGAASGTRINAIADGTVLRAGSVSGFGQWVVLRHTIGGKTVSSVYGHVIDGDKYVKAGQTVKAGQRIADVGSTGISTSPHLHLEVWNGTYGSGASHTDPLAYLTGKGVDLGRNATRVAARPTATSCTYYTNAAVDVRAGAGTGAVVARVARGATVVGKPGDESGTWRRVTSGRTTGWVPAASIGPTKPAPVSTPPATTPPAPQPAPKPPAPQPTTRYVTAASLNLRASASTSSAVVARLPKGTKLSVASTSGGWLKVTANGRTGWVSAQYTSASAPAAPAKPAPAPAPPKAATSYVTASSLNLRASASTSSKVVARLARGTAVTHAG…
A0A1G8CCS8|A0A1G8CCS8_9MICO	TTHSGADLATNGGDPIYAIADGKVVETKHGTDSINGKISVQHRIGGKTFTSKYVHMWKADTHVKVGQTVKAGQRISSVGTSGSSTGNHLHLEMWEGSRMIDP	MKFRSRSALAIAAALAVSLGGLAPPASAATNDIPNATRFVTPIAVKTYNLTSYYGPRCMPLAGGQTTHSGADLATNGGDPIYAIADGKVVETKHGTDSINGKISVQHRIGGKTFTSKYVHMWKADTHVKVGQTVKAGQRISSVGTSGSSTGNHLHLEMWEGSRMIDPTPFLKARGVDIVKNARAVTAKKAPATCTYYTTGAVNLRKGPSTSTDTLWKMPKGTPVTHVPGRIENSFIPVKAGSTSGWVANWLVTPNRPAVVVPAVPPKAEPKPVPAPAPSPAPAPAGGNAKPIPPAPAKPAPKPKPAPVKTTPAPAATYKTTAALNLRTDAKTSAKRILTIPRGKSVGKFQATKGDWAKVTYAGKTGWAHKGWLTKVSAAPAKAPAKAPAKATAKPTYVV…
A0A1G9E9P0|A0A1G9E9P0_9STAP	GYHRAYDLSKYHLAPVPSVCDGVVTAGTRAFGNFGGTVVIANKDIRIQVIYGHLSRNIPVKIGRKVRRGDTVGYQSNTNYQGVSMNSHLHIQFQNYGYIADE	MNPIDYLISQGFRVTSDPEKYASGVWGKRDYTVNGYNYDSYCGGYHRAYDLSKYHLAPVPSVCDGVVTAGTRAFGNFGGTVVIANKDIRIQVIYGHLSRNIPVKIGRKVRRGDTVGYQSNTNYQGVSMNSHLHIQFQNYGYIADERDFVCSGIDPLKINVVGGGDAWLWTGKFRLDARINVRDSPGLAGRKTSVLRSGVTVSFDKLYEQDGHWWLRIKHQGATRYIAAGKWVKGITFSKSKLWGRVLSLNTSGGKE
A0A1H1M1T2|A0A1H1M1T2_9CELL	TSHAGQDMGAASGTDVRAVAAGTVTRAGAIAGFGQWVVIDHTVDGVKFSSVYGHVIDGDSRVRVGQKVSKGQHIADVGSSGTSTAPHLHLEIWKGRYGSGGTVTDP	MSVPRRRLVALLLAVALALVPNVVGVALAGPAAAATTVAAPLPNKTYVLSSYYGPRCMPVKGASTSHAGQDMGAASGTDVRAVAAGTVTRAGAIAGFGQWVVIDHTVDGVKFSSVYGHVIDGDSRVRVGQKVSKGQHIADVGSSGTSTAPHLHLEIWKGRYGSGGTVTDPLPFLKARGIDLTTLSSRNYARTVPSSCTYYTTTKVNFRTGPSTAYAVIATLGTNTRLTAKPGDGSGSWRKVTANGRTGWIHKDYVSPSETPIGTRYVRISSLNFRAGPSTSSAIIGSLSKNTSVALLGTVSDGWVKVRAAGKTGYVYATYLSTSTSITGSPYRFVAVDNLNFRAGPSTSTAVLARLAENTTVRLVEAPGSGSWVKVTAGGKTGYLYRNYLRRSPEYAYV…
A0A1H2RML5|A0A1H2RML5_LYSEN	NHKPRPLSDADLGSPIVASAAGKAATYNPHPGTGYGKLVVIDHGGGWTTWYAHLDSIAIANGANVAQGQKIGTLGKTTRPGNSISAHLHYEQRLNNDDQKI	MPIPHSTPRRRAPRIVPLLALLGIGLCASAAHAARPNFQMPFACNQTWYGDTYPGHGLRYAVDLNHKPRPLSDADLGSPIVASAAGKAATYNPHPGTGYGKLVVIDHGGGWTTWYAHLDSIAIANGANVAQGQKIGTLGKTTRPGNSISAHLHYEQRLNNDDQKIVWNGSTIVYDQYEVAYKSRNNCGTAPGGVAGTVRTSGAALNVRSGPGTTYSVVDSLANGSAVTIRCQKTGETITGTYGTSNIWNNVGAAGTNKYIPDAYTFTGSDSRVAPDC
A0A1H3LG99|A0A1H3LG99_9BACL	TPYSSLDLAGGNQQVLAAGSGNAYTMCGNGQGWIRIIHANGFATDYYHLLNNIRPNGSWVDVGTFLGYTGTDVSCGGYASGRHVHFALRYNNAYVSI	MYWCIGFALLLVLMPTVAVPVWENVTTSQFSEDDLSNLTEAVTKEMTQQKTQQKASISAADVESRAQVNVQRKDPDKKWVFGTAVIEAPKEKGAYPEGWIYVAKMEEAEWKVALEGSQLFQSWLQDAPSTVVNSNEKKAFANRSSDVKIMADQDQLRLPFALGATWTLTGGPHGYSGQNTPYSSLDLAGGNQQVLAAGSGNAYTMCGNGQGWIRIIHANGFATDYYHLLNNIRPNGSWVDVGTFLGYTGTDVSCGGYASGRHVHFALRYNNAYVSINGREIGGWVFWSGNSAYGGYAMHGSTVRYPGQGLYHYGALAPNQGIVDVVGRGTLNVRSGPGSNYPIVGTKNDGEIVTIACTATGTTFTGRSKTTNIWDRIGNGQWVSDAYVWTGSTTAVAPT…
A0A1H3NYP1|A0A1H3NYP1_9BACI	QMHYGVDFVATGDISIHAAAAGKVIKSYYSSSYGNVVFVTHYIKGKLYTTVYAHMKNRFVQAGDRVQVGQELGQMGSTGHSTGQHLHFELHNGEWNFEKTNAVDP	MNMKATTLTATTIAIASLLPSTTEADTQTTAVQPKSNAGIGYVKLDNVQLYQESTTNSDSLGSISYNTPVIILETTRNWYKVNSQHKIGYIQKSNLSLKKLHPQQTQHIVTADALNVRSKPSIQSSIIDVLPNGAFISVEETHHDWYLISHNGQKGYVKKEFVSNRSHSFVNGITIQNNAYYVATPNLKVRSGAGTNTAVIGSLQNGTQLQVVDTVGTWYKIRFGSGYGYVAKHYVLQNKPQEKSTSPSIPAVFKFPTQGQVSSPFEVRWGQMHYGVDFVATGDISIHAAAAGKVIKSYYSSSYGNVVFVTHYIKGKLYTTVYAHMKNRFVQAGDRVQVGQELGQMGSTGHSTGQHLHFELHNGEWNFEKTNAVDPLPYLVR
A0A1H4G0I7|A0A1H4G0I7_9BACI	QMHYGIDIAAQGNVSIQAAAAGKVVRSYYSASYGNVVFVAHQINGKLYTTVYAHMKDRAVQVGDQVQAGQLVGHMGNTGHSYGQHLHFELHNGEWNLEKTNAVNP	MNMKATALTATTIAIASLLPSMGESNIQTAAAKQPSKVKTGYVKIDNVALHQNNHADSAIIDNIRFNSPVTILETTQDWYKVSVNNKTGYIKKDAILFKKNVQSKNQYIVNVNALNVRSEPNTESSILDILPNGQFITIQGEQGDWYKILHNGQIGYVQKNFVSNGSTPLVKGVAVQGSPSYTVATPKLNVRSNASTSSSLLGSLQNGTQVQVVETLGTWYKIRFGTGYGYVAKHYVVQHQNQSQTKTAQPSSIPAVFKFPTQGRISSTFDMRWEQMHYGIDIAAQGNVSIQAAAAGKVVRSYYSASYGNVVFVAHQINGKLYTTVYAHMKDRAVQVGDQVQAGQLVGHMGNTGHSYGQHLHFELHNGEWNLEKTNAVNPLPYLVR
A0A1H4TSA3|A0A1H4TSA3_9FLAO	RSHEGIDIFAERGTPVVAAVDGMVSATGEKGLGGKQVWLRAGLFGKSLYYAHLDSILVSTGNRVAIGDTLGLVGNTGNARTTAPHLHFGIYKSGQGAIDP	MVMIYSCKQIRRVTDVIVQPTARELYAREFENLDSLRFNSWQQAYKLAKADSLQIRLPYAEQGQYFKDRITVYSYDMYLNEGEVLNVEVENNVLGIRSFINLIKVNPDSSLTDEFHNKLGEHHAKVPIDETGIYKITIQPELNSQGMFSFQIYTSPSFGFPVLGKDNKAIQSFWGAVRGGGARSHEGIDIFAERGTPVVAAVDGMVSATGEKGLGGKQVWLRAGLFGKSLYYAHLDSILVSTGNRVAIGDTLGLVGNTGNARTTAPHLHFGIYKSGQGAIDPLPFVKKTERPDIKRVLSAPKFIKVSAAIANFRNAPEVAGIKLGEVKRNDTLSLLGYTKDWAHIERSSGDKGFIYKSLVLEL
A0A1H6C711|A0A1H6C711_SACHI	RPFSSLDFNGGNGQVLSAGAGRVYKSCLRNGSGLVRVVHENGFSTTYYHMTGLTDLGDGQPVAYGDYLGRIDVGLPCGGSTTGPHVHFSLLRGDSHTKVDG	MLLKRAIGVAAGAAVVTAILVAPASGAGQADLDSAVREAMLAERGAAASADFGTPVLAEPLVEPTRSNDQGWAFGTTTIPAPDVEHAGPHTAIFVAHRQAQGWQVELDGTAEFVEAVERAPADVVSEGEKQLFARNYENSRVAVADTGLGLPWAEGVAWWMGGGPHGDSGQSRPFSSLDFNGGNGQVLSAGAGRVYKSCLRNGSGLVRVVHENGFSTTYYHMTGLTDLGDGQPVAYGDYLGRIDVGLPCGGSTTGPHVHFSLLRGDSHTKVDGQTIGGWTFREGAQAYGGYAERNGTQVGTGGRITNHGQGTSTPTGVVESGQNTSVNVRSEPRLSAPVVDELPDGSVVRIKCTARGDFVDGVWGRTDLWNQRDVGGWISDGFLYTGSDGPIAPAC
A0A1H6JYP8|A0A1H6JYP8_RUMFL	DHHNAIDIEAAGGSNIYAAYGGEVISADWKDAYGYMVILYHSDLGVYTFYAHASQMNVSAGAKVKQGDVIAKVGSTGQSSGNHLHFGVCDKLLGAFPTRTYYDP	MKSLIRRAAAFLLSIAVIFTVSICVPTLNAKAAVYAVWPTEAKYKNITTYFDPARNTYDTSDHHNAIDIEAAGGSNIYAAYGGEVISADWKDAYGYMVILYHSDLGVYTFYAHASQMNVSAGAKVKQGDVIAKVGSTGQSSGNHLHFGVCDKLLGAFPTRTYYDPLSYFVFSDNTGGSSSQPSNTPAAECGCSDDHAGLYTTKNVVTYLNIRSGHGTNTSVIGQIPANAEFTVTKGDGQWAHVEYNGVKGYASMDYMQRKEEIKSGMKIENQTAPEGTVEIGKPFSIKGVITSNLKITKVSGGVYFRNGEATSQCAEAAPNDVKYDLSSYFDKNIVFNALYEGEYTYKIVAEDTSGQAYTLVSSDFVISSDIYSGVMGDLSDDGKLSVSDIVLLQDYIL…
A0A1H7HH44|A0A1H7HH44_RUMFL	GYHNAIDVEADYGADIFAPRSGKCISAEWMDAYGNMVILYHEDLGIYTFYAHCSSMDVTAGQAVSGGDVIGHVGSTGQSSGNHLHFGICDKLLSGWPCRT	MNRIIKKAAVILLAIAFIFAEPSCMRIRRSYAAEAVSAIWPLDKSFQKITTYFDPMRNESDVAGYHNAIDVEADYGADIFAPRSGKCISAEWMDAYGNMVILYHEDLGIYTFYAHCSSMDVTAGQAVSGGDVIGHVGSTGQSSGNHLHFGICDKLLSGWPCRTYYDPLTYFTFDGTAVAPPSTAPALGESSPSCDCTTDCAGKYTTKNVVTYLNIRAGHSADTSALGQIPAGSQFTVTKGNGKWAHVEYNGISGYVSMDFITKVADAPAESCKCSESYAGTYTTTGVSDVLNIRADHSASAKLLGTIPANATFKVTKADGSWAHIEYNGIIGFVSMTYIKKVEEEKPKVTGDLNNDSKVGIADAVVMQNYLLGGTKLTEEQYAAADMNSDKSVDTFDLI…
A0A1H7PJ51|A0A1H7PJ51_RUMAL	VYHLGLDLTSTNSSVYACAAGTVVACSSSASGANGRYVIIKHNIGGKTVYSFYAHLSSVNVKNGQSVNTNTKIGVVGGSGYGKNSYYGTHLHFAIMDTLWTNGAYYG	MSIQKTIVSLALGTTMFASGFGVTASDSGCGIFSAFSITASAADNGTGVYKVNTASGLNIRSGPGTGYSKLGAATNGTQFTVTKTQNGWGYGTIKCTNGSKTGWACLQYCTKTGNSDNERSVNYKVKITTKAGLNMRSQSNTESSKMGAIPYNTTVTITKECNGFGYTNYSGKNGWICLQYTAKISGNDNPQPGTVVEYPLRGARCSWRGFNNSTWSWSENRYGSGHTTERVYHLGLDLTSTNSSVYACAAGTVVACSSSASGANGRYVIIKHNIGGKTVYSFYAHLSSVNVKNGQSVNTNTKIGVVGGSGYGKNSYYGTHLHFAIMDTLWTNGAYYGYSTKFSGNAKYYGGVTYYNPKFVVENDRLP
A0A1I1Q3N2|A0A1I1Q3N2_9BACI	AMHYGIDFAATGDVSIQSSAPGTVVKSYYSTSYGNVVFVAHHINGKLYTTVYAHMKSRAVKAGDTVATGQLLGYMGNTGHSTGQHLHFELHNGEWNLKKTNAVNP	MNLKVAAITATTVTVAAMLPSIAKSNVHTAAAEQTAKTKIGYVKIETLQMYNSPNGADSVIDSITRDTPVTILETTNEWYKIYAHNKTGYVKKEAISLTKPHDGGNQYIVNTDVLNVRTEPNTQSKIITVLPNGKFVTVQEEREGWYKIVHNGTIGYVKKEFLSNADQPLVKGITVQGGNSYSVATPTLKVRSGAGTNTAIIGSLTHGTQVQVVENLGTWYKIRYGSGYGYVAQHYIVQQQQQQPKQQATPSIPAVFKYPTQGKISSGFEERWGAMHYGIDFAATGDVSIQSSAPGTVVKSYYSTSYGNVVFVAHHINGKLYTTVYAHMKSRAVKAGDTVATGQLLGYMGNTGHSTGQHLHFELHNGEWNLKKTNAVNPLPFLVR
A0A1I1V8R2|A0A1I1V8R2_9BACT	RRHEGVDIFAPRGTPALASVNGIITNVGTNKLGGNFAFLTDNNRSISLYYAHLDRWNVSNGQRVSVGDTVGFVGNTGNARTIAPHLHFGLYGPGNSALNP	MAVSNVFRFFLIGLLAGWLSACTGFGPTQTLFRSPSPHDQYSQSLKVAKLDQTALGSDWITAGERALRDSLRITVPYRESGYFSANKAFAVGYRLAAERGDRFLIKVETLGQKEAQVFIDVFELADRQQTRPVATSKADTNVLAWEPRKTQTYLIRVQPELLRSGNYTIVITREPSLAFPVQGRDSKQIASFFGAVRDGGRRRHEGVDIFAPRGTPALASVNGIITNVGTNKLGGNFAFLTDNNRSISLYYAHLDRWNVSNGQRVSVGDTVGFVGNTGNARTIAPHLHFGLYGPGNSALNPLPFIRLGRGPAKQPVVPVSRLGDSVRVSAASSVVRLAPHSDSPILRKLSASSALTIIGGTEFWLRVELPDGLTGYVASNTVETLKRPLKKLALAVPGN…
A0A1I4XJD3|A0A1I4XJD3_9FLAO	RSHEGIDIFAKRGTPVVAATDGHITYTGEKGLGGKQVWLRDNKRNQSLYYAHLDSIHPNSGKVKVGDTLGYVGNTGNARTTPPHLHFGIYKSYGGAINP	MKKTLQIKILVISLVLLSTACSQINTASDFITNPTAKEKYQRDFDISDELYELWQSRVDLALMDNVNIEFPYAETGKFSPRSFHIYSYEMELQPGEILSFEAETDSVKDLVFIELYQKKGDSTSGFEKIKTAEFQKKEFSFEPEEAGSYKLIIQPEIEANTPFLFKMQKRPAYLFPVLAGKNNSIQSYWGAVRGGGTRSHEGIDIFAKRGTPVVAATDGHITYTGEKGLGGKQVWLRDNKRNQSLYYAHLDSIHPNSGKVKVGDTLGYVGNTGNARTTPPHLHFGIYKSYGGAINPLSFVFQSQKLEIEDSPENLYPGKLLVTSSKANLRNRPATRNSTVLKTLTANDTLNFLGKSKDWYHVRTFEDRAVFIHQSLVSPI
A0A1I5ZR95|A0A1I5ZR95_9PSEU	RPFSSIDFNGGDGRVLSAGPGRVYKSCIRGRSALVKVVHPNGYSTTYYHMYNLTTLPDGSAVQTGTYLGHIGNELPCGGSSSGAHVHLSLLRGNTHISVN	MSALTRRLLASAAGLITAVAVLTPPAAGTPGQPSTAPADLTESVRATMLAQRGAAAQHEYETTTLPDPLVEPSRSAAEWAFGSTTIPLPEHAHAAPESALFVAHREAAGWRVALDGTAEFVDLARRAPAAVVSEPEKELFTDNFTAQQAAPMADTGLGLPWAKGVAWWMGGGPHGNSGNSRPFSSIDFNGGDGRVLSAGPGRVYKSCIRGRSALVKVVHPNGYSTTYYHMYNLTTLPDGSAVQTGTYLGHIGNELPCGGSSSGAHVHLSLLRGNTHISVNNMTIGGWTFFEGASAYGGYAQRGSTRVGRGGRLTNYGPSDGEPALPTGTVNSGNYSSVNLRSGPGLSYDVVGTVSHGTVVRIACTARGDAVDGVWGRTDLWNKLDTGRWISDGFLDTGS…
A0A1I6UEP7|A0A1I6UEP7_9BACI	EMHYGVDIAATGNVPIQAAAPGTVVKSYYSTSYGNVVFVAHRINGNLYTTVYAHMKSRVVKAGDTVTTSQLLGYMGNTGHSHGQHLHFELHNGEWNFEKTNAVNP	MNLKVATITATTVAVASMLPSIAESNVHTVTAEQTSKAKIGYVKTETLQMYNSPNGTDYVIDSITRGTPITILEATNEWYKVHVHNKTGYVKKEAISLTKPHDSGNQYIVNTDAVNVRSEPNTQSEIVTVLPNGKFVTVQEEQEGWYKVIQNGTSGYVKKEFLSNADQPLVKGLTVQGGSSYYVATPTLKVRSGAGTNTAIIGSLTNGTQIQVVENMGTWYKIRYGSGYGYVAQHCIMQRQQQQQPKQKATPSIPAVFKYPAQGKISSEFDIRWGEMHYGVDIAATGNVPIQAAAPGTVVKSYYSTSYGNVVFVAHRINGNLYTTVYAHMKSRVVKAGDTVTTSQLLGYMGNTGHSHGQHLHFELHNGEWNFEKTNAVNPLPFLVR
A0A1I7HFA3|A0A1I7HFA3_9FLAO	RKHEGIDIFAKRGTPVVAAVDGRVSSTGNRGLGGKQVWLRDGLFGKSLYYAHLDSILATSGQRVYIGDTLGFVGNTGNAKYTPPHLHFGIYKGYGGAIDP	MKKKLLPKFIISIILISCCIGCSKITKVTDIVTNPSAREVYERTLKDSLQVFSQWKNAYASAQQDSLEINLPYTENGKFRKNSFHTYSYNFEVKEGSAIIISVAQDTLPKSVFISVFQQQDSIFKEVTSNQPTEKKLEFTPETSGNFKVIIQPELANDNHFSLILNTKPQYGFPVAGKGNKAIQSFWGNARDGGKRKHEGIDIFAKRGTPVVAAVDGRVSSTGNRGLGGKQVWLRDGLFGKSLYYAHLDSILATSGQRVYIGDTLGFVGNTGNAKYTPPHLHFGIYKGYGGAIDPLPFVFKTEEISHQFTEVYESDSLRIKSSKANVRVGPKTSFEKITSLERNDIIFPLGTSDNWIHFKNENGLHGYVHASLVSKI
A0A1J0MFY3|A0A1J0MFY3_9CAUD	GYHRAFDVYSNATNDVPAVTSGTVIEANDYGNFGGTFVIRDANDNDWIYGHLQRGSMRFVVGDKVNQGDIVGLQGNSNYYDNPMSAHLHIQLRPKDALKDEKS	MLTAIDYLTKRGWKISSDPRTYDGYPKNYGYRNYIENGINYDEFCGGYHRAFDVYSNATNDVPAVTSGTVIEANDYGNFGGTFVIRDANDNDWIYGHLQRGSMRFVVGDKVNQGDIVGLQGNSNYYDNPMSAHLHIQLRPKDALKDEKSQVCSGLAMEKYDITNLNKKQDKSKNGSVKELKHIYSNHIKGNKITAPKPSIQGVVIHNDYGSMTPSQYLPWLYARENNGTHVNGWASVYANRNEVLWYHPTDYVEWHCGNQWANANLIGFEVCESYPGRISDALFLENEEATLKVAADVMKSYGLPVNRNTVRLHNEFFGTSCPHRSWELHVGKGAPYTTANINRMKDYFIKRIKHYYDGGKLEVSKEATIKQSDVKQEVKKQEAKQVVKATDWKQNKDG…
A0A1J4RN38|A0A1J4RN38_9CHLR	NGHNGIDYGIPLRTSVYATLPGKVIRVAGDSSGYGNHIRIQHADNLLSLYGHLDEHDWHNVQEGQDVAAGWEIGFSGNTGRSTGPHLHFEVREGSRAFNP	MPPVGLKLLHPLKSNAYPITQVFGANPQWYPLTNGHNGIDYGIPLRTSVYATLPGKVIRVAGDSSGYGNHIRIQHADNLLSLYGHLDEHDWHNVQEGQDVAAGWEIGFSGNTGRSTGPHLHFEVREGSRAFNPQPYITLSPGPIPIPDDTQPIFKVRVTADPSLNVRSGPSLVYPRIGLLNNGEEVDVLDIGGNEIWVRTAKGFIAFRYNGTDLVEVVAAST
A0A1J5D787|A0A1J5D787_9BACT	SFHYGIDLPVPTGTRINALGDGVVSGVGYDPGGGNFVKIRYDNGLESVYYHLKSYSVRSGQRVSMSQEVARSDNTGKYTTGAHLHMGIKRNGSYINP	MNIRGEFSAFPAFPAFSIFPVIVLALVMTIGFFWLPVGAEDMDSILQNHDPRGDSSDAASVSKNSPAPAGIVVRTSSASPVTTNVKEIDELLKTLEELVKILETLTDRLAPESAKTSGKSSGKAGRYPTTGTVRVNSSLNIRTSPWGKIIGSFHEGDQIKILGREGDWYKISWNGSTVWSHANYVDAPGAPAGQTPVKEPGSSASAGNPNPTGPPQPPSSGNGRFGAMPSQPMPSRASSEFGPRKLFGSFHYGIDLPVPTGTRINALGDGVVSGVGYDPGGGNFVKIRYDNGLESVYYHLKSYSVRSGQRVSMSQEVARSDNTGKYTTGAHLHMGIKRNGSYINPRTVMKLP
A0A1J5DJZ4|A0A1J5DJZ4_9BACT	SFHYGIDLPVPTGTRLNALGDGVVSAAGYEPGGGTFLKIRYDNGLESFYCHLKGYSVSNGQRVSMGQEVARSDNTGQYTTGAHLHMGIKKNGAYVNP	MIRWVLPVLLLAMVATAFGAANPINGDEVGKPTHEVSTAPDEAVIITPPPDDDANALKLVQDSKTPGKGKYVVKSGDSLWDIATRLLGDGNRYMEIVEMNRGKYTSLTNNPSLIYAGWELDLPGDAVGPKDDAPDGTSSAPEDGTVRVGTSLNVRSSPWGGIIGSLHDNDKVSVIGKSGDWYKISWNGQEAFVHSNYVATASKPAGQTPVQTSGGNTDQSPPPPTTGGSGRFGAAPAQPMPGYASSEFGPRDLYGSFHYGIDLPVPTGTRLNALGDGVVSAAGYEPGGGTFLKIRYDNGLESFYCHLKGYSVSNGQRVSMGQEVARSDNTGQYTTGAHLHMGIKKNGAYVNPRSILGLPLP
A0A1J9ST03|A0A1J9ST03_9BACI	QMHYGIDIAAPGNVSIQAAAAGKVVKSYYSASYGNVVFIAHQINGKLYTTVYAHMKDRTVQAGDQVQAGQLVGHMGNTGHSYGQHLHFELHNGEWNFEKTNAVNP	MNMKATALTATTVAIASLLPSMGETNVQTANAEQLSNVKTGYVKVDQVALHTKDNANSSSIDTIRFNTKVNILETTNGWYKVSVNNKVGYVQKDSILLKNKLQSNNQYIVNANALNVRSEPNLESSILDVLPNGKFVTIEEEQGEWYKILHNGKTGYVQKAFVSNGSQALVKGITVQNNTKYTVATPKLNVRSNASTSSALLGSLQNGTQLQVVETVGTWYKIRFGTGYGYVAKHYVVQNQTQSQAQTAQPTSIPAVFKFPTQGKISSTFDMRWEQMHYGIDIAAPGNVSIQAAAAGKVVKSYYSASYGNVVFIAHQINGKLYTTVYAHMKDRTVQAGDQVQAGQLVGHMGNTGHSYGQHLHFELHNGEWNFEKTNAVNPLPYLVR
A0A1J9V102|A0A1J9V102_9BACI	EMHYGVDFTAPGEVPILAATSGKVIKSYYSNSYGNVVFIAHTIDGKLYTTVYAHLKDRTVQAGDRVETGQMIGHMGNTGHSTGQHLHFELHNGEWNFEKTNAVNP	MKMITTTFSLTTAAIATLLPSVVAADSHAVSIPQNDKVKIGFVNFDKVHLYQDATTNSNSIGNITFNTPVKIIKTTPDWYKVDVQNKIGYMQKSYLSPTKQTQPKNQYIVNAIALNVRIEPNAESTILGVLPNGKYISILEECGEWYKISYNGKTGYVKKEFVSDGSYSMVKGTTVQGNSSYYVATPVLRVRSGTGTNTSIIGSLKNGTQLQVVETVGSWYKIRFGSGFGYVAKHYVLQNKPQETPSIPAVFKYPTKGIVSSIFDVRWGEMHYGVDFTAPGEVPILAATSGKVIKSYYSNSYGNVVFIAHTIDGKLYTTVYAHLKDRTVQAGDRVETGQMIGHMGNTGHSTGQHLHFELHNGEWNFEKTNAVNPIPYLVQ
A0A1J9YRA0|A0A1J9YRA0_9BACI	QMHYGIDIAAQGNVSIQAAAAGKVVKSYYSASYGNVVFIAHQINGKLYTTVYAHMKDRTVQAGDQVQAGQLVGHMGNTGHSYGQHLHFELHNGEWNFEKTNAVNP	MNMKATALTATTVAIASLLPSMGETNVQTANAEQLSNVKTGYVKVDQVALHTKDNANSSSIDTIRFNTKVNILETTNGWYKVSVNNKVGYVQKDSILLKNKLQSNNQYIVNANALNVRSEPNLESSILDVLPNGKFVTIQEEQGEWYKILHNGKTGYVQKAFVSNGSQPLVKGITVQNNTKYTVATPKLNVRSNASTSSALLGSLQNGTQLQVVETVGTWYKIRFGTGYGYVAKHYVVQNQTQSQAQTAQPTSIPAVFKFPTQGKISSTFDMRWEQMHYGIDIAAQGNVSIQAAAAGKVVKSYYSASYGNVVFIAHQINGKLYTTVYAHMKDRTVQAGDQVQAGQLVGHMGNTGHSYGQHLHFELHNGEWNFEKTNAVNPLPYLVR
A0A1K0AEW3|A0A1K0AEW3_9BACI	QMHYGIDIAAQGNISIQAAAAGKVVKSYYSASYGNVVFVAHQINGKLYTTVYAHMKDRAVQVGDQVRAGQLVGHMGNTGHSYGQHLHFELHNGEWNLEKTNAVNP	MNMKTTALTATTIAIASLLPSMGESDIQTAAATQPSKVKTGYVKIDNVALHQNNHADSAIIENIRFNSPVTILETTQDWYKVSVNNKTGYIKKDAILFKKNVQSKNQYIVNANALNVRSEPNTGSSILDILPNGQFITIQGEQGDWYKILHNGQIGYVQKNFVSNGSTPLVKGVTVQGSPSYTVATPKLNVRSKASTSSTILGSLQNGTQVQVVETVGTWYKIRFGTGYGYVAKHYIVQHQNQSQTKTAQPSSIPAVFKFPTQGRISSTFDMRWEQMHYGIDIAAQGNISIQAAAAGKVVKSYYSASYGNVVFVAHQINGKLYTTVYAHMKDRAVQVGDQVRAGQLVGHMGNTGHSYGQHLHFELHNGEWNLEKTNAVNPLPYLVR
A0A1K0BM78|A0A1K0BM78_9BACI	QMHYGIDIAAQGNVSIQAAAAGKVVKSYYSASYGNVVFIAHQINGKLYTTVYAHMKDRTVQAGDQVQTGQLLGHMGNTGHSYGQHLHFELHNGEWNFEKTNAVNP	MNMKATALTATTVAIASLLPSMGETNVQKANAEQLSNVKTGYVKVDQATLHKENNINSVSIDKIRFNTKVNILEKTNDWYKVSVNNKVGYVQKDTILLKNKLQSNNQYIVNANALNVRSEPNLESSILDVLPNGKFVTIQEEQGEWYKILHNGQTGYVQKAFISNGSQPLVKGITVQNNTKYTVATPKLNVRSNASTSSSLLGSLQNGTQVQVVETVGTWYKIRFGTGYGYVAKHYVVQNQPQSQAKTAQPSSIPAAFKFPAQGRVSSTFDMRWEQMHYGIDIAAQGNVSIQAAAAGKVVKSYYSASYGNVVFIAHQINGKLYTTVYAHMKDRTVQAGDQVQTGQLLGHMGNTGHSYGQHLHFELHNGEWNFEKTNAVNPLPYLVR
A0A1K1LIV3|A0A1K1LIV3_RUMFL	GYHNGIDIEADGGSNIYAAVGGKVVAAEWMDAYGYTVIIQHPDLGVYTFYAHASQVLTSAGAQVKQGDVIGKVGSTGNSSGNHLHFGICDSLQAGWPART	MITKTKRAAAVIAALFMILTILMIYPFGLSAHAAAYAVWPTEPKFKNITTYFDAARNTNDVSGYHNGIDIEADGGSNIYAAVGGKVVAAEWMDAYGYTVIIQHPDLGVYTFYAHASQVLTSAGAQVKQGDVIGKVGSTGNSSGNHLHFGICDSLQAGWPARTYYDPMSYFAYSDNSGSGNTPAESPKTDCGCSEEYAGEYTTKGVVTYLNMRADHNTSSAVIGEIPAGAEFRVTRGNGEWAHVEYNGKSGFASMAYMEKKADLKSEIKIENVTAPEGNLDKGKTFSIKGNITSNLVITKVYGGVYFRSGEATSQCAEAAPNTIKYDLSTYFDKNIAFNALNDGEYTYKIVAEDKSGASVELVKTDFTIGSSAPKEVLGDLNSDGKLNVTDIVALQSYIL…
A0A1K1UI23|A0A1K1UI23_RUMFL	GYHNAIDIQADYGTNIYAACPGTVNYAGWLDGYGYIVILYHADLGVYTFYAHASSLLVSRGESVSQGQVIAKIGSTGISSGNHLHFGVSSSLDGTGY	MKKTFKNTLAAVLAGAVICTAPASLLNSFAAVNAVWPTQPEFTIITTPFDPMRNVNNVSGYHNAIDIQADYGTNIYAACPGTVNYAGWLDGYGYIVILYHADLGVYTFYAHASSLLVSRGESVSQGQVIAKIGSTGISSGNHLHFGVSSSLDGTGYPSVTFYDPLTYFTYTENVPAANVPVTSNTGSDTYTEGAPSCGCSEDYAGEYTTKGVTTYLNIRSGHGSSYAAVGKVPANAQVKVTKADGSWAHVEYNGVSGFCSMDYLQKISDVDSDMTISDVAAPDGLLAVNTSFGIRGNITSALPITKVWGGVYTSDGQPTAQYAEAEPNTRTYDLKSYFDGKIIFNRLAEGSYIFRIEAEDTSGQTYELISNEFFVGNASAAPEAEKADTPVQKVITGDL…
A0A1K1VSF6|A0A1K1VSF6_9BACL	TPYSSLDLAGGNQQVLAAGSGNAYTMCGSGQGWVRIIHANGFATDYYHLWNNIRPNGSWVDAGTFLGYTGTDVSCGGYASGRHVHFALRYNNAYVSI	MRKKWMYWCIGLALLLVLMPTVAVPVWENVTTSKISEDDISKLTEAVTQEMTQQKKASVSVSDVKSRAQVNVQRKDIDKKWVFGTAVIEAPKEKGAYPEGWIYVAKMEGAEWKVALEGSQLFQNWLQDAPSTVVNSNEKKVFANRSSDVKIMGDQDQLRLPFALGATWTLTGGPHGYSGQNTPYSSLDLAGGNQQVLAAGSGNAYTMCGSGQGWVRIIHANGFATDYYHLWNNIRPNGSWVDAGTFLGYTGTDVSCGGYASGRHVHFALRYNNAYVSINGREIGGWVFWSGNSAYGGYAMHGSTVRYPGQGLYNYGALDQNQGIVDVVGSGTLNVRSGPGSNYPIVGTKNDGEIVTIACTATGTTFTGRSKTTNIWDRIGNGQWVSDAYVWTGSTTAVA…
A0A1L2ZQL4|A0A1L2ZQL4_9MICC	TWHLGQDLAADSGSPIFAVADGVVTKTKSGTSSSSGYIVVRHEIEGKVFHTVYVHMWNANTHVAVGQTVRAGQQISIVGSSGPSTAPHLHFEVWEGAWYTGTHVNS	MAVSSRALVVPTTTALATALLVSGQAAHAATVPLAQPGAKPAGTPTALNGAQAGAVSAATTTSRVVLPLASGAYRYSSEYGPRCIPVVGGSTWHLGQDLAADSGSPIFAVADGVVTKTKSGTSSSSGYIVVRHEIEGKVFHTVYVHMWNANTHVAVGQTVRAGQQISIVGSSGPSTAPHLHFEVWEGAWYTGTHVNSAEWLADRGVDLQANASRVYNTTVPSSCGYSANGTQALKASPSSSSTTLTTLASGALMTGIPGEMSNGYVRVRAGGFVGWVAHLGVRPYYGTGTLPAAPTPLDPNFPISGGVGGGSTSPTLPTGTVTTGTYQATANVNMRSGPGTSYAIQTLVPNGTKVTATATSNGWYKITYNGKTGWVIDDYFKAITTTTVPTTPTTPTTP…
A0A1M4SE73|A0A1M4SE73_9FLAO	RNHEGVDIFASRGTPVLASIDGYVSRTGNRGLGGKQVWLRDGLFGNSLYYAHLDSIIATNGQRVKIGDTLGLVGNTGNARTTPPHLHFGVYSHGSGAINP	MLNNQKIYFIIIGLLLFASCNKLTKATDFITQPTAREVYARNFESDSLPYIFWNMAFKETLGDSLHVTSPYQETGIFNPKMNPVYGYELNLERGRKYDFSVLTDTLHPLVFIDLYERTSDSISPFKLEKQAAYENSTLNFSPKKSAVYKVVFQPQLNAASSFRITISSEPGYSFPVAGVSSKKAIQSFWGAPRDGGKRNHEGVDIFASRGTPVLASIDGYVSRTGNRGLGGKQVWLRDGLFGNSLYYAHLDSIIATNGQRVKIGDTLGLVGNTGNARTTPPHLHFGVYSHGSGAINPLPFLKEEPQLVADQEASEFYNSYLVKSVRANLRSSASAKSEQIGSLTRMDTVNLLGKTADWLHIETSGAKRAFVHKSLMTPL
A0A1M4XHR6|A0A1M4XHR6_9BACL	ELSDGTRVGTKGKTVVASAAGKVIYAQNMTLASNQGTGYGNVVKIDHGDGWVSLYAHLDTIDVKNGASVKAGDKIGTVGNTTRIGNHITPHLHFEQFYNGVSQAM	MKKISSLFASFVLIVSLLTVTLPNQTNAAGKPNFLLPFPCKEQWEGKTYAIHNNKPSVDFYLAFSKELSDGTRVGTKGKTVVASAAGKVIYAQNMTLASNQGTGYGNVVKIDHGDGWVSLYAHLDTIDVKNGASVKAGDKIGTVGNTTRIGNHITPHLHFEQFYNGVSQAMTLEGKGVPYSFMGSAKPHGTEGKDWWYKTEDKIVKLVQVYTSSNCGNQDTSSKPEEKETIKKPKSSEPIDTTQNDYQVTTLKKEEPLKATEQPKKGTEQKSDGKEYKVTTFEGKPLSIRSGPGTSYPIVGTLKNGDKVKIECQVKGPRVHEGFDNNLWDRIGKDQYVTDSYVYTGSDNMVVPECK
A0A1M5AD17|A0A1M5AD17_STRHI	RPYNSIDFSGGDSRVLAARAGKLYRFCTNARWHLIKLVHDNGWTTGYYHTRNQTDKRDGAQVAAGEFLGQTGNELPCGGRSSGAHVHFTLWKGNRAVAVN	MAGLAAAALLGATTGVLAGAAPAMAEPVRGVAVEPALASAVSGRLLADQGEQIAATYDAPGFRPAAGDVLVEGKRASRDRNWVFGGSVVRMPGTAHGSPVSALFVGHRVDGRWRVELEGGTGFAALVRSAPAEVVPDDEREALASTAAPAAEEAGLGMALPWKRGQSWGSAGVHGDSGSSRPYNSIDFSGGDSRVLAARAGKLYRFCTNARWHLIKLVHDNGWTTGYYHTRNQTDKRDGAQVAAGEFLGQTGNELPCGGRSSGAHVHFTLWKGNRAVAVNGRTIGGWTFYEGSRPYSGYAERNGRRINLPGGGIVNYGADNDDNTPSATVRNKGGTVNLRSGPGVSYDVVGTVRDGDVVRIACTARGDELTGPWGNKNDVWDRLTTGNWISDAFVDTGT…
A0A1M5G9C0|A0A1M5G9C0_9FLAO	RSHEGIDIFARRGTPVLAATDGRIGFTGEKGLGGKQVWLRDRKRRQLLYYAHLDSIANVSGNVKRGDTLGFVGNTGNAKTTAPHLHFGIYKGYGGAINP	MKQLKTLSLLFTLIICGCSHLDKASDFITNPTAKEQYKRNFNISNELFEIWENSAKTAFQDSVSVTLPYAETGKFFPKSFPVYSYEIHLQPGEVLDLSIKTDSVNQLIFAELFEKTNDSIPEFKKVTGTDFQKKNLKFEAEKSATYKLVIQPEIEAHTRFVIEIEKKPAYLFPVSGANNANIQSYWGANRDGGARSHEGIDIFARRGTPVLAATDGRIGFTGEKGLGGKQVWLRDRKRRQLLYYAHLDSIANVSGNVKRGDTLGFVGNTGNAKTTAPHLHFGIYKGYGGAINPLYFVYKTEKSETNQSISEITALHLIVGSSKANLRNRPTTAGSVILNTAKAGDTLQLLGKSKNWFHIRTSNNQASFIHESLVRFQNPLSQESIN
A0A1M5TNA9|A0A1M5TNA9_9FIRM	SAHNGVDIGSSVHGVAGDSVTAAMAGKVVYAGTLDGYGYVVYINSYYNGQPIQTRYAHLMSAPLVSAGAYVGVGQRIGYMGNTGESTGAHLHFEVRLRNSSADCIANADSTPVNP	MVHVKKLRKAAAFLLIAVTLVLAGFMPKAAAAGVTSAAGLVSTSSGALNVRSSAGTSGAILTKLYAGTYVTLITKTGSWWYVEYAPSAYGYVSADYIKYVYGTYAVQVAASSGNLNVRSGAGTSYGVIGTIPSGRTVLVLSESGGWDRVLYNGTATGYVSTSYLKSLMAWPAPASHKINQYFSSAHNGVDIGSSVHGVAGDSVTAAMAGKVVYAGTLDGYGYVVYINSYYNGQPIQTRYAHLMSAPLVSAGAYVGVGQRIGYMGNTGESTGAHLHFEVRLRNSSADCIANADSTPVNPLNYVK
A0A1M5VPJ0|A0A1M5VPJ0_9FLAO	RSHEGIDIFAKRGTPVVASVDGYISRTGNRGLGGKQVWLREGLFGNSLYYAHLDSIIATSGQRVKVGDTLGLVGNTGNARTTPPHLHFGVYSRGAINP	MKNHFLKFIGIALVFLCFSCGKLTKVTDVITQPTAREVYARNFDADSVPYRLWMNAFQNALNDSLQVASPYQETGIFNPEIEPVYGYDLDLERGRRYTFSIQTDTLQPKVFIDLYEKTSDSIRPYKLVQQADDKATTLDFSPKNSGTYKVLYQPELNTSSSFAIRIQSKPSYYFPVSGASAKSIQSFWGAARDGGKRSHEGIDIFAKRGTPVVASVDGYISRTGNRGLGGKQVWLREGLFGNSLYYAHLDSIIATSGQRVKVGDTLGLVGNTGNARTTPPHLHFGVYSRGAINPLPFVKEEPELPALNASTEFYKTYAIKTAQANLRSSASAKSQKVGTLSRKDTVHLLGKSADWLHIETSTAQRAFVHQSLVKAL
A0A1M7G4P8|A0A1M7G4P8_9STAP	GHHRAYDLSKHHLAPVPSVCDGTVTAGTKAYGNFGGTVVIANEDLDIQVIYGHLSRKLPVRTGQKVKAGQTIGHQSNTNHQGVQMNSHLHIQFQKYGYIENER	MNPIDYLVSKGFRITSDPSKYKSGIWGKRDYTVNGYNHDGYCGGHHRAYDLSKHHLAPVPSVCDGTVTAGTKAYGNFGGTVVIANEDLDIQVIYGHLSRKLPVRTGQKVKAGQTIGHQSNTNHQGVQMNSHLHIQFQKYGYIENERDFVCSGIDPLNLVLSDVWLKRGKFVTDRNINIRRFPNKNAGRSGVLPAGSTVAFDRYYASGGHWWLRFRHKGAVRFIAAGRRVDGKSFGKTGLWGKAVFNK
A0A1M7L0X6|A0A1M7L0X6_RUMFL	EHHNAIDIEAAGGSNIYAAYGGKVISADWKDAYGYMVILYHADLGVYTFYAHASQLVATAGAEVKQGDVIAKVGSTGQSSGNHLHFGVCDKLLGNFPARTY	MEKIIRKAAAFLLSIAVIFTVSVCVPALKAKAAVYAVWPTEAKYKNITTYFDPARNTYDSTEHHNAIDIEAAGGSNIYAAYGGKVISADWKDAYGYMVILYHADLGVYTFYAHASQLVATAGAEVKQGDVIAKVGSTGQSSGNHLHFGVCDKLLGNFPARTYYDPMSYFVFSDNTGGGQTNSTPAASDCGCSEEYAGLYTTKNVVTNLNIRGGHGTNFAVTGQIPANAEFKVTKGNGQWAHVEYKGVSGYASMDYMQRKEEPKSGMKIEKQTVPEGTIEIGKPFSIKGVITSNLKITKVYGGVYFRNGEATSQCAEAAPNALTYDLSSYFDKNIEFNALYDGEYTYKIVAEDTSGQAYTLVTSDFVISSDVYSGVMGDLDNSGNLNVSDIVILQNYILN…
A0A1M7QP95|A0A1M7QP95_9BACT	RKHEGVDIFAARGTPVLAVSEGRVSRVADNRLGGKTVRVSSGRYSFYYAHLDSQMVAAGSRVKPGDTLGTVGNTGNARTTAPHLHFGIYGPGWSSIDP	MRKISFYILFCLCLSCQGTKIEQLLRSGSPYEKYLQGLKTSDLKDYAMVRDWERAGKAALSDSNRVELPYRELMRFDPAEPEAVSFLFSANQGQEITIDLKMLSDTSVVWFTDLFEVQKGGELKKLKPEEGGSFGRYPVGSEENFLLRLQPELLKGGLVELSVSYAASLSFPLLNKNYLNIASFFGDPRDGGRRKHEGVDIFAARGTPVLAVSEGRVSRVADNRLGGKTVRVSSGRYSFYYAHLDSQMVAAGSRVKPGDTLGTVGNTGNARTTAPHLHFGIYGPGWSSIDPLYFFKQSPELPDLPVADSAWLKNWGRVKAGLVNLRQGPGTGFEILGKLEKQDLLRIEGQSDGWLRIRLPDNSQGFLAENLAEVADTSLQQRTLQPTDWFKSNWGSPEF…
A0A1N6NTR8|A0A1N6NTR8_9MICO	AWHLGQDLGAASGTRINAIADGTVLRAGSVTGFGQWVVLRHTIGGRTVSSVYGHVIDGDKYVKAGQTVKAGQRIADVGSSGLSTSPHLHLEVWNGTYGSGASHTDP	MVRNARRWSGVAGVAMATALATGLGGLLVAPSASAAGAVVAPLGARTYSVSSYYGPRCMPVAGASAWHLGQDLGAASGTRINAIADGTVLRAGSVTGFGQWVVLRHTIGGRTVSSVYGHVIDGDKYVKAGQTVKAGQRIADVGSSGLSTSPHLHLEVWNGTYGSGASHTDPLAYLTGQGVDLGRDATRVAARSTATSCTYYTNAVVDLRAGAATGSAVVARIPHGATVVGAPGDESGSWRRVTSGQATGWVPAASIGPTRPAPIGTPPAPQPPASQPPAPQPSAPQQATRYVTAASLNLRASATTASAVVARLPKGTTLSVATTSGGWLKVTANGRTGWVSAQYTSTGAPSAPATPTPAPATPQAGTSYVTASSLNLRASASTSSKVVARLGRGTVVTH…
A0A1Q3WDU5|A0A1Q3WDU5_9BACT	RRHEGIDIFAPKGTPALASVNGIVTGVGTNSLGGNVAFLTDNEREIRLYYAHLDSWHVTNGQRVAVGDTIGFVGNTGNARTTGPHLHFGIYGLTDGATDP	MVIKYYSHLLLAGLVAGWLSACTGVGPATNLFRSTSPHDQYSQSLKEAKLDQTALGTDWLGAADRALHDSLKITVPYRESGYFSANKAFAVGYRLDGQRGDRFLVRVETQGQKTTQIFIDVFSLDDRNRTSLMAASKADTNVLTWEPRKNQTYLIRIQPELLRSASYTISITREPALAFPVKGLDSRQISSYFGAARDGGRRRHEGIDIFAPKGTPALASVNGIVTGVGTNSLGGNVAFLTDNEREIRLYYAHLDSWHVTNGQRVAVGDTIGFVGNTGNARTTGPHLHFGIYGLTDGATDPLPFVRLGRGPAKQMILASGRLGDSVRVSAAKSLVRLSPGSDSPIVRELPKSSALTILGGTETWLRIETPDGLTGYILNSTTETPKQPVRRLTLSTPGT…
A0A1Q4L2D2|A0A1Q4L2D2_BACCE	KMHHGLDIAASGTVPVVAAAEGVITRSYYSTSYGNVVFISHNINGQTYTTVYAHLKSRSVSAGQKVKQGQQLGIMGNTGQSEGQHLHFEIHKGEWNAQKSNAMDP	MKKILASVAVASVTGSVFISTAQAKNTVIQKEAKHEKPTDVVKYENQVTVNTNALRVRTQPNTSSTIMGRVYEGEVLQVIGEENSWLKINHKGKTGYVSSEFVSENSVSAKTNVSMSRSKTVIANVLRVRTQPNTSSAIMGRVYEGKALQVIGEENGWLKIKHNGKVGYVSSQFVIDGTSNGSDKNNGKVQVASGNYKVNVSSLRVRTGPSTSHTILGSVHKGQIVQVTGEVQDWVKINYSGQTAYISKDYISKNDFNANVDQTNEQQKNITVQTDGTYIVDATSLRVRTGPATYHSVIGGVLNGRILQVTGVENGWLKINHNGRTGYVSSEYVKFVKGNTPSKPETSNPSTGATVGDYYVNVNVLNVRSGAGTNHGVIGALSKGIKVQVLFEQNGWGK…
A0A1Q7C4J4|A0A1Q7C4J4_9ACTN	PTHDGDDLGALRGTPIGAAAAGTVVTAECNASPTHNCDVDGSAAILGCGWYVEVRHADNTVTRYCHMIRRPLVGVGQVVALGQTLGFVGSSGNSGAPHLHFEVHTGYPATRANAVDP	MTQRGKHRLPDPGQHRAHEGRRSYRLTLAGAAAVVGLVLAGTGVADAATTATVGTGGGPLKVRSAPTLTAPVVGTLANNSRVSILCQQNGVRVVGKVRTTAVWDKLADGRYVSDGYVRRTGPAPAPCAAPAPVVIATVTWAKPVTAPIWGGFRPPTRPTHDGDDLGALRGTPIGAAAAGTVVTAECNASPTHNCDVDGSAAILGCGWYVEVRHADNTVTRYCHMIRRPLVGVGQVVALGQTLGFVGSSGNSGAPHLHFEVHTGYPATRANAVDPVPFMIVHGAPLG
A0A1Q9I7H6|A0A1Q9I7H6_BACCE	PYSSLDLYGGDQRVLAAGDGIAYTMCANNRGWIRIYHENGYATDYYHLWNNTIPNGQPVQEGTFLGYTGTDVSCGGYASGRHVHFSLLQGNTRIPL	MKNALPVQTPETSIKHAVLQELLQQKKKQGEEPRITDTEVQVNLKRLSKDEHWAFGSVVILAPNVTGAFPEGKLFIAKQSNANWKIALEGTALFSELSQQMPHTMMSEQEKKTFSVLGNAQVFSHNRLELRLPYEKEQSWVMSGGPHGWSGSDRPYSSLDLYGGDQRVLAAGDGIAYTMCANNRGWIRIYHENGYATDYYHLWNNTIPNGQPVQEGTFLGYTGTDVSCGGYASGRHVHFSLLQGNTRIPLHGKELGGWVFFEAAPYNGYAMHGSTVRYTGYTLFNYGKLLANQGIVDANGGSTVNLRTGPGTDYLVVSSLSDGAVVTVSCTANGATFTGRKGSTNRWNRLTNGYWMSDAYLYTGTNDALAPSCNK
A0A1S0SIL1|A0A1S0SIL1_BURPE	RPFNSLDFSGGNGQVLAARDGTLYKSCERNGSAIVKVVHDNGYTSTYYHMVQLTQAGSGTRVRQGQYLGRVGNGLPCGGQTTGPHVHFALSQGGSDVPVN	MGPMVWRGASDSITRWLAAPLIAAGLTGAASAAPVDMPDLQHAVRQAFSARLGKQAPAAPAVRDDLIESVRSDPEAGWVLGTVTQVVPNDTPAYPVTKLFIARRASEGWAVGIEGTDAFYALAAASPAKLLAGDERAHLNAGRARTAPPRKAAPAQTGLALPWQQGTAWYWTGGAHGWSGDSRPFNSLDFSGGNGQVLAARDGTLYKSCERNGSAIVKVVHDNGYTSTYYHMVQLTQAGSGTRVRQGQYLGRVGNGLPCGGQTTGPHVHFALSQGGSDVPVNGKTIGGWQFFEGSNAYSGYAVRNQRRVSVQASLTNYGADDSGGPTEPSPPVKATVQSPGPVNLRSAPSLSASIVGTVANGAAVQLACYAYGDTVQGNWGATRLWYRLDSNRWVSDGF…
A0A1S2BXK1|A0A1S2BXK1_9BACI	GNHKGIDYGGSLGAPIYAAYDGKVINAGDSNENGGGYGNWIVIDHGGLYTIYGHMFKDGVLVKVGQYVKKGAIIGKVGNAGRSTGPHLHFSVSSTYPTFTYQNP	MKKDYFQKRFLGITTLILIFVIALSILSPNFVSAASVDSFKGKLKIPSNAPITQQYGGNHKGIDYGGSLGAPIYAAYDGKVINAGDSNENGGGYGNWIVIDHGGLYTIYGHMFKDGVLVKVGQYVKKGAIIGKVGNAGRSTGPHLHFSVSSTYPTFTYQNPNLFFEKNSIPPTNPDTPYNATGKVTEPTGFNVRNAPNATATRIGGVYKNDIVNIVAKNGDWYKIKFGTGYGYIMAVKSGLQITSNPPAETPYNATGKVTEPTGFNVRSAPNATAARIGGVYKNDIVNIVAKNGDWYKIKFGTGYGYIMAVKSGLQILPAKSTKQLKLTTTVKLYSEASMLSKNLGALAPQTVTVIEEKSSGWYKIKSFAGDAWIAPNGLKLALTKKVNLYKDSSFSSK…
A0A1S2GM45|A0A1S2GM45_9MICC	THHLGQDMGTKDNSPIYAVADGTVRKIVRGTGSTSGQVIVTHRFDGTTYESAYMHMWPNDVLVREGQKVKSGQKIALVGSSGPSTGPHLHLEIWKDRFYSKDGNVRNP	MALPKSLRALFSGVLAAGLVFTALPATSQMRTEVPKTSPVRAGGFSLPLVPETYRMTSPMGPRCMPVVGGSTHHLGQDMGTKDNSPIYAVADGTVRKIVRGTGSTSGQVIVTHRFDGTTYESAYMHMWPNDVLVREGQKVKSGQKIALVGSSGPSTGPHLHLEIWKDRFYSKDGNVRNPAAFLKARGLDLGSHATASYSESQKTCTYFARGKADLFASASDTSKVLARPSRSAKVTSQPGAINGLLNGSYIKVKYGSTTGWMNRFAVTPNPMAAAPEWALTPTGTVTNGVRVPFAKYTNPSGLNMRSGAATWYAKLLMIPAGATFEAYESSAGWLRVKYKGTEGWVSAGLTRKVATVNQAALPATHEILRNLKLRSGAGTTYKETQALGRGSKVALRQV…
A0A1S2K384|A0A1S2K384_9ACTN	GSHDGVDIANAKGTPIYAVAAGEVINSGPAQGYGQWIRIRHGDGTVTEYGHMYHRDVTVGQRVAAGQRIALMGSEGDSTGVHLHLRVRTSTSTAVRG	MRLRLSRNGLRAGLTASAALLMPLVAAAPGQAAPAGTAQAGTAASAAAAPGACPAAGTVTQGYSGSHDGVDIANAKGTPIYAVAAGEVINSGPAQGYGQWIRIRHGDGTVTEYGHMYHRDVTVGQRVAAGQRIALMGSEGDSTGVHLHLRVRTSTSTAVRGIDPVPYLRDRGVGLPCTPGSGGGGGGTSVTAWATANVRSCASTSCGVVSSVHANESYPANCWVKGQLVNAEGYSNDKWVQLPLRAGGVGYVSAIFLKGDETGGVSRPC
A0A1S2KD98|A0A1S2KD98_9ACTN	GSHDGVDIANAKGTPIYAVAAGEVINSGPAQGYGQWIRIRHGDGTVTEYGHMYHRDVTVGQRVAAGQRIALMGSEGDSTGVHLHLRVRTSTSTAVRG	MRLRLSRNGLRAGLTASAALLMPLVAAAPGQAAPAGTAQAGTAASAAAATGACPAAGTVTQGYSGSHDGVDIANAKGTPIYAVAAGEVINSGPAQGYGQWIRIRHGDGTVTEYGHMYHRDVTVGQRVAAGQRIALMGSEGDSTGVHLHLRVRTSTSTAVRGIDPVPYLRDRGVGLPCTPGGGGGGGGTSVTAWATANVRSCASTSCGVVSSVHANESYPANCWVKGQLVNAEGYSNDKWVQLPLRAGGVGYVSAIFLKGDETGGVSRPC
A0A1S2VK18|A0A1S2VK18_9BACT	RRHEGVDIFAPRGTPALAVTDGIISRVGVNELGGNIVFLSDNARNQRLYYAHLDRWHVTDGQRVSTGDTVGFVGNTGNARTTGPHLHFGIYSGGEGAVDP	MKNRSRYVLLHKLVSFAVPGAIVLLQACNGVGPATGLFRSTSPHEQYEQSLKSAKLDRTALGIDWLDVAQRALRDSLQISIPYRESGYFAAGRPFAVGYRLNAQRGDKLIIRVDIQGQKEGQVFIDVFELDDRAPANRPNLVVSSKADTNQLEWEVRRTRMHLIRIQPELLRSGRYTIAISREPLLSFPVQGRTSRQISSFFGASRDGGQRRHEGVDIFAPRGTPALAVTDGIISRVGVNELGGNIVFLSDNARNQRLYYAHLDRWHVTDGQRVSTGDTVGFVGNTGNARTTGPHLHFGIYSGGEGAVDPLPFIRLGSGPARQPLLAAGRLGDSVRVAVNQAFLRNAPHGDGLIVRSLPKTAALTILGGTADWLRVALPDGITGYLSNNAVETAARSLR…
A0A1S2W7X9|A0A1S2W7X9_9BACL	TFHNGIDYGAPKGTPVYATAAGKVITSQYKGAYGNYIMVKHTIDGASFTSLYAHLNSRSVSVGQSVSKGQVLGTVGATGNAFGTHLHFELHRGTYVYSATSAASSVNP	MKKLFTTLTVSAIAVAGFSTYAVPKAEAATFYKVKVMNDGLRVRTGPSTTAGVITGLDKGDTYKYLGRTGNWTKILYGSKKVYVSSTYVKKYSVTTSYKIKVMVDNLRVRSSSSTSSQQVGTVNSGQTFRYLGRTGDWIKFLYNGDKRFVHADYVKKYTVTSLTSSGGATKASNDFITPTSGPITQGYGKASGVYGYTFHNGIDYGAPKGTPVYATAAGKVITSQYKGAYGNYIMVKHTIDGASFTSLYAHLNSRSVSVGQSVSKGQVLGTVGATGNAFGTHLHFELHRGTYVYSATSAASSVNPLNYL
A0A1S2W891|A0A1S2W891_9BACL	TFHNGIDIAAATGTTVRATASGKVITSGYQAAYGNYVMMTHKVNGLSYTSVYAHLSSRSVYAGQSIAKGTKIGNVGSTGNSTGSHLHFELHRGGYVYSGSSAANSINP	MKRILTTVTMSALVVSGFASTGTGKVEAASSSSYKVKIMADGLRVRTGPSTKYKVIAGVNAGQTFKYYGKTGNWTKISYGGKTRYVYSGYVKRYSAGKKVYAAKASVSTGFLRPTSGPVTQGYGNASGRYGYTFHNGIDIAAATGTTVRATASGKVITSGYQAAYGNYVMMTHKVNGLSYTSVYAHLSSRSVYAGQSIAKGTKIGNVGSTGNSTGSHLHFELHRGGYVYSGSSAANSINPLNVL
A0A1S2WD53|A0A1S2WD53_9BACL	TFHNGIDIAAPTGTPVYASAAGTVITSRYYGAYGNHIMMKHTVNGLSYTTVYAHLSSRAVSVGQKIAKGSRIGNIGNTGNSFGSHLHFEMHRGNYVYSASSAANSVNP	MKRMITTMTMTALMVSGFATTTTQKVDAATTYKVKVTADGLRVRTGPSTAYKVVGSVNSGQTFNYLGVSGSWTKISYGGTSRYISSTYAKKYSVTTASKASSGFSRPASGRIAQGYGAASGTYGYTFHNGIDIAAPTGTPVYASAAGTVITSRYYGAYGNHIMMKHTVNGLSYTTVYAHLSSRAVSVGQKIAKGSRIGNIGNTGNSFGSHLHFEMHRGNYVYSASSAANSVNPLNYFN
A0A1S8GC07|A0A1S8GC07_BACMY	QMHYGVDFTSTGDKPIRAAAAGKVIKSYYSSSYGNVVFVTHYIKGKLYTTVYAHMKNRSVQAGDRVQTGQVLGQMGNTGHSTGQHLHFELHNGEWNFEKTNAVDP	MNMKVTTLTAATVAVTSLLPSITEADMKTAAVQPKNNVKIGYVKLDKVQLYQENTTNGDSLGSISYNTPVTILETTRDWYKVNAQNKIGYIQKSNLSLAKLNQQRNQHIVNASALNLRSEPSIQSSILDVLPNGTFISVQETLNDWYLISYNGKIGYVKKEFVSHNSQPFVKGITIQNNSYYVAIPKLRVRNGAGTNTAVIGSLQNGTQIQVVGTVGTWYKIHFGSGYGYVAKQYVLQNKQQEKSTSSSIPAVFKFPTQGQVSSNFEVRWGQMHYGVDFTSTGDKPIRAAAAGKVIKSYYSSSYGNVVFVTHYIKGKLYTTVYAHMKNRSVQAGDRVQTGQVLGQMGNTGHSTGQHLHFELHNGEWNFEKTNAVDPLPYLVR
A0A1S8ZKE9|A0A1S8ZKE9_KLEPN	QMHYGIDIAAPGNVSIQAAAAGKVVKSYYSASYGNVVFIAHQINGKLYTTVYAHMKDRTVQAGDQVQAGQLVGHMGNTGHSYGQHLHFELHNGEWNFEKTNAVNP	TNGWYKVSVNNKVGYVQKDSILLKNKLQSNNQYIVNANALNVRSEPNLESSILDVLPNGKLVTIQEEQGEWYKISHNGKAGYVQKAFVSHGSQPLVKVITVQNNTKYTVATPKLNVRSNASTSSALLGSLQNGTQLQVVETVGTWYKIRFGTGYGYVAKHYVVQNQTQSQTQTAQPTSIPAVFKFPTQGRISSTFDMRWEQMHYGIDIAAPGNVSIQAAAAGKVVKSYYSASYGNVVFIAHQINGKLYTTVYAHMKDRTVQAGDQVQAGQLVGHMGNTGHSYGQHLHFELHNGEWNFEKTNAVNPLPYLVR
A0A1S9XRI9|A0A1S9XRI9_BACMY	PYSSLDLYGGDQRVLAAGDGIAYTMCANNRGWIRIYHENGYATDYYHLWNNMIPNGQPVQEGTFLGYTGTDVSCGGYASGRHVHFSLLQGNTRIPL	MKNALPVQTPETSIKHAVLQELSQQKKTLGEEPQIADTQVQVNVKRLSNDENWAFGSVVILAPHVTGAFPEGKLFIAKHATTNWEVALEGMDLFSELSQQIPDAMMSAQEKKAFSLPGNAQALSQNRPELRLPYEKGQSWVMSGGPHGWSGSDRPYSSLDLYGGDQRVLAAGDGIAYTMCANNRGWIRIYHENGYATDYYHLWNNMIPNGQPVQEGTFLGYTGTDVSCGGYASGRHVHFSLLQGNTRIPLQGKELGGWVFFETSPYNGYAMHGSTVRYTGYTLYNYGKLLANQGIVDANEGGTVNLRTGPGTNYPVVGSLHDGEVVTVSCTANGATFTGRKGSTNRWNQLTNGYWMSDAYLYTGTNDAIASSCNK
A0A1S9YKP8|A0A1S9YKP8_BACCE	PYSSLDLYGGDQRVLAAGDGIAYTMCANNRGWIRIYHENGYATDYYHLWNNMIPNGQPVQEGTFLGYTGTDVSCGGYASGRHVHFSLLQGNTRIPL	MKNALPVQTPETSIKHAVLQELSQQKKTLGEEPQITDTQVQVNVKRLSKDEHWAFGSVVILAPNVTGAFPEGKLFIAKHATTNWEVALEGMDLFSELSQQIPDAMMSAQEKKAFSLLGNAQALSQNRPELRLPYEKGQSWVMSGGPHGWSGSDRPYSSLDLYGGDQRVLAAGDGIAYTMCANNRGWIRIYHENGYATDYYHLWNNMIPNGQPVQEGTFLGYTGTDVSCGGYASGRHVHFSLLQGNTRIPLQGKELGGWVFFETSPYNGYAMHGSTMRYTGNTLYNYGKLLVNQGIVDANGGRTVNLRTGPGTNYSVVGSLHDGEVVTVSCTANGATFTGRKGSTNRWNQLTNGYWMSDAYLYTGTNDAIASSCNE
A0A1T5LXW8|A0A1T5LXW8_9MICO	TYHLGQDMSAKKGTPIKSVAPGTVIKAGSTPGFGQVVVVRSNANGGKVFAVYGHVIDGDKYVKAGKYVKRGQRIADVGSSGTSTAPHLHLEIWKGAYKGSGTTTDP	MRTLRRIITTGVTMGIATTVALTTSLAGAGAATAAVRPLPDKSYGLSSYYGPRCMPIRSASTYHLGQDMSAKKGTPIKSVAPGTVIKAGSTPGFGQVVVVRSNANGGKVFAVYGHVIDGDKYVKAGKYVKRGQRIADVGSSGTSTAPHLHLEIWKGAYKGSGTTTDPLPWMKNHGASLTAGAAWANKRVVPSSCTYYTTTRVNLRSGPGTNYRVVREVRVNRVMTAKPGASSGVWRKVTRDGTTGWMHADYVSPGLTSLGTRYVEVNGLRLRSKPSTSGTALDTLNKGKAVKKIWPTSNGWVKVYVNGKQGFVAAKYLRY
A0A1T5MG56|A0A1T5MG56_9BACT	RLHEGIDIFAAKGTPIVAPAAGIITRVGTSTLGGKVVWMQDGKRGHSYYFAHLDEQLVKTGARVKQGDTLGLVGNTGNARTTPSHLHFGIYQVRSKDPIHY	MVMQKILFLFLGCVIISCNSLHNVKTAFSHKTPYELYIESLEKAHLDKSPMATAWIEAGQKALNDSVSIALPFSEAGVFQASEVEARCYSFPVRDGQVLKISGAVKSSANSKIFLDLFVWKDSVWTPLAHADSALMLTHEFDHDYTCLIRLQPELLVNAYYTLTISMTPVLINPVSGASNRSIGSFYGDVRESGKRLHEGIDIFAAKGTPIVAPAAGIITRVGTSTLGGKVVWMQDGKRGHSYYFAHLDEQLVKTGARVKQGDTLGLVGNTGNARTTPSHLHFGIYQVRSKDPIHYVRTMDALVNSLPLDTAFSVQAYRVHEKKTVLRAGPDEKRPLKVTLAKNAYVKILAQSKDWYRVSLPDKRQGYILRKSVSPADKGKFVKLNAPATLLSEVKDDS…
A0A1V1PHU8|A0A1V1PHU8_9DELT	NFRNGVYIIAEKGEPIKAVCPGRILYAEWFKGYGNMIIIDHGDSYYTVYAHADEIFKRKGDVVEQGEVVGTLGETGSIVGPGLYFEVRHHGKPINP	MTFGCIGFQSSAWCDTYGIVLTNRLNIRKSPDLTHPPIGLLYKGMRVLVIESQKDWLKIKHLGTIGYVSENFVEIIGFEPASGVVTANRLNFRPVPDQSLPPIGKLFAGTNVQIISADNDWLFIRHNNQVGYVARKYIRIVPRQGVETVIKANKRNAPTHHHQQQEQEQEHGQIQALKIEKKKITQKLSAHQETFRRASEKEQDIIQELDEVDRSLNQYAMKLSALSRAIQEIDQKIVSTRNKSETLLKKIAETEKYVSKRLIALYKLKRIGASQIFYHADSFSEVFASYKYLSYILNDDNKTRSRLMADKKRLELLFLELRKKRQQQKDMQNRVADIHDHMQRQKKERSNILKDIQNQKHLAARAMTALKQSASDLDRTIDNIRVSFAKNHRQRLLFN…
A0A1V5HY34|A0A1V5HY34_9SPIR	SFHSGIDIFAPKGTKVNATADGVVKTAGFNKSGYGNLIILEHEKELSSYYAHLEKILVKPGQRVRKGELIGTVDSTGMSTGNHLHFEIRRGGKAMDP	MRCHLIVLCALFILSLQSVFAQEFYNRQLKGNRDMVERQYSSDLERKEAILRKMREFIAEINGRLKQGSSTKIDVPIDIGAVSDIKATEQIHTSKKPPPREFAYLLDDVVYRSEANSRSEVLGRVAFGERVEVLLQSEEMDTVDGTQGPWLLVRRAGGDEGWIFSAYLGREKPARRPDKKAQAVEKKGPDAFYAYVADSDVRMRGAGSSAGPVIGRFDFAERVEVLEQSGDMETIGGKKRPWFRVRRSDGSEGWVFGGFLQKREPAAGQKDDGQPPAAAGTREFSVPTTGKVTSKFGYRVHPVTKKTQSFHSGIDIFAPKGTKVNATADGVVKTAGFNKSGYGNLIILEHEKELSSYYAHLEKILVKPGQRVRKGELIGTVDSTGMSTGNHLHFEIRRG…
A0A1V5NQB8|A0A1V5NQB8_9BACT	SFHSGIDLPVPTGTRLNSLGAGTVVACGYESGGGRYVKVKYDNGYTSFYCHLQSYNVSNGQRVSAGQEIARSDNTGQWTTGAHLHMAVYGKNGSAVNP	MIRNHVSLLLISCVVLACSMMPAHLHAEDPLATLQDHAITDSDTAASGKTSENGTGAAASGMTAEQMEKTISGLEALVKQYETLIKKLEGQAAGTEKAVDTKTGTVAVSTCLNVRSGPWGKIIGKLTNGNQIQIVAKEGDWFKIKHGDGYAYVHSYYVNAPGHQAHQGAEPPVLGSNQSPGGSSSSSSGGKPSDSGSKPGTGGFGGAPCSPMPGRSSSEYGPRDLFGHSFHSGIDLPVPTGTRLNSLGAGTVVACGYESGGGRYVKVKYDNGYTSFYCHLQSYNVSNGQRVSAGQEIARSDNTGQWTTGAHLHMAVYGKNGSAVNPRSVPGIKLPPK
A0A1V5NRI5|A0A1V5NRI5_9BACT	SYHYGIDLPVPTGTRLNALGNGVVIAAGYESGGGRFVKVRYDNGYESFMCHLQSYSVSVGQRVSNGQEIARSDNTGEWTTGAHLHLAIKKNGSYVNT	MKKQRIALLSVVFVVVLSVQSFCEMPFTGTNVKVGNDSTTVVINGQIVPASAGTGGASSSKTYTVKSGDSLYAIAERLLGDGDRYMELVDLNAERYPSLKKNPNLIFAGWTLTLPGGAQTDSSSSSSETMTGTVVVDPSLNIRNGPWGRITGSLRDGDKVTIVGTSGDWYKIKVGSGYGYVHANYVSTPKKAAGKTPVDGGSSSSTPASGGGAFGAAPCSPMPSRTSSEYGPRDLFGHSYHYGIDLPVPTGTRLNALGNGVVIAAGYESGGGRFVKVRYDNGYESFMCHLQSYSVSVGQRVSNGQEIARSDNTGEWTTGAHLHLAIKKNGSYVNTRSVPGLPLPPR
A0A1V5UA40|A0A1V5UA40_9BACT	SYHYGIDIGVGTGTPLKSLGPGRVVSTGYDYGGGKTIVIKYDNGYTSVYCHCRDASVSPGQRVSAGQQVGHTNNTGAWTTGPHLHFAIKNSSGNYVNP	MNNYFKATACGLIIAALAAFYPGADTFAGIDDVNKSLTGGNTSSEGGTNGIGAGGESSGVVMAGALNIRSGPWGNIVGTFKQGQKVEIVSKEGSWYKVKHNGGTAFVHSAYISTAAAPASGGDGYVNTPGTYLNVRTGPWGSIIGRFNHGASIEILGKQGDWYKVKYNGREAFVHGDYISKSPVSGGAPAASSNDNSSGGGNSSAGFGGRPVSGGPITSNYGPRNLFGNSYHYGIDIGVGTGTPLKSLGPGRVVSTGYDYGGGKTIVIKYDNGYTSVYCHCRDASVSPGQRVSAGQQVGHTNNTGAWTTGPHLHFAIKNSSGNYVNPRSVPGIQI
A0A1V5UNP2|A0A1V5UNP2_9BACT	NFHYGVDLGVPTGTPLRSLGDGKVISTGYDYGGGKTIVIKYANGMTSSYAHCRDASVAVGATVKKGDLVGHTNNTGAYTTGPHLHFSLKDAGNKFVDP	MKYKIVISLFLVSLICAGISYAAGSDDAGLKECYSQCVKLFGEYKEAVRNNAGQDIIDSCFQKYRAALDKYKELSNEKGSDNELKTSSDLPNLNNNGINYETVQDIINSGAVSQKAQDTAVISAKISSAPASGGVVMASVLNVRSGPWGEVIGQLKAGAKIEIISKQGSWYKVNFDGREAYIHSGYIATKDSVAEAYEGYAVSENVSVSASQGGSAIGSLKKGEAVEVLEKRGEWLVIKFNGREAFARADAISKNLAGENAAGAKVSASTPDPGSIPASSTIMANIGTKTENSVISNNGFGSGPPLIGGPVPPAKVTSTYGPRELFGKNFHYGVDLGVPTGTPLRSLGDGKVISTGYDYGGGKTIVIKYANGMTSSYAHCRDASVAVGATVKKGDLVGH…
A0A1V6AEW8|A0A1V6AEW8_9BACT	SFHDAVDLPCVSGSRLNALASGVVTASGYESGGGNYLIIRYANGYESFYCHLLKSLVSVGDKVSAGEKVALADNTGVYTTGSHLHMRIKYNGTAVDP	MNKIYSLLFVVLLICFVSTPTLWSAESVNPFSAGEVSVGKSSTSSEVSKTTATDDGIKEAAKKDEESKAKADPDVFDPPITGTVEVGNSTLNVRTGEWETVVSSLRTGDTVSIVGKKGVWYKAIINGQTRYIHMNYVSTAFKPAGKTPVVYPWQNSSSSTDAGVIISQKAIDSCGWGGVYPNEPPAKYISSPFGYRTHPVTGVRSSFHDAVDLPCVSGSRLNALASGVVTASGYESGGGNYLIIRYANGYESFYCHLLKSLVSVGDKVSAGEKVALADNTGVYTTGSHLHMRIKYNGTAVDPQKLGIPLTK
A0A1V9W1E1|A0A1V9W1E1_9BACI	QMHYGIDIAAQGNISIQAAATGEVVKSYYSASYGNVVFVAHQINGKLYTTVYAHMKDRAVQVGDQVQAGQLVGHMGNTGHSYGQHLHFELHNGEWNFEKTNAVNP	MNMKATALTATTIAIASLLPSMGESDIQTAAAKQPSKVKTGYVKIDNVALHQNNNADSAIIDNIRFNSPVTILETTQDWYKVSVNNKTGYMKKDAILFKKNVQSKNQYIVNANALNVRSEPNTESSILDILPNGQFITIQGEQGDWYKILHNGQIGYVQKTFVSNGSTPLVKGVTVQGSPSYTVATPKLNVRCNASTSSTLLGSLQNGTQVQVVETVGTWYKIRFGTGYGYVAKHYVVQHQNQSQTKTAQPSSIPAVFKFPTQGRISSTFDMRWEQMHYGIDIAAQGNISIQAAATGEVVKSYYSASYGNVVFVAHQINGKLYTTVYAHMKDRAVQVGDQVQAGQLVGHMGNTGHSYGQHLHFELHNGEWNFEKTNAVNPLPYLVR
A0A1W2BGG5|A0A1W2BGG5_9FIRM	GSHLGIDIAPASQGMAGDSVIAAYSGTVVYSGYLNGYGYVVYVNSYCNGKYIQTRYAHLKSASSLSYGDTVATSQYIGAMGSTGTSSGVHLHFEVRIRASSGDCISNSESTAVNP	MRRMIKILSGTILAAAFILLFPGVLPEAQAAYSTSAAGIVTVSSGSLNVRASASSSGTRLTSLSKGTYVTLISKSGSWWKVEYASGSYGYVSAGYITVTESSASAVTAGSLNVRTGAGTSYSVKGTLSYGKTVLVLSASGNWSKILYNGSQVGYVSSTYLKTLMTWPVPVSGSINQSFVSGSHLGIDIAPASQGMAGDSVIAAYSGTVVYSGYLNGYGYVVYVNSYCNGKYIQTRYAHLKSASSLSYGDTVATSQYIGAMGSTGTSSGVHLHFEVRIRASSGDCISNSESTAVNPLGYVTYGA
A0A1W6DLE3|A0A1W6DLE3_9MICO	TWHLGQDLGATSGTRINAIADGTVLRAGSVSGFGQWVVLRHTIGGKTVSSVYGHVIDGDKYVKAGQTVKAGQRIADVGSTGISTSPHLHLEVWNGTYGSGASHTDP	MVRNARRWSGVASVAMATALATGLGGLLVAPSASAAAAVVAPLGARTYSVSSYYGPRCMPVASASTWHLGQDLGATSGTRINAIADGTVLRAGSVSGFGQWVVLRHTIGGKTVSSVYGHVIDGDKYVKAGQTVKAGQRIADVGSTGISTSPHLHLEVWNGTYGSGASHTDPLAYLKGKGVDLGRDATRVAARSTATSCTYYTNAAVDVRAGAGTGAVVARVARGAAVVGKPGDESGTWRRVTSGRTTGWVPAASIGPTKPAPVSTPPATKPPAPQPAPKPSAPQPATRYVTAASLNLRASATTSSAVVARLPKGTKLAVASTSGGWLKVTANGRTGWVSAQYTSTSAPAAPAKPAPAKPAPPKAATSYVTASSLNLRASASTSSKVVARLGRGTAVTHA…
A0A1W6E8X3|A0A1W6E8X3_9BACT	RRHEGIDIFAPRGTPALASVNGTISRVGVNELGGNVVFLTDNERQQRLYYAHLDSFNVTDGQRVSVGDTVGFVGNTGNARTTGPHLHFGIYSFDSGAVDP	MKVLVILIGLVVYTAACTSSGPGSSVFRANTPHEQYERSLKTAQLDKTALGLDWATAAQQALGDSLRISVPYRESGYFAAAKPVATGYRINGSRGDKFTIRVAVQGRQAGRVFIDVFALGNGEPDLVAFAKASANSSADAELIWEPRRTQTHLIRIQPELLRSGNYTFTVTRDPVLSFPVKGRTSRQISSYFGVDRDGGRRRHEGIDIFAPRGTPALASVNGTISRVGVNELGGNVVFLTDNERQQRLYYAHLDSFNVTDGQRVSVGDTVGFVGNTGNARTTGPHLHFGIYSFDSGAVDPLPYVRLGPGPARQELPAASLLGDSVRITIARTQLRLAPGSDSPVLRELTRQQFLTVQGGTAKWLRVALPNGSTGYVLRESFEPIGKPIRTELVGVPTPL…
A0A1W6MM59|A0A1W6MM59_9FLAO	RSHEGIDIFAPRDHPIVAVTDGRISSVRDRGLGGKQIWQTDSKNGQSIYYAHLNGWNVEQGDRVRRGDTIGYVGNTGNARTTPPHLHFGIYKSGGAIDP	MRKGKLFFFIFVLAVAATGIYLFYNHPSYFDFILKPTAREILYRDLTEQEQILLEDQKTAALKEVTSIGDGMAERVSNYGNGNFFAGYRVELKIGENLKISIQRDSTEFKPEEVDRLLVEIYHNENLEIQKKPWSSQVYYDSEGDETITVVIQYADSSHFESDIIFQKQAEYTFPLAEKDNDAIQSFWGASRGGGSRSHEGIDIFAPRDHPIVAVTDGRISSVRDRGLGGKQIWQTDSKNGQSIYYAHLNGWNVEQGDRVRRGDTIGYVGNTGNARTTPPHLHFGIYKSGGAIDPLSFVYQYGVPEPGNDELVQEFARANGNAANLRTGPSTQFDIIQDVKTEEVKILGRNSDWYHVRTLDGKAGFIHKSVLVF
A0A1W9LG96|A0A1W9LG96_9DELT	NFRSGIDIEAERGEPIKSVVAGKIIYSGWFKGYGNMIIIDHGESYYTVYAHLEENFKSKGDLVEAEEVIATAGDAGSLSGPGLYFEVRHHGKPVDP	MFSVIKAILKNRVILTVWFLLLFGTSGYSGSDSTETGTVVSGKLHMRKGPDGNQPSVKILAKGEKIVVIKHIDGWLKVSHKGLVGYIRNKSRYVQISQPVTKPEPVKKTVLKQSRDIDHLQKEAKIINNKIEQSKAAIVNITKKEFLVINSLNEQDIIINNIRKNISVLRNELSVINRQIENINHESKAVAEEIEALEHYVSKRLVALYKLNWLGRMHLLASVNSPDEFFQRKKYLERILDYDKIAIDKLFENRNRLDQLQGNLNARQAKQQSGEQNLEKQVQNITVERLKRTRLLEEIRNKKSLEIAAIKSLEEAARTLDTFIKSLNTETDKTGHAYNASLKGLESLKGLLNQPVRGRIVSHFGAYTDPKYNVVNFRSGIDIEAERGEPIKSVVAGKI…
A0A1W9PU24|A0A1W9PU24_9DELT	NFRSGIDIKAKQGEPVKAVYKGKVLYADWFKGYGNMIILDHGDGFYTVYAHAMELFKKKGDLVKTGEVIATVGNTAFLGEPSLHFEIRHRGKPEDP	MLYIVKTVFKTIAGLTLALLVVLVPAAHVCGAYEGTAVVRANRLNIRSAPDKNSKKLGVLKKGTIVKVVRDEGRWLKILHEDIAGYIRNSRDYVELDGPPPPKKLQQLKQQALQISKEIENHKKDLKKYGKKETDLVAGLNDIELALNRAETKIRSLQKSIDSISQKIEASMKAAAALEERIEKNRNYAAKRLVALYKLDLVGKMSLLGSADSIFDLLKTKRDIEIICEHDAAILNSFLEDRARLSAVTRKLSNEKQEKVGLERQLKNQLELLSREKARRKRLLSEIRKKESLRQAAIASLRQAAKDLDSTIASLTAKISKSSVQSDGFLHLRGLLKIPVEGKIITKFGKYRDAKLNIVNFRSGIDIKAKQGEPVKAVYKGKVLYADWFKGYGNMIILD…
A0A1W9SZM9|A0A1W9SZM9_9DELT	TFQSGIDIKVQKGAPVRAVFKGKLLYANWLKGYGNLIILNHGDNYYTLYAHLEKFLKNKGDFVNTGEILAIAGDTGSIKGFCLYFEIRHHGKPVNP	MCFLMQTKIFKKLVNFDFFQVFFVLILFFSFFFLWEKSLKAADNSVFGYGIINVEKLNIRKFPSMDAPILGILEKGLYVKILNNKNNKLKWLKISHKDINGYIRNRSNYVTLTKIQNSVAEKNKQKKKIDKQTRKIQKKIQSFAQKETMIIEALNNLDFELNKLKINISLTKKEIKKLNTAIFDISIKRKKLDNNISQNKKYIYARLNALYKIKMIGRLALFPMPDSAFDFFLQQNSLKKILASDFNMLTKQMSDMESLNLITDELEKKRKTKIDFDNKIKNQIRLLEKKTQKRKAILKDIKNKKNISSSSVLFLKQASKMLDKEIKALKADKDLNKKGAFSKFYGLLEMPVKGSIISKFGTRQNSSYNSFTFQSGIDIKVQKGAPVRAVFKGKLLYAN…
A0A1W9UNA3|A0A1W9UNA3_9CHLR	AGHEGLDFSAAVNDNVYACAAGQVIDVRPNDGNAYGLYVRLQHRVDGAIYQTIYAHLSEVLVAEHQSVSAGERIGLSGNTGHSFAPHLHLTLKLIGAKTSG	MAKQFKLQWPVDRHTITQYFGENPQIYAKFNQAGHEGLDFSAAVNDNVYACAAGQVIDVRPNDGNAYGLYVRLQHRVDGAIYQTIYAHLSEVLVAEHQSVSAGERIGLSGNTGHSFAPHLHLTLKLIGAKTSGYPDGVVDPLPYLREEEIPAPSDLTIYTTDQVRLRAKPTTASAHLTWLDDGEALVVLGDAGAARARVGERGQWIQVQRADGMNGFVAAWYTQLELPTPAPPPHEETEPEPELPDTLAVYPTEALNARNGPSTGSSRIAIVLPHDPLEIVGDWDVALAKIGDRGEWLRVRLPDSRRGYVAAWYVQLSPGPTPDTLLTVYPTEDMNMRERPTVRAKLVGRLAHNTPLTVHDDPERARVLVGRYDEWLYVETPEGEWGWVAAWYASDVMT
A0A1X7D9Y3|A0A1X7D9Y3_CELCE	TWHLGQDLGATSGTRIDAIADGTVLKAGSVTGFGQWVVLRHTVGGETVSSVYGHVLDGDKYVKVGQKVKAGQRIADVGSTGTSTSPHLHLEVWRGTYGSGAAHVDP	MVRRTRRWTGVGLVMATALATGVGTALVAPSASAAATTVVSPLAARAYSVSSYYGPRCMPIPNASTWHLGQDLGATSGTRIDAIADGTVLKAGSVTGFGQWVVLRHTVGGETVSSVYGHVLDGDKYVKVGQKVKAGQRIADVGSTGTSTSPHLHLEVWRGTYGSGAAHVDPLAYLKNKGVDLGRNATRVAARSTPASCTYYATTAVNLRKSASTSAAVLTLVPRGAAVVGKPGDGSGSWRKVTYGKTTGWVSAAYVGPTKPAPVATPAAAKPAATTTRYVTANPLNLRASATTSSAVLARLAKGTKLSVLSTSGGWLKVTANGRTGWVSAQYTSTSAPAAAAAKPAPKPTPAPPKAAVSYVTASVLNLRKSASTSSAVVAKLPRGTAVTHAGTASKGWL…
A0A1X9YYL3|A0A1X9YYL3_9BACT	RRHEGIDVFASRGTPALAATAGIVRRVSTTPRGGKVVWLSDTERGQSLYYAHLDSQLVQAGQRVQPGDTLGLIGNTGNAKTTKPHLHFGIYRYGRGATNP	MFKSQTPHEKYAAKLKDANLDETALGKEWLQAGQEALQDSITVTLPFKETGYFSAAQPRALGYRINAQRGQRLIVSLEVKAREQLQVFMDLFEDQNGQPNPVAAADSTAAALVYEVAEDQPHILRVQPELLRSAAYTLTIQAEPTLAFPVEGKSSRNVASIWGDPRDAGARRHEGIDVFASRGTPALAATAGIVRRVSTTPRGGKVVWLSDTERGQSLYYAHLDSQLVQAGQRVQPGDTLGLIGNTGNAKTTKPHLHFGIYRYGRGATNPYPYVHRSTAPVPAVTVDTGLVGSWVRISRKAANVRLQPSTTSPVYRSLPRHTPLKVTGATSSWYRVALPDGAEAYVANAVVEPADKPVKHQKLSAATALLDEAHPRAAAKASLPAGSGVAVLGSFRGFE…
A0A1Y0FYF7|A0A1Y0FYF7_9GAMM	RRHEGIDIFAPRGTPVIAAEAGHVSRVGDTPRGGKNVWVRGDNRSFYYAHLDSIAVSPGDRVRRGDVLGTVGNTGNAVTTDPHLHFGIYKFVRGAVDP	MHFWPTELILYHPVLISMKYVLIMVIVLLCAAALYFKDQVLLSPHDSYYSALLRENLKATAERWRMEAEESLAAPLPISLPYSERRLLEADYLQPITFSFDLKVDELIQVDIFPSINTRAEVFVDVFYVKDAATEPKRIGSMAAKEQQLKIAAEHTGQYRVRIQPSHTAQGLMDIAITSPLRYGFPVDTERENAVQSFFGGDRDGGARRHEGIDIFAPRGTPVIAAEAGHVSRVGDTPRGGKNVWVRGDNRSFYYAHLDSIAVSPGDRVRRGDVLGTVGNTGNAVTTDPHLHFGIYKFVRGAVDPLPLVGRKKSVNTYAPPLVQLAPRWLSIKPEKANLRSGPSLRTTVVASLMRAELVQVDSVAGDWLRITTGKGKKGFIARYLTETPSESILTSAEN…
A0A1Y0IIA8|A0A1Y0IIA8_9BACL	SPANAIDFNRTDDLGDPVVSSAAGKVITVRDLGSTSYGKYVVVDHGGGWTTYYAHLNSFAVSVGQAVTQGQKLGTVGSTGGSTGPHLHFEQRLNGSAQKV	MKKFMKTLFFPVFLIFGLLISFAPQTASAAPAFQLPFACGQVWSGQTRTDHSPANAIDFNRTDDLGDPVVSSAAGKVITVRDLGSTSYGKYVVVDHGGGWTTYYAHLNSFAVSVGQAVTQGQKLGTVGSTGGSTGPHLHFEQRLNGSAQKVVFNGAQALYWGTKSYTSNNSCGGTYANGTVNTAGADLNVRSGPGTGYAIVGSVSDGQQVRIYCQTYGTTVTGTYGTSNVWNRIGTGQYISDTYVYTGSDGLVAPLCN
A0A1Z3TZW4|A0A1Z3TZW4_9STAP	GQHYGVDFVMPVGTPVKAVTGGKVLNASWDPMGGGNTLTIQEPDGKHTQFYMHLNKFNVSKGQNIKTGQVIAHSGNTGNTTGPHLHFQRMNGTPSNQTAVNP	MKSLFKNLHLFSIRKLTIGTASVMLGSLFILGGSHNAHAAENESTINDESNLEVQQKETIENESNNENPIKTTSQNKTLETNSQETNYENQPQENISSTDKAEEPTTQNNLINEKQNQNETQLQLDEDYQSYKSQDKNQLTQEEISSHKPVNNDKNLPSDIEQQPNTSISGNQDENREYAANNTSIDNKQNMNSSVITQEAGKKKYGSAKWLTKHKISYGFGRYNLPNNGGQHYGVDFVMPVGTPVKAVTGGKVLNASWDPMGGGNTLTIQEPDGKHTQFYMHLNKFNVSKGQNIKTGQVIAHSGNTGNTTGPHLHFQRMNGTPSNQTAVNPLPFLKSIGYGKKTSGKNPSTSNGFKTNKYGTLYKSEKASFTPNTNIITRKTGPFRSMKQAGILKAGK…
A0A212QR09|A0A212QR09_9CHLR	PGHEGIDFAAQPGDPVYAAADGWVLQAGDRLEHPYGTQVRIQHRRPDGVYVTVYGRLMPGSLMVRAGEFVQAGRMLGRVGPEGFVHFMLKKEGARNGP	MKPVWHVLLLPADADWRWVEAARLYVERFRVLWAWDPEQAVALPGDPLLLSLVLPDGRPGHTAAWLRQRRPSILLDVLFAPTPEHLQRILDARAAQGDRLGRGLRVVTTDRLNVRSGPSRSAPIVGRLEPGVEVEVIGRSADGVWWAIRDPGGRGRAWIAAAYTRIVRGIPETLPIWIGAPPRVRARRALPVHRAPDPGSPVVGWLAAGAEREALGRTEEGEWVQVAFPDAAHPGWVRGVDLEVEAGALEGLPVYASSRWLEPPVRPPLIQRPFGADPVAFAAWGLPGHEGIDFAAQPGDPVYAAADGWVLQAGDRLEHPYGTQVRIQHRRPDGVYVTVYGRLMPGSLMVRAGEFVQAGRMLGRVGPEGFVHFMLKKEGARNGPYGDILDPSPHLRLAP
A0A222XBX1|A0A222XBX1_9CELL	TFHYGLDMGTGDKKPIYAVASGVVTHVVPPTKGAAGYLTVKSEIEGVPTWIAYVHPWDPGKYVKVGTKVKVGNRIAEVGASGPATGPHLHLEVWQNAFYGSGTSVDP	MRFRTRTSSLGALGTAAVVAAAVIGAAPATASTIDPPPPSLTRAAERAAATSDAASEKRLDAAAAVPDDLTTRRTASGRVLALPLVDESYALTSAWGARCIPVKGASTFHYGLDMGTGDKKPIYAVASGVVTHVVPPTKGAAGYLTVKSEIEGVPTWIAYVHPWDPGKYVKVGTKVKVGNRIAEVGASGPATGPHLHLEVWQNAFYGSGTSVDPKTWLSGFKLPVVDRATADNTQPAPTRCYYYPTTRLNLRAGPSVGNTLLATLKPNTRMLNTPGIKRNGFIPVTVALDGARVRGWVHTDYISQVKTYHLTVDATVRAAANAQAKALFLGKKGTPVSIKEASGGWRKVIIKGTTGWVPRTSVGAGLG
A0A223CY68|A0A223CY68_9BACL	SPANAIDFNRTDDLGDPVVASAGGTVTTVKDLGSTSYGKYVVIDHGGGWTTYYAHLNSFSVSVGQKISQGQKVGTVGSTGGSTGPHLHFEQRLNGSAQKI	MKKWMNTLFFPVFLIFGLLISLAPQTASAAPAFQVPFPCGQVWSGQTRSDHSPANAIDFNRTDDLGDPVVASAGGTVTTVKDLGSTSYGKYVVIDHGGGWTTYYAHLNSFSVSVGQKISQGQKVGTVGSTGGSTGPHLHFEQRLNGSAQKIVFNGTQALYWGTQNYTSKNSCGSSTAKGTVKTAGADLNVRSGPGTSYSIVGSVANGAQVTIYCQTYGTTVTGTYGTSNIWNRIGTGQYISDTYVYTGSDGLVAPLCN
A0A223V952|A0A223V952_9FLAO	RSHEGVDIFAPRGTPVVAVKEGRITFTGNRGLGGKQVWLRESLFGKSVYYAHLDSILVQGGSRVKRGDTLGLVGNSGNARTTAPHLHFGVYASGRGAVNP	MKFGRIFLFLLIGIALVTCKQVRRITDVVTDPTARELYRRNFEEDSQGFKNWQRAFEQALLDSLTIELPYAERGIRDSWQNRTVGYRFLLEEGSLLYVQAETDTISQPVFLDLLKIHSDSLTTSDVIKSNDPATKNLEYQVGTTGKYLLVVQPTIGFTGSIDLILYTSPSFGFPVAGKDYSAIRSFWGAERDGGARSHEGVDIFAPRGTPVVAVKEGRITFTGNRGLGGKQVWLRESLFGKSVYYAHLDSILVQGGSRVKRGDTLGLVGNSGNARTTAPHLHFGVYASGRGAVNPLPFIKRTDSISINSITQPKDARAVVSGSVANLRQSPTSKGLKIGSVQRNDTLNILGHTQNWGHVRLQNGQRAYIHRSLLKPL
A0A226QT74|A0A226QT74_9BACI	QMHYGIDIAAPGNVSIQAAAAGKVVKSYYSASYGNVVFIAHQINGKLYTTVYAHMKDRTVQAGDQVQTGQLIGHMGNTGHSYGQHLHFELHNGEWNFEKTNAVNP	MNMKATALTATTVAIASLLPSMGETNVQKANAEQLSNIKTGYVKVDQVALHTEDNVKSTSIDTIRFNTKVNILKTTNEWYKVSVHNKVGYVQKDAILLKNKLHSNDQYIVNANALNVRSEPNLESSILDVLPNGKFITVQEDQGEWYKISHNGQTGYVQKAFISNGSQPLVKGITVQNNTKYTVATPNLNVRSTASTSSALLGSLQNGTQVQVVETVGTWYKIRFGTGYGYVAKHYVVQNQPQAKTDQPSSIPVAFKFPAQGRISSTFDIRWEQMHYGIDIAAPGNVSIQAAAAGKVVKSYYSASYGNVVFIAHQINGKLYTTVYAHMKDRTVQAGDQVQTGQLIGHMGNTGHSYGQHLHFELHNGEWNFEKTNAVNPLPYLVR
A0A228GLI1|A0A228GLI1_9BURK	RPYNSLDCSGGNGRVLAARDGYLYKSCERDGSAIVKVVHDNGYATTYYHMVQLTSLNSGTRVRQGEYLGSVGNGLPCGGQTTGPHVHLSLSKDGNDVSV	MRNLLSRPASNSIQYSIGILLIAASLAEIAQAAPIETSLQRSIGQALQSRSGGALKLPARSDDSLVEAIKTDDVSGWVFGTATQILRDDESGDPVTKLFIARNMNGRWISGVEGSSEFGALLDAAPPTLLAADERKNLASRRASLAPRSAALPQPGLALPWEPNAGWYWTGGAHGWSGQSRPYNSLDCSGGNGRVLAARDGYLYKSCERDGSAIVKVVHDNGYATTYYHMVQLTSLNSGTRVRQGEYLGSVGNGLPCGGQTTGPHVHLSLSKDGNDVSVNGMTIGGWQFFEGTSPYSGYAVRNQRRVSPQAWLVNYGSADSGDPSTPVSARVQAPGTANLRSAPSLSAPVVGSLENGRIVQLACHQYGDSVNGNWGATRLWYRLDSNQWISDGFVYTGS…
A0A228PB45|A0A228PB45_9BURK	RPYNSLDFSGGNGRVLAARDGYLYKSCERGGSAIVKVVHDNGYATTYYHMVQLTSLNSGTRVRQGEYLGSVGNGLPCGGQTTGPHVHFSLSKDGNDVSV	MRNLLSRSASNSIQYSIGILLIAASLAEVAHAAPIETSLQRSIGQALQSRSGGTLKLPARSDDSLVEAIKTDDVSGWVFGTATHILREDESGDPVTKLFIAHNVNGRWISGVEGSSEFGALLDAAPPTLLAADERKNLASRRASLAPRSAALPQPGLALPWEPNAGWYWTGGAHGWSGQSRPYNSLDFSGGNGRVLAARDGYLYKSCERGGSAIVKVVHDNGYATTYYHMVQLTSLNSGTRVRQGEYLGSVGNGLPCGGQTTGPHVHFSLSKDGNDVSVNGMTIGGWQFFEGTSPYSGYAVRNQRRVSPQAWLVNYGSADSGDPSTPVSARVQAPGPANLRSAPSLSAPVVGSLENGRTVQLACHQYGDSVNGNWGATRLWYRLDSNQWISDGFVYTGS…
A0A228QLD7|A0A228QLD7_9BURK	RPYNSLDFSGGNGRVLAARDGYLYKSCERDGSAIVKVVHDNGYATTYYHMVRLTSLNSGTRVRQGDYLGSVGNGLPCGGQTTGPHVHFSLSKDGNDVSV	MRNLLDRSASNSIQYSIGILLITASLAEIAHAAPIETSLQRSIGQALASRSARTLTLPARSDDSLVEAIKTDDASGWVFGTATQILREDESGDPVTKLFIARNVNGRWISGVEGSSQFGELLDAAPPTLLAADERKSLASRRASLAPRSAALPQPGLALPWEPNAGWYWTGGAHGWSGQSRPYNSLDFSGGNGRVLAARDGYLYKSCERDGSAIVKVVHDNGYATTYYHMVRLTSLNSGTRVRQGDYLGSVGNGLPCGGQTTGPHVHFSLSKDGNDVSVNGMTIGGWQFFEGTSPYSGYAVRNQRRVSPQAWLVNYGSADSGDPSTPVSARVQAPGPANLRSAPSLSAPVVGSLENGRTVQLACHQYGDSVNGNWGATRLWYRLDSNQWISDGFVYTGS…
A0A231RM30|A0A231RM30_9BACL	GEHGGLDIGNPGYSPTIVAAASGVVVTSISNCVVGDTKCGSTFGNYVMIKHDINGQIYYTYYAHLKQNSVKVKENDWVEAGTEIGVMGNTGYSFGVHLHMEVRVGGTSSSNRQDP	MQMRRIALLLVSVVLGLSILSPVAQSSNYKGNEYMQNGGDNVALAIALNMGDLLKRTVADFYGIPLSAEDLVEDQLTKPLEQVPGGKQFLTVLSFSENTLEAYVDLGNALGELSKAKRDLYNALMDSSMDYMEGTVRLMKAIQERARQDAISGTPMDEKLFVNFDKVMDGSDLAKRIRNHSKDIIFFFDKPSRVRLQSAADSVEQLSKAYRNIGYKQMYQLAREQKEKELAASRQQEPVGQPQQPVAEPQPPAVNQPHQQSVVEQRRDAYVFNTGNIGLKLRDIPSPNAKQLAGILDGSKITVIGDGPSNGYYKIEYNGIVGWGTAEYIRIAATPEQRRNAYVFNTGNIGLKLRDVPAANARQLAGILDGSRIIVIGDGPSNGYYKIEYNGIVGWGTAE…
A0A235IZK3|A0A235IZK3_9NOSO	KQSNAVDFALSPGTPVLAPVDSTIISVCQARGADNHNAIWFSSPDGNYTLMHIKAFGLSKGQSFKKGQQIGVIAADTPNDPTCAVSYGPHVHINFPSLNLVVDGYKV	MMIKYQLNIRAKLKLLILPGVILMSSAVAAPAMAADWGLPWQAGKSATISRGVGSHYDGWNKQSNAVDFALSPGTPVLAPVDSTIISVCQARGADNHNAIWFSSPDGNYTLMHIKAFGLSKGQSFKKGQQIGVIAADTPNDPTCAVSYGPHVHINFPSLNLVVDGYKVGNMTSGTYTSKNGTIVGNFVNFSAITAPAGVNVRSSPSTSASIVGRLGGNVRVDFVEWKYGDSVPDTWTGKPDRRWYRIAGTNNWIASAVVNGNAPGSQP
A0A238W5H3|A0A238W5H3_9FLAO	RLHEGIDIFATRGTPVVAAAEGRITSAGNRGLGGKQVWLRTGLLGKSLYYAHLDSIMAQVGDRVNVGDTLGLVGNTGNARTTAPHLHFGIYKTGKGAVNP	MPDFFFSRSFMIRRTTFIQCAILLLVLILIGCKQIRKVADVLVQPTAREIYARNFENDNQQFAIWERAFKEARKDSLLINLPYVEIAKGFSHRYVVYSYNLFLEEGVTLHVDIKNREEESRFFIDVLQIESDSSITQFAQNEINSPILQVDIETTGTYKILIQPEINALGDFEIQMYNTPRFMFPVAGSTNDAVQSFWGAKRDAGARLHEGIDIFATRGTPVVAAAEGRITSAGNRGLGGKQVWLRTGLLGKSLYYAHLDSIMAQVGDRVNVGDTLGLVGNTGNARTTAPHLHFGIYKTGKGAVNPLPFVWKTTKPELTNPLPIIPQLMVSSTRANLRNSPTTNSLVVGEAIKSDTLQLLGYTNKWAHVLTASGKKAFVHSSLVATP
A0A240BWI4|A0A240BWI4_9STAP	MNIGTPVRAISDGKIVEAGWSNYGGGNQIGLIEKDGIHRQWYMHLSKFNVKVGDVVKVGQIIGWSGSTGASTAPHLHFQRMTNNFSNASAQDP	MNIGTPVRAISDGKIVEAGWSNYGGGNQIGLIEKDGIHRQWYMHLSKFNVKVGDVVKVGQIIGWSGSTGASTAPHLHFQRMTNNFSNASAQDPLPFLKSAGYGSKITTKPTTKPTTTNNGYKVNKYGTLYKAESASFTANFEIITRTTGPFRSMPQAGVLKAGQTIKYDEVMKQDGHVWIGYTNSKGARVYVPVRTWNKATNELGKLWGTIK
A0A242VGH2|A0A242VGH2_9STAP	GYHRAFDLYTNETDDVPAVTSGTVVESNDYGNFGGTLVIKDANGNDWIYGHLQRGSLRFIVGDKVNQGDIVGLQGSSNYYDNPMSAHLHLQLRPKDASKDEK	MLTAIDYLTKKGWIISSDPRTYKNYPKNYGYRNYIENGINYDAFCGGYHRAFDLYTNETDDVPAVTSGTVVESNDYGNFGGTLVIKDANGNDWIYGHLQRGSLRFIVGDKVNQGDIVGLQGSSNYYDNPMSAHLHLQLRPKDASKDEKSQVCSGLPMEKYDITNLNKKQDKSKNGSAKELKHIYSNHIKGNKITAPKPSIQGAVIHNDYGSMTPSQYLPWLYARENNGTHVNGWASVYVNRNEVLWYHPTDYVEWHCGHQWANANLIGFEVCESYPGRISDALFLENEEATLKVAADVMKSYGLPVNRNTVLLHNEFFRTSCPHRSWELHVGKNAPYTTANINKMKDYFIKRIKHYYDGGALKVNKSETIKQEDVKQEVKQQEKKQVVTKTDWNKNKYG…
A0A242WYE4|A0A242WYE4_BACTU	QMHYGIDIAAQGNVSIQAAAAGKVIKSYYSASYGNVVFIAHQINGKLYTTVYAHMKDRTVQAGDQIQTGQLLGHMGNTGHSYGQHLHFELHNGEWNFEKTNAVNP	MNMKATALTATTVAIASLLPSMGETNVQKANAEQLSNVKTGYVKVDQVALHKENNTNSISLDTIRFNTKVNILKTTKDWYKVSVNNKVGYVQKDAILQKNKLQSTNQYIVNANALNVRSEPNLESSILDVLPNGKFVTIQGEQGEWYKISHNGQTGYVQKAFVSNGSQPLVKGITVQNDTKYTVATPKLNVRSNASTNGTLLGSLQNGTQVQVVETVGTWYKIRFGTGYGYVAKHYVVQNQQQSQAQTAQSSAIPAVFKFPTQGKISSTFDIRWEQMHYGIDIAAQGNVSIQAAAAGKVIKSYYSASYGNVVFIAHQINGKLYTTVYAHMKDRTVQAGDQIQTGQLLGHMGNTGHSYGQHLHFELHNGEWNFEKTNAVNPLPYLVR
A0A242X5Y9|A0A242X5Y9_BACTU	QMHHGLDIAASGIVPVVAAAEGVVTRSYYSTSYGNVVFISHNINGQTYTTVYAHLKSRSVSAGQKVKRGQQLGIMGNTGQSEGQHLHFEIHKGEWNAQKSNAMDP	MKKILASVAVASVTGSVFISTAQAKNTVIQKDTKHEQTTDVVKYENQVTVNTNVLRVRTQPNTSSAIMGRVYEGEVLQVIGEENSWLKVNHNGKIGYVSSEFISKNGVLAKTNIGKSRSKIVTANVLRVRTQPNTSSAIMGRVYEGKVLQVIGEDNGWLKINHNGKVGYVSSQFVKDSGSNGSDNNNGKFQVASGDYKVNVSSLRVRTGPSTSHTILGSMYKGQVVPVTGEVQNWFKINYKGQDAYISKDYISKSGSNANEQQNNVTVQADGIYIVDAISLRVRTGPATYHSVIGGVLNGRTLQVTGVENGWLKINHNGRTGYVSSEYVKFVKRGTPPKPETSNPSTGATVDDYYVNVSVLNVRSGAGTNHGVIGALSKGIKVQVLFEQNGWKKINYNG…
A0A242XMK2|A0A242XMK2_BACTU	QMHYGIDIAAPGNVSIQAAAAGKVVKSYYSASYGNVVFIAHQINGKLYTTVYAHMKDRTVQAGDQVQAGQLVGHMGNTGHSYGQHLHFELHNGEWNLEKTNAVNP	MNMKATALTATTVAIASLLPSMGETNVQTANAEQLSNVKTGYVKVDQVALHTKDNANSSSIDTIRFNTKVNILETTNGWYKVSVNNKVGYVPKDSILLKNKLQSNNQYIVNANALNVRSEPNLESSILDVLPNGKFVTIEEEQGEWYKILHNGKTGYVQKAFVSNGSQALVKGITVQNNTKYTVATPKLNVRSNASTSSALLGSLQNGTQLQVVETVGTWYKIRFGTGYGYVAKHYVVQNQTQSQAQTAQPTSIPAVFKFPTQGKISSTFDMRWEQMHYGIDIAAPGNVSIQAAAAGKVVKSYYSASYGNVVFIAHQINGKLYTTVYAHMKDRTVQAGDQVQAGQLVGHMGNTGHSYGQHLHFELHNGEWNLEKTNAVNPLPYLVR
A0A243AAF9|A0A243AAF9_BACTU	QMHHGLDIAASGTVPVVVAAEGVVTRSYYSTSYGNVVFISHNINGQTYMTVYAHLKSRSVSAGQKVKQGQQLGIMGNTGQSEGQHLHFEIHKGEWNAQKSNAMDP	MKRILASVAVVSVAGSTFIGNAQAQTSIMPKDKKNEQSTDAVTYENPVTVNTNVLRVRTQPNTSSAIMGRVYEGKVLQVIGEDNGWLKINHNGKIGYVSGEFVSEKGVSAKTNVSTSRSKTVTANILRVRTQPNTSSAIMGRVYEGKVLQVIGEDNGWLKINHNGKVGYVSSQFVIDDSSNGSDNNNGKVQVASGNYKVNVSSLRVRTGPSTSHTILGSIHKGQVVQVTGEVQDWVKINYSGQTAYISKDYISKSGSNANVGQTNEQQNNVTVQTDGTYIVDATSLRVRTGPATYHSVIGGVLNGQTLQVTGVENGWLKINHNGRTGYVSSEYVKFVKGGTPSKPETSNPSTGATVGDYYVNVSVLNVRSGAGTNHGVIGALSKGIKVQVLFEQNGWGK…
A0A243AGP6|A0A243AGP6_BACTU	EMHYGVDFTAPGEVPILAATSGKVIKSYYSNSYGNVVFIAHTIDGKLYTTVYAHLKDRTVQAGDRVKTGQMIGHMGNTGHSTGQHLHFELHNGEWNFEKTNAVNP	MKMITTTFSLTTAAIATLLPSVVAADSHAVSIQKNDKVKIGFVNFDKVHLYQGATTNSNSIGNITFNTPVKIIETTPDWYKVDVQNKIGYMQKSYLSPTKQTQPKNQYIVNAIALNVRIKPNAESTILGVLPNGKYISILEECGEWYKISYNGKTGYVKKEFVSDGSYSMVKGTTVQGNSSYYVATPVLRVRSGAGTNTSIIGSLKNGTQLQVVETIGSWYKIRFGSGFGYVAKHYVLQNKPQETPSIPAVFKYPTKGIVSSTFDVRWGEMHYGVDFTAPGEVPILAATSGKVIKSYYSNSYGNVVFIAHTIDGKLYTTVYAHLKDRTVQAGDRVKTGQMIGHMGNTGHSTGQHLHFELHNGEWNFEKTNAVNPIPYLVQ
A0A243BPD3|A0A243BPD3_BACTU	KMHHGLDIAASGTVPVVAAAEGVITRSYYSTSYGNVVFISHNINGQTYTTVYAHLKSRSVSAGQKVKQGQQLGIMGNTGQSEGQHLHFEIHKGEWNAQKSNAMDP	MKKILASVAVASVTGSVFISTAQAKNTVIQKEAKHEKPTDVVKYENQVTVNTNALRVRTQPNTSSTIMGRVYEGEVLQVIGEENSWLKINHKGKTGYVSSEFVSENSVSAKTNVSMSRSKTVIANVLRVRTQPNTSSAIMGRVYEGKALQVIGEENGWLKIKHNGKVGYVSSQFVIDGTSNGSDKNNGKVQVASGNYKVNVSSLRVRTGPSTSHTILGSVHKGQIVQVTGEVQDWVKINYSGQTAYISKDYISKNDFNANVDQTNEQQKNITVQTDGTYIVDATSLRVRTGPATYHSVIGGVLNGRILQVTGVENGWLKINYNGRTGYVSSEYVKFVKGNTPSKPETSNPSTGATVGDYYVNVNVLNVRSGAGTNHGVIGALSKGIKVQVLFEQNGWGK…
A0A243C8S2|A0A243C8S2_BACTU	QMHYGIDIAAPGNVSIQAAAAGKVVKSYYSASYGNVVFIAHQINGKLYTTVYAHMKDRTVQAGDQVQTGQLIGHMGNTGHSYGQHLHFELHNGEWNFEKTNAVNP	MNMKATALTATTVAIASLLPSMGETNVQKANAEQLSNIKTGYVKVDQVALHTEDNVKSTSIDTIRFNTKVNILETTNEWYKVSVHNKVGYVQKDAILLKNKLHSNDQYIVNANALNVRSEPNLESSILDVLPNGKFITVQEDQGEWYKISHNGQTGYVQKAFISNGSQPLVKGITVQNNTKYTVATPNLNVRSNASTSSPLLGSLQNGTQVQVVETVGTWYKIRFGTGYGYVAKHYVVQNQPQAKTDQPSSIPAAFKFPAQGRISSTFDIRWEQMHYGIDIAAPGNVSIQAAAAGKVVKSYYSASYGNVVFIAHQINGKLYTTVYAHMKDRTVQAGDQVQTGQLIGHMGNTGHSYGQHLHFELHNGEWNFEKTNAVNPLPYLVR
A0A243CCJ0|A0A243CCJ0_BACTU	RPYSSLDLYGGDQRVLAAGDGMAYTMCSNNRGWIRIYHDNGYATDYYHLWNNIIRDGQLVQEGTFLGYTGTDVSCGGYASGRHVHFSLLQGNTRVPL	MKLQKRARWILFSVCLVLLILGAAYAPVFRQDNPKPLSNVLPMQARETTIKHAVLQELSQQKKKQGDEQQITDKQVQVNLKRLSKDEHWAFGVVVILAPNVTGVFPEGKLFIAKKSTTSWKVALEGMDLFGELSQQIPHTMMNTQEKKTFSLLGNAQAFSQNRPELRLPYEKGQSWMMSGGPHGWSGLDRPYSSLDLYGGDQRVLAAGDGMAYTMCSNNRGWIRIYHDNGYATDYYHLWNNIIRDGQLVQEGTFLGYTGTDVSCGGYASGRHVHFSLLQGNTRVPLHGKELGGWVFFETSPYNGYAMHGSTVKYTGQFLYNYGKLLVNQGIVDANGGRTVNLRTGPGTDYSVVGSLNDGEVITVSCTANGTTFTGRKGSTNRWNQLINGYWMSDAYLYT…
A0A243D796|A0A243D796_BACTU	QMHYGIDIAAPGNVSIQAAAAGKVVKSYYSASYGNVVFIAHQINGKLYTTVYAHMKDRTVQAGDQVQTGQLIGHMGNTGHSYGQHLHFELHNGEWNFEKTNAVNP	MNMKATALTATTVAIASLLPSMGETNVQKANAEQLSNIKTGYVKVDQVALHTEDNVKSTSIDTIRFNTKVNILETTNGWYKVSVHNKVGYVQKDAILLKNKLQSNDQYIVNANALNVRSEPNLESSILDVLPNGKFISVQEDQGEWYKISHNGQTGYVQKAFISNGSQPLVKGITVQNNTKYTVATPNLNVRSTASTSSALLGSLQNGTQVQVVETVGTWYKIRFGTGYGYVAKHYVVQNQPQAKTDQPSSIPAAFKFPAQGRISSTFDIRWEQMHYGIDIAAPGNVSIQAAAAGKVVKSYYSASYGNVVFIAHQINGKLYTTVYAHMKDRTVQAGDQVQTGQLIGHMGNTGHSYGQHLHFELHNGEWNFEKTNAVNPLPYLVR
A0A243E351|A0A243E351_BACTU	QMHYGIDIAAPGNVSIQAAAAGKVVKSYYSASYGNVVFIAHQINGKLYTTVYAHMKDRTVQAGDQVQTGQLIGHMGNTGHSYGQHLHFELHNGEWNFEKTNAVNP	MNMKATALTATTVAIASLLPSMGEINVQKANAEQLSNIKTRYVKVDQVALHTEDNVKSTSIDTIRFNTKVNILETTNVWYKVSVHNKVGYVQKDAILLKNKLQSNDQYIVNANALNVRSEPNLESSILDVLPNGKFITVQEDQGEWYKISHNGQTGYVQKTFISNGSQPLVKGITVQNNTKYTVATSNLNVRSNASTSSALLGSLQNGTQVQVVETVGTWYKIRFGTGYGYVAKHYVVQNQPQAKTDQPSSIPAAFKFPAQGRISSTFDIRWEQMHYGIDIAAPGNVSIQAAAAGKVVKSYYSASYGNVVFIAHQINGKLYTTVYAHMKDRTVQAGDQVQTGQLIGHMGNTGHSYGQHLHFELHNGEWNFEKTNAVNPLPYLVR
A0A243HN65|A0A243HN65_BACTA	QMHYGIDIAAPGNVSIQAAAAGKVVKSYYSASYGNVVFIAHQINGKLYTTVYAHMKDRTVQAGDQVQTGQLIGHMGNTGHSYGQHLHFELHNGEWNFEKTNAVNP	MNMKATALTATTVAIASLLPSMGETNVQKANAEQLSNIKTGYVKVDQVALHTEDNVKSTSIDTIRFNTKVNILETTNGWYKVSVHNKVGYVQKDAILLKNKLQSNDQYIVNANALNVRSEPNLESSILDVLPNGKFITVQEDQGEWYKISHNGQTGYVQKAFISNGSHPLVKGITVQNNTKYTVATPNLNVRSTASTSSALLGSLQNGTQVQVVETVGTWYKIRFGTGYGYVAKHYVVQNQPQAKTDQPSSIPAAFKFPAQGRISSTFDIRWEQMHYGIDIAAPGNVSIQAAAAGKVVKSYYSASYGNVVFIAHQINGKLYTTVYAHMKDRTVQAGDQVQTGQLIGHMGNTGHSYGQHLHFELHNGEWNFEKTNAVNPLPYLVR
A0A243HSQ3|A0A243HSQ3_BACTA	KMHHGLDIAASGTVPVVAAAEGVITRSYYSTSYGNVVFISHNINGQTYMTVYAHLKSRPVSAGQKVKQGQQIGIMGNTGQSEGQHLHFEIHKGEWNAKKSNAMDP	MKKILASVAVASVTGSVFISTAQAKNTVIPKDTKHEQTTDVVKYENQVTVNTNALRVRTQPNMSSAIMGRVYEGEVLQVIGEENSWLKINHKGKTGYVSSEFVSGNNVSAKTNVSMSRSKTVTANVLRVRTQPNTSSAIMGRVYEGKALQVIGEENGWLKINHNGEVGYVSSQFVIDGSSNGSDNNNGKVQVASGNYKVNVSSLRVRTGPSTSHAILGSIHKGQVVQVTGEIQDWVKINYSGQTAYISKDYISKSGSNANVDQTNEQQKNVTVQTDGTYIVNATSLRVRTGPATYHSVIGGVLNGRILQVTGVENGWLKINHNGRTGYVSSEYVKFVKGGTPSKPETSNLSTGATVGDYYVNVNVLNVRNGAGTNHGVIGALSKGIKVQVLFEQNGWLK…
A0A243ID27|A0A243ID27_BACHU	QMHYGIDIAAQGNVSIQAAAAGKVVKSYYSASYGNVVFIAHQINGKLYTTVYAHMKDRTVQAGDKVQAGQLVGHMGNTGHSYGQHLHFELHNGEWNFEKTNAVNP	MNMKATALTATTVAIASLLPSMGETNVQTANAEQLSNVKTGYVKVDQVALHTKDNTNSSSIDTIRFNTKVNILETTNDWYKVSVNNKVGYVQKDSILLKNKLQSNNQYIVNANALNVRSEPNLESSILDVLPNGKFVTIQEEQGEWYKILHNGKTGYVQKAFVSNGSQPLVKGITVQNNAKYTVATPKLNIRSDASTSSALLGSLQNGTQLQVVETVGTWYKIRFGTGYGYVAKHYVVQNQTQSQAQTAQPTSIPAVFKFPTQGRISSTFDMRWEQMHYGIDIAAQGNVSIQAAAAGKVVKSYYSASYGNVVFIAHQINGKLYTTVYAHMKDRTVQAGDKVQAGQLVGHMGNTGHSYGQHLHFELHNGEWNFEKTNAVNPLPYLVR
A0A243JBB2|A0A243JBB2_BACTU	QMHYGIDIAAPGNVSIHAAAAGKVVKSYYSASYGNVVFIAHQINGKLYTTVYAHMKDRTVQAGDQVQTGQLIGHMGNTGHSYGQHLHFELHNGEWNFEKTNAVNP	MNMKAAALTATTVAIASLLPSMGETNVQKANAEQLSNIKTGYVKVDQVALHTEDNVKSTSIDTIRFNTKVNILETTNEWYKVSVHNKVGYVQKDAILLKNKLHSNDQYIVNANALNVRSEPNLESSILDVLPNGKFITVQEDQGEWYKISHNGQTGYVQKAFISNGSQPLVKGITVQNNTKYTVATPNLNVRSNASTSSALLGSLQNGTQVQVVETVGTWYKIRFGTGYGYVAKHYVVQNQPQAKTDQPSSIPAAFKFPAQGRISSTFDIRWEQMHYGIDIAAPGNVSIHAAAAGKVVKSYYSASYGNVVFIAHQINGKLYTTVYAHMKDRTVQAGDQVQTGQLIGHMGNTGHSYGQHLHFELHNGEWNFEKTNAVNPLPYLVR
A0A243MYI5|A0A243MYI5_BACTV	HMHYGLDIAASGNVPVVAAADGIATRSYYSASYGNVVFISHNINGQTYTTVYAHLNSRSVSVGQSVKQGQQIGIMGNTGQSEGQHLHFEIHKGEWNDQKSNAVDP	MKKYLFSLVAVSVAGSTTIDTAQAQASISPEETQHKQSSDFITHENRITVNADALRVRKGPSTSDMILGLVSNQQSLPVVDEANGWYKIKYNNRDAYVHKDYTIPNHVKVNTTTLRIRTGPSTSHSTLGLVGEGEILQVIKETDGWYKIKYNNRDAYVSKDYVSVINSAGKSKKSTVDVSGSYTVNVSSLRIRTGPNVSHQVLGVLNKGQVVQVVGEVQDWYKIKFNGKVAYINKDYVSLGTDNTSRLPQSEQTKSVQKDGAYIVDATVLRVRTGPANHYPVIGGALKGQHLQVVDVENDWYKIKYNNHTGYVSHEFVKFVKGKSAQEQEKQGKDQQTPQEREKQEQDQQTPQEQEKQEQDQQTSQEQEKQGKDQQTPQEQEKQGKDQQTPQEQEKQGK…
A0A243NNR7|A0A243NNR7_BACTV	QMHYGLDIAASGTVSVSAAADGVVTRSYYSESYGNVVFISHNMNGQTYTTVYAHLNSRSVSAGQNVKQGQQIGFMGNTGQSEGQHLHFEVHKGEWNAQKSNAVDP	MKKILASMAVASIAGGTVIGTAQAQTSIASEDTQSKQASDVVTHENQVTVNADALRVRTGPSTSNTILGLVSKEQSVPVVDETDDWYKIKYNNTEAYVNKEYATPNHIKVSTTTLRVRTGPSTSNSTLGLVGEGEILQVTGEADGWYKIKYNNRDAYVSKEYVSINKSIVKSKKQMVQASGSYTVNVSSLRARTGPSMSHPVVSVMNKGQVVQVVGEVQDWYKVKFNEGFAYINKDYVSRGTNNTANLPQSLQTESVQKNGTYIVDAAVLRVRTGPANYHPVIGGVLKGQSLQVMDIENGWYKIKYNNRTGYVSGEFLKFVQGASTQEQGKQEVVQQPTEEQGKQEVVQQPTQEQGKQEVIQQPTEEQGKQEVVQQPTEEQGKQEVVQQPTEEQGKQEV…
A0A246PTQ1|A0A246PTQ1_9BACI	QMHHGLDIAASGTVPVVVAAKGVVTRSYYSTSYGNVVFISHNINGQTYITVYAHLKSRSVTAGQKVKQGQQLGIMGNTGQSEGQHLHFEIHKGEWNAQKSNAMDP	MKRILASVAVVSVTGSTFIGTAQAQTSIVPKDKKHEQPTDTVTYENPVTVNTNVLRVRTQPNTSSAIMGRVYEGKVLHVIGEDNGWLKINHNGKVGYVSSQFVIDDSSNGSDNNNGKVQVASGNYKVNVSSLRVRTGPSTSHTILGSIHKGQVVQVTGEVQDWVKINYSGQTAYISKDYISKSGSNANVDQTNEQQNNVTVQTDGTYIVDATSLRVRTGPATYHSVIGGVLNGQTLQVTGGVLNGQTLQVTGGENGWSKINHNGRTGYVSSEYVKFVKEGTPSKPETSNPSTGATVGDYYVNVSMLNVRSGAGTNHGVIGALSKGIKVQVLFEQNGWLKINYNGKNGYVSSKFLSKTSETDTEEQRQSQEVNTTNEIKTNDFIQPAAGRYTSGFEKRGG…
A0A246PUW1|A0A246PUW1_9BACI	QMHYGIDIAAQGNVSIQAAAAGKVVKSYYSASYGNVVFIAHQINGKLYTTVYAHMKDRTVQAGDQVQAGQLVGHMGNTGHSYGQHLHFELHNGEWNFEKTNAVNP	MNMKATALTATTVAIASLLPSMGETNVQTANAEQLSNVKTGYVKVDQVALHTKDNANSSSIDTIRFNTKVNILETTNGWYKVSVNNKVGYVQKDAILLKNKLQSNNQYIVNANALNVRSEPNLESSILDVLPNGKFVTIQEEQGEWYKILHNGKTGYVQKAFVSNGSQPLVKGITVQTNTKYTVATPKLNVRGNASTSGALLGSLQNGTQIQVVETVGTWYKIRFGTGYGYVAKHYVVQNQMQSQAQTAQPTSIPAVFKFPTQGRISSTFDIRWEQMHYGIDIAAQGNVSIQAAAAGKVVKSYYSASYGNVVFIAHQINGKLYTTVYAHMKDRTVQAGDQVQAGQLVGHMGNTGHSYGQHLHFELHNGEWNFEKTNAVNPLPYLVR
A0A248L6I1|A0A248L6I1_9BACL	TFHNGIDIGAATGTPVYASAAGKVITSRNYGAYGNYVMMTHTINGLAYTTVYAHLNSRSVYAGQTIAKGAKIGTVGATGNAFGAHLHFELHRGSYVYSASSAASSINP	MKRMLTTMTMTALMVSGFATTGIEKVEAATTYKVKVMADGLRVRTGPSTAYKAVGTVNKGKTYKYLGVSGSWTKISYSGSSRYVASKYVKKYKVTTTTATKASSGFSRPTSGPITQGYGAASGVYGYTFHNGIDIGAATGTPVYASAAGKVITSRNYGAYGNYVMMTHTINGLAYTTVYAHLNSRSVYAGQTIAKGAKIGTVGATGNAFGAHLHFELHRGSYVYSASSAASSINPLNYFN
A0A248L6L3|A0A248L6L3_9BACL	TFHNGVDFGAKTGTPVYATATGKVISSKYQGAYGNYIMMSHKVNGLTYTSVYAHLNSRKVYAGQTIAKGTKIGTVGSTGNAFGAHLHFELHRGSYVYSSSSAASSVNP	MKRILTTMTMSALVVSGFAATGTGKVEAAGTSYKVKVMADGLRVRTGPSTKYRIIGGVNSGQTFKYLGRKGNWTKIIYGGEKRYVYSGYVKKYSLKSKTSTAKKASVSSSFIRPTSGTLTQRYGNASGRYGYTFHNGVDFGAKTGTPVYATATGKVISSKYQGAYGNYIMMSHKVNGLTYTSVYAHLNSRKVYAGQTIAKGTKIGTVGSTGNAFGAHLHFELHRGSYVYSSSSAASSVNPLNLL
A0A248L6X5|A0A248L6X5_9BACL	TFHNGIDYGAAKGTPVYATAAGKVTTSKNYGAYGNYIMMTHTIDGSSFTSLYAHLNSRSVSVGQTVSQGQLIGTVGETGNAFGAHLHFELHRGTYVYSATSAASSVNP	MNKLLTTLTVSAIAVAGLTTFAVPKVDAATTYYKVKVMDDGLRVRTGPSTSSSVITGVAKGETYKYLGRTGNWTKILYGSSKVYVSSSYVKKYSVTRYYKIKVMADNLRVRTSSSTSSQQVGSVDSGETYRYLGKKGDWIKFLYNGDKRYVHADYVKKYAVLKLTNSGASKASKDFVTPTSGPITQGYGAASGVYGYTFHNGIDYGAAKGTPVYATAAGKVTTSKNYGAYGNYIMMTHTIDGSSFTSLYAHLNSRSVSVGQTVSQGQLIGTVGETGNAFGAHLHFELHRGTYVYSATSAASSVNPLDYL
A0A255Z6Z6|A0A255Z6Z6_9FLAO	RLHEGIDIFAKKGTPVVAIIDGTISYTGERGIGGKQVWLRDGLFGKSLYYAHLDGFAVEAGARVKAGDTLGYVGNTGNARFTPAHLHFGIYRMGGAVDP	MKRKNLIYMLGAAGLLLFAIACPGCSGITTGFNKVADVISRPAARELYARELKDNKIMLEQWEATYKMALEDSLAITLPYGERGTFSSGHNAAYSYVVTLKEGEKLAAGVTTDTLSRVFIDVFELSENGWRHSEDNDMGETALEFAPAFEGIFKIVIQPEVAAGSDFFISLNKKPVYGFPVAGKGNAAIGSFWGMERDGGKRLHEGIDIFAKKGTPVVAIIDGTISYTGERGIGGKQVWLRDGLFGKSLYYAHLDGFAVEAGARVKAGDTLGYVGNTGNARFTPAHLHFGIYRMGGAVDPLPYVYTAPIVSLKHFPKTFRAVTLQVKGTANLRQGPGTDRPVIGAVAADESVLLLGQHKDWLHIRTPANRQAFLHKSLVKPD
A0A285USK1|A0A285USK1_9STAP	GYHRAYDLSKRHLAPVPSVCDGVVSAGTKAYGNFGGTVVVANKELGIQVIYGHLARNLPVRVGQKVRAGQTVGHQSNTNNQGVHMNSHLHIQFQNYGFIRGER	MNPIDYLVSKGFRVTSDPTKYASKIWGKRDYTVNGHNYDSYCGGYHRAYDLSKRHLAPVPSVCDGVVSAGTKAYGNFGGTVVVANKELGIQVIYGHLARNLPVRVGQKVRAGQTVGHQSNTNNQGVHMNSHLHIQFQNYGFIRGERNFVCTGIDPLKLVLHDVWPEKGKFVTDRRINMRTFPNLQAGRAGVLPAGSEVDFDRLYAADGYWWVRMRYKKAVRFMAVGRRKTGSAFRKTPLWGNLL
A0A285X403|A0A285X403_9FLAO	RSHEGIDIFAPKGTPVIAATSGRVSRTGNRGLGGKQVWLRDGKRGTSLYYAHLDSIIASPGQRVSPGDTLGLVGNTGNARTTPPHLHFGIYKGYRGAQNP	MTKVKDVFTNPTAREKYVRDLKQDPIALAQWKEAFDNALFDSIAIALPYAEAGKFSPAYREVYSYNFSLNPGERLQVEVDADSLNTLVFLDLFRQEVDSATTYKHLTAAEFNSKHLRQEIDEPGIYKLLIQPEISANSPFRINIYKEAVYMFPVAGRGNSAVQSLWGATRDGGRRSHEGIDIFAPKGTPVIAATSGRVSRTGNRGLGGKQVWLRDGKRGTSLYYAHLDSIIASPGQRVSPGDTLGLVGNTGNARTTPPHLHFGIYKGYRGAQNPLPYVYRTPSPEGIAPPETASDYLLTTGTANLRKGPSTKAEIASRIEAQDTLNYLGETTDWYHTRLGNENFFIHKSLARPL
A0A290ZXF8|A0A290ZXF8_9GAMM	SPQNSVDFNRANDEGDTVVAAAAGTVSVVRNLGDTSYGKYVVIDHGGGWTSLYAHLNSYSVSVGQSVAIGKSIGTVGTTGGSTGPHLHFEERLNGSAQKI	MNPRNRTAGAVALFAFAALFGTAAQAAPTFQMPFPCGQVWSGQTRTNHSPQNSVDFNRANDEGDTVVAAAAGTVSVVRNLGDTSYGKYVVIDHGGGWTSLYAHLNSYSVSVGQSVAIGKSIGTVGTTGGSTGPHLHFEERLNGSAQKIKFNGAQITYFGTANYTSRNSCGGGGGASGTVNTNGTPLNVRSGPGTSYSIVGSLSDGAGVTIQCQTTGTSVTGTYGTSNLWNRIGSGRFIPDAYTYTGSDGRVAPDC
A0A291A5C5|A0A291A5C5_9GAMM	LNHKLRPLSDGDLGSPVVASAGGKATTYNPHPGTGYGKLVVIDHGGGWTTWYAHLDSIAIANGANVNQGQKIGTLGKTTRPGNSISAHLHYEQRLNNDDQKI	MQHASNDVNLPTASAPTYPGPLRVTPSIAQEVTDMHRPVSARRAPTPRSLLAGFAAAALGLLANNASAAKPNFQMPFACNQTWYGDTYPGHGLRYAVDLNHKLRPLSDGDLGSPVVASAGGKATTYNPHPGTGYGKLVVIDHGGGWTTWYAHLDSIAIANGANVNQGQKIGTLGKTTRPGNSISAHLHYEQRLNNDDQKIVWNGSTIVYDQYEVAYKSRNSCGTSPGGVTGTVRTAGSPLNVRSGPGTTYSIVGSRANGASVSIRCQKAGESVSGTYGTSNIWNNIAPAGSNQYIPDAYTYTGSDGRVAPDC
A0A291CFT5|A0A291CFT5_BURTH	RPFNSLDFSGGNGQVLAARDGTLYKSCERNGSAIVKVVHDNGYTTTYYHMVQLTQAGSGTRVREGQYLGRVGNGLPCGGQTTGPHVHFSLSQGGSDVPVN	MVWRSASDSIMRLLAVPLIAAGLSGAALAAPVDVPDLQHAVWQAFSARLGKQGPVAPDVRGDVIESIKSEPDAGWVLGTITQVVSNDTPAYPVTKLFVAQRAKEGWVVGIEGTDAFYALAAAAPATLLADDERAHLNAGRAPSAPQRKAAPAQTGLALPWQQGTAWYWTGGAHGWSGDSRPFNSLDFSGGNGQVLAARDGTLYKSCERNGSAIVKVVHDNGYTTTYYHMVQLTQAGSGTRVREGQYLGRVGNGLPCGGQTTGPHVHFSLSQGGSDVPVNGKTIGGWQFFEGSNAYSGYAIRNQRRVSVQASLTNYGADDSGGPTEPSPPVKATVQSPGPVNLRSAPSLSASVVGTVSNGAAVQLACYAYGDTVQGNWGATRLWYRLDSNRWVSDGFVYT…
A0A2A3XRX7|A0A2A3XRX7_9MICC	TMHLGQDLPANEGNAIYAVADGVVTATHRGARGGSSGYLIVRHVLSGNTYYTAYIHMWDGGKFVKVGQKVKAGQKIAEVGNSGPSTAPHLHFEVWGSAGWMKGPTIE	MNKTRNLLWSTATALALIAGTVGVAPVQAAPPKDHVVSPLKPKTYRYSSPQGPRCIPVRNGTTMHLGQDLPANEGNAIYAVADGVVTATHRGARGGSSGYLIVRHVLSGNTYYTAYIHMWDGGKFVKVGQKVKAGQKIAEVGNSGPSTAPHLHFEVWGSAGWMKGPTIEPMAWLKRYGVDMRANASVVYNFTLPKSCNYWAASDLNLRSSSSSGSKLVKKVPKGTPMTSTPGAYLNGYVKVVAAGTSGWALHGAVSPTRVTASTNDIEVVPLSTADYSTTGAVNLRQGPSTAYKSLGVVPKNAQVKVNGTAGGWMRVVYKTGSTSTTGFIAGSYLKRSAPAVTKPPVTKPKPAAPAKPTKSVPRQTTSAVNMRRGAGTSHPTVLVLPKGAKVAEISASG…
A0A2A4EI44|A0A2A4EI44_STAPS	GYHRAFDVYSNETNDVPAVTSGTVIEANDYGNFGGTFVIRDANDNDWIYGHLQRGSMRFVVGDKVNQGDIVGLQGNSNYYDNPMSVHLHLQLRPKDAKKDEK	MLTAIDYLTKKGWKISSDPRTYDGYPKNYGYRNYHENGINYDEFCGGYHRAFDVYSNETNDVPAVTSGTVIEANDYGNFGGTFVIRDANDNDWIYGHLQRGSMRFVVGDKVNQGDIVGLQGNSNYYDNPMSVHLHLQLRPKDAKKDEKSQVCSGLAMEKYDITNLNAKQDKSKNGSVKELKHIYSNHIKGNKITAPKPSIQGVVIHNDYGSMTPSQYLPWLYARENNGTHVNGWASVYANRNEVLWYHPTDYVEWHCGNQWANANLIGFEVCESYPGRISDALFLENEEATLKVAADVMKSYGLPVNRNTVHLHNEFFGTSCPHRSWELHVGKGAPYTAANINRMKDYFIKRIKHYYDGGKLEVSKVATIKQSDVKKEVKKQEAKQTVKTTDWKQNKDG…
A0A2A4FBA6|A0A2A4FBA6_9BURK	RPYNSLDFSGGNGRVLAARDGYLYKSCERNGSAIVKLVHDNGYATTYYHMEQLAPLASGAYVRQGDYLGRIGNALPCGGQTTGAHVHLSLSQGGNDIPVN	MGWNEAAGSFRHYVVPLCAACLINTVYAAPGDDADLQRAAQQAFSERLDKQRPMKRASGNDLMETIRSTDAGGWVLGVATQVLPDGTPADPVSKLFLAQRTQGTWRVGMEGSDAFDNLLAAAPATLVAPAERAHLHSHRIARPSARASAAPGQIGLALPWQLDTAWYWTGGAHGWSGESRPYNSLDFSGGNGRVLAARDGYLYKSCERNGSAIVKLVHDNGYATTYYHMEQLAPLASGAYVRQGDYLGRIGNALPCGGQTTGAHVHLSLSQGGNDIPVNGKTIGGWQFFEGDRAYSGYAVRNQRRVSVQASLTNYGANDDGGPPEPSRPVKASVQSSGPVNLRSAPSLSASILGTAANGDTVELACSAFGDTVQGNWGATRLWYRLSSRQWISDGFVYT…
A0A2A7DV80|A0A2A7DV80_9BACI	PYSSLDLYGGDQRVLAAGDGIAYTMCANNRGWIRIYHENGYATDYYHLWNNMIPNGQPVQEGTFLGYTGTDVSCGGYASGRHVHFSLLQGNTRIPL	MKNALPVQTPETSIKHAVLQELSQQKKTLGEEPQITDTQVQVNVKRLSNDENWAFGSVVILAPNVIGAFPEGKLFIAKHATTNWEVALEGMDFFSELSQQIPDAMMSAQEKKAFSLLGNAQALSQNRPELRLPYEKGQSWVMSGGPHGWSGSDRPYSSLDLYGGDQRVLAAGDGIAYTMCANNRGWIRIYHENGYATDYYHLWNNMIPNGQPVQEGTFLGYTGTDVSCGGYASGRHVHFSLLQGNTRIPLHGKELGGWVFFETSPYNGYAMHGSTMRYTGNTLYNYGKLLANQGIVDANGGRTVNLRTGPGTNYSVVGSLHDGEVVTVSCTVNGATFTGRKGSTNRWNQLTNGYWMSDAYLYTGTNDAIASSCNK
A0A2A7G6B0|A0A2A7G6B0_9BACI	EMHYGLDIAATGNVPIQAAASGTVVKSYYSTSYGNVVFVAHRINGNLYTTVYAHMKSRAVKAGDTVQTGQLLGYMGNTGHSFGQHLHFELHNGEWNFEKTNAVNP	MNLKIATLTATTVAVAAMLPSIADSNVHTVEAEQTAKAKIGYVKTETLQMYNSPNGTDSVIDNITRDTPVTILETTNEWYKVHTHNKTGYVKKEAISLTKPQKNQYIVNADALNVRSEPNAQSEIITVLPNGKFVTVQEEQEGWYKVIHNGTSGYVKKEFLSNVAQPLVKGITVQGGSTYYVATLTLKVRSGAGTNTAIIGSLTNGTQVQVVESVGTWYKIRYGSGYGYVAQHYLVQGQQQQQQQPKQQATPSIPAVFKYPAQGKISSEFDVRWGEMHYGLDIAATGNVPIQAAASGTVVKSYYSTSYGNVVFVAHRINGNLYTTVYAHMKSRAVKAGDTVQTGQLLGYMGNTGHSFGQHLHFELHNGEWNFEKTNAVNPLPFLVR
A0A2A7GKU9|A0A2A7GKU9_BACTU	HMHYGLDIAAPGKVPIIAAADGVVTRSYYSESYGNVVFISHNVKGKMYTTVYAHLNSRSVSTNQSVTQGQEIGFMGNTGHSHGQHLHFEIHKGNWNYQKTNAVDP	MTSVILIEKQFKKDIILVVVGYYELLIFMSNKYFNTYNHGKVLTIMKKILASVIVASVTSSTVISTVQAQTSIKPKNTTHQQSFNVVKAEKQVRDNHYIVNADLLRVRMGPSTSNAILGFVTKEQPLQVITKTNGWYKIRYKDRIGFVSGEFVKRMKNPAELAQQKHNGFIKPAAGRYTSGFGNRGGHMHYGLDIAAPGKVPIIAAADGVVTRSYYSESYGNVVFISHNVKGKMYTTVYAHLNSRSVSTNQSVTQGQEIGFMGNTGHSHGQHLHFEIHKGNWNYQKTNAVDPSLYI
A0A2A7H0J8|A0A2A7H0J8_9BACI	QMHYGVDIAAEGNVPIHAAASGKVVKSYYSTSYGNVVFVAHQINGKLYTTVYAHMKDRAVQVGDQVQVGQVLGHMGNTGHSFGQHLHFELHNGEWNLEKTNAVDP	MNMKATALTATTVAIASLLPSMAEVDMQTASAQQIPKAKIGYVNVEKVELYPSTNVNSNSIDSIPYNTSVTILETVQEWYKVNINNKIGYIKQDAISFTKSTQPSNQYIVNANALNVRSEPNTESPILDVLPNGKFITIQGTEGDWYKILHNGQVGYVKKMFVSNGSEPLVKGITVQNNPSYYVAAPKLNVRSGAGTNNTIIGSLQNGTQVQVVETEGTWYKIRFGTGYGYVAKDYISQNQSQTKQANPSIPAVFKFPAQGKISSTFDVRWEQMHYGVDIAAEGNVPIHAAASGKVVKSYYSTSYGNVVFVAHQINGKLYTTVYAHMKDRAVQVGDQVQVGQVLGHMGNTGHSFGQHLHFELHNGEWNLEKTNAVDPLPYLVR
A0A2A7HSX8|A0A2A7HSX8_BACCE	EMHYGVDFTAPGEVPILAATSGKVIKSYYSNSYGNVVFIAHTIDGKLYTTVYAHLKDRTVQAGDRVETGQMIGHMGNTGHSTGQHLHFELHNGEWNFEKTNAVNP	MKMITTTFSLTTAAIATLLPSVVAADSHAVSIPQNDKVKIGFVNFDKVHLYQDATTNSNSIGNITFNTPVKIIETTPDWYKVDVQNKIGYMQKSYLSPTKQTQPKNQYIVNAIALNVRIEPNAESTILGVLPNGKYISILEECGEWYKISYNGKTGYVKKEFVSDGSYSMVKGTTVQGNSSYYVATPVLRVRSGAGTNTSIIGSLKNGTQLQVVETVGSWYKIRFGSGFGYVAKHYVLQNKPQETPSIPAVFKYPTKGIVSSTFDVRWGEMHYGVDFTAPGEVPILAATSGKVIKSYYSNSYGNVVFIAHTIDGKLYTTVYAHLKDRTVQAGDRVETGQMIGHMGNTGHSTGQHLHFELHNGEWNFEKTNAVNPIPYLVQ
A0A2A7XAR4|A0A2A7XAR4_9BACI	YSSLDLYGGDQRVLAAGDGIAYTMCANNRGWIRIYHENGYATDYYHLWNNTIPNGQLVQEGTFLGYTGTDVSCGGYASGRHVHFSLLQGNIRIPL	MKNALPVQTPATSIKHAVLQELSQQKKTLGEEPQIADAQVQVNVKRLSKDEHWAFGSVVILAPNVTGVFPEGKLFIAKHSTTNWQVALEGMDLFSELSQQIPDAMMSAQEKKAFSLLGNAQAFSHNRLELRLPYEKEQSWVMSGGPHGWSGSHRPYSSLDLYGGDQRVLAAGDGIAYTMCANNRGWIRIYHENGYATDYYHLWNNTIPNGQLVQEGTFLGYTGTDVSCGGYASGRHVHFSLLQGNIRIPLQGKELGGWVFFETSPYNGYAMHGSTVRYTGYTLYNYGKLLANQGIVDANGGRTVNLRTGPGTNYSIVGSLNDGEVVTVSCTANGATFTGRKGSTNRWNQLTNGYWMSDAYLYTGTNDAIASSCNK
A0A2A7ZN04|A0A2A7ZN04_BACCE	PYSSLDLYGEDQRVLAAGDGIAYTMCSNNKGWIRIYHENGYATDYYHLWNNIKSDGHSVQEGTFLGYTGTDTSCGGYASGRHVHFSLLQSNTRVPL	MKLQKGIRWILFGLCLLLLIIGVVYTKVLWENNPPSREHVSPALAPKNAIKEAVLQELSHQKKKQRIEQQITDSRVQVNLKRLSKDEHWAFGAVVILAPHITGVFPEGKLFIAKKVDTHWQVALEGMDLFGELSKQIPNTMMNAQEKKTFSLLGTAQLSSQNRLELRLPYEKGQSWIMSGGPHGWSGSDSPYSSLDLYGEDQRVLAAGDGIAYTMCSNNKGWIRIYHENGYATDYYHLWNNIKSDGHSVQEGTFLGYTGTDTSCGGYASGRHVHFSLLQSNTRVPLQGKEIGGWVFFEISPYKGYAMHGSTVKYTGYSLYNYGKLLVNQGIVDANGGRTVNLRTGPGTSYSVVGSLNDGEIVTIACTTIGTRFTGRKGSTNRWNQLTNGYWMSDAYLSG…
A0A2A8DU69|A0A2A8DU69_9BACI	QMHHGLDIAASGTVPVVAAAEGVITRSYYSTSYGNVVFISHNINRQTYTTVYAHLKSRSVSAGQKVKQGQQLGIMGNTGQSEGQHLHFEIHKGEWNAQKSNAMDP	MKRILASVAVVSVTGSTFIGTAQAQTSIVPKDKKNEQPTDTVTYENPVTVNTNVLRVRTQPNTSSAIMGRVYEGKVLQVIGEDNGWLKINHNGKIGYVSGEFVSKNGISAKTNVSTSRSKIVTANALRVRTQPNTSSAIMGRVYEGKAIQVIGEDNGWLKINHNGKVGYVSSQFVIDGSSNGSDNNNGKFQVASGDYKVNVSSLRVRTGPSTSHTILGSMYKGQVVPVTGEVQNWFKFNYKGQDAYISKDYISKSGSNANVDQTNEQQNNVTVQTDGTYIVDATSLRVRTGPATYHSVIGGVLNGQTLQVTGVENGWLKINHNGRTGYVSSEYVKFVKEDTPSKPETSNPSTGATVGDYYVNVSVLNVRSGAGTNHGVIGALSKGIKVQVLFEQNGWGK…
A0A2A8H897|A0A2A8H897_9BACI	PYSSLDLYGGDQRVLAAGDGIAYTMCANNRGWIRIYHENGYATDYYHLWNNMIPNGQPVQEGTFLGYTGTDVSCGGYASGRHVHFSLLQGNTRIPL	MKNALPVQTPETSIKHAVLQELSQQKKTLGEEPQITDTQVQVNVKRLSNDEHWAFGSVVILAPNVTGAFPEGKLFIAKKSTTNWQVALEGTDLFGELSQQIPDAMMSVQEKKAFSLLGNAQALSQNRPELRLPYEKGQSWVMSGGPHGWSGSDRPYSSLDLYGGDQRVLAAGDGIAYTMCANNRGWIRIYHENGYATDYYHLWNNMIPNGQPVQEGTFLGYTGTDVSCGGYASGRHVHFSLLQGNTRIPLHGKELGGWVFFETSPYNGYAMHGSTMRYTGNTLYNYGKLLANQGIVDANGGRTVNLRTGPGTNYSVVGSLNDGEVVTVSCTANGATFTGRKGSTNRWNQLTNGYWMSDAYLYTGTNDAIASSCNK
A0A2A8KK32|A0A2A8KK32_BACAN	YHESGYTTDYYHLWNNIVLDGHPIQEGTFLGYTGTDVSCGGYASGRHVHFSILQGNTRVPL	YHESGYTTDYYHLWNNIVLDGHPIQEGTFLGYTGTDVSCGGYASGRHVHFSILQGNTRVPLQGKELGGWVFFETSPYNGYTMHGSTVKYAGYSLYNYGKLLVNQGIVDTNGGRTVNLRTGPGTNYSVVGSLNDGEIVTVSCTTNGAPFIGRKGSTDKWNQLTNGYWMSDAYLYTGTNDAIASSCNK
A0A2A8LLT9|A0A2A8LLT9_BACCE	QMHYGIDIAAQGNVSIQAAAAGKVVKSYYSASYGNVVFIAHQINGKLYTTVYAHMKDRTVQAGDQVQTGQLVGHMGNTGHSYGQHLHFELHNGEWNFEKTNAVNP	MNMKATTLTATTVAIASLLPSMGETTIQKANAEQLSNVKTGYVKVDQAALHKEDNTNSTSIDTIRFNTKVNILETTNDWYKVSVNNKVGYVQKDAILLKNKLQSNNQYIVNANALNLRSEPNLESSILDVLPNGKFVTIQGEQGDWYKILHNGQTGYVQKAFISNGSQPLVKGITVQNNTKYTVATPKLNVRSDASTSSTLLGSLQNGTQVQVVETVGTWYKIRFGTGYGYVAKHYVVQNQNQPQSQAKTTQSSAIPAVFKFPAQGRVSSTFDMRWEQMHYGIDIAAQGNVSIQAAAAGKVVKSYYSASYGNVVFIAHQINGKLYTTVYAHMKDRTVQAGDQVQTGQLVGHMGNTGHSYGQHLHFELHNGEWNFEKTNAVNPLPYLVR
A0A2A8S3L7|A0A2A8S3L7_BACCE	QMHYGIDFTATGDMPIHAAAAGKVIKSYYSNSYGNVVFVTHHIKGKLYTTVYAHMKNRSVQVGDRVQTGQILGQMGNTGHSTGQHLHFELHNGEWNFEKTNAVDP	MNMKATTLTATTIAIASLFPSTTEADTQTTAVQPKSNAEIGYVKLDNVQLYQESTTNSDSLGSISYNTPVIILETTRNWYKVNSQNKIGYIQKSNLSLKKLNQQHPQHIVTADALNIRSKPSIQSSIIDVLPNGAFISVQETHHDWYLISHNGQKGYVKKEFVSNRSQSFVKGITIQNNAYYVATPRLKVRSGTGTNTAVIGSLQNGTQLQVVGTVGTWYKIRFGSGYGYVAKHYVLQNNQQEKSKSPSIPAVFKFPTQGQVSSNFEVRWGQMHYGIDFTATGDMPIHAAAAGKVIKSYYSNSYGNVVFVTHHIKGKLYTTVYAHMKNRSVQVGDRVQTGQILGQMGNTGHSTGQHLHFELHNGEWNFEKTNAVDPLPYLVR
A0A2A8SE77|A0A2A8SE77_9BACI	QMHYGVDFAATGDIPIQAAAPGTVVKSYYSTSYGNVVFVAHHINGNLYTTVYAHMNNRAVKKGDNVATGQLLGYMGNTGHSTGQHLHFELHNGEWNFEKTNAVNP	MNMKAAAMTAATVAVASLLPSMTDSTVQTVEAQQKPKTKIGYVKTNTLQVYNSPKTTDSVIENIVRDTPVTILETTDEWYKIQTQNKTGYVKKEAISLTKPSNSKQQYIVNSDALNVRSEPNTQSEIIDVLPNGKFVTVQEEENGWYKIIHNGTNGYVKKEFLSNGTQPLVKGVTVQGGSSYYVATPALKVRSGAGTNTAVIGSLKNGTQVQVVGKVGTWYKIRYGSGYGYVGQQYILQGQQQQQQQQAKPSIPAVFKYPVQGNVSSTFDVRWGQMHYGVDFAATGDIPIQAAAPGTVVKSYYSTSYGNVVFVAHHINGNLYTTVYAHMNNRAVKKGDNVATGQLLGYMGNTGHSTGQHLHFELHNGEWNFEKTNAVNPLPFLVR
A0A2A8UWK6|A0A2A8UWK6_9BACI	EMHYGVDFTAPGEVPILAATSGKVIKSYYSNSYGNVVFIAHTIDGKLYTTVYAHLKDRTVQAGDRVETGQTIGHMGNTGHSTGQHLHFELHNGEWNFEKTNAVNP	MKMITTTFSLTTTAIATLLPSVVAADSHAVSIQQNDKVKIGFVNFDKVHLYQGATTNSNSFGNITFNTPVKIIETKPDWYKVDVQNKIGYMQKSYLSPTKQTQPKNQYIVNAIALNVRIEPNAESNILGVLPNGKYISILEECGEWYKISYNGKTGYVKKEFVSDGSYSMVKGTTVQGNSSYYVATPVLRVRSGAGTNTSIIGSLKNGTQLQVVETVGSWYKIRFGSGFGYVAKHYVLQNKPQETPSIPAVFKYPTKGIVSSTFDVRWGEMHYGVDFTAPGEVPILAATSGKVIKSYYSNSYGNVVFIAHTIDGKLYTTVYAHLKDRTVQAGDRVETGQTIGHMGNTGHSTGQHLHFELHNGEWNFEKTNAVNPIPYLVQ
A0A2A9ET23|A0A2A9ET23_9MICO	TFHLGQDLGAASGTDVRAVAKGKVVKAGAVRGFGQWVVIDHTLDGKKFSSLYAHVIDGDARVKVGQTVKKGQHIADVGSTGTSTSPHLHLEVWKGGYPSGTTVDP	MGRIRAGARRALVAVAATTAMVAGGAAVAPSASAATVVTPPLKDDTYVLSSYYGARCMPVRSASTFHLGQDLGAASGTDVRAVAKGKVVKAGAVRGFGQWVVIDHTLDGKKFSSLYAHVIDGDARVKVGQTVKKGQHIADVGSTGTSTSPHLHLEVWKGGYPSGTTVDPLKFLKYRGVDLTTRSIRNYTRSTPPSSCSYFTAGKVNLRTGPGTGYPVMRTLQSNVRISGTPGVAPGEWRQVTRNGRTGWVHRDYVSPSYTSQGSRYSLSTLNLRSKPSTSSKVVRSLPADAHLTMLRDLKGSWQRVRYGSTNGWVHARCISDTRDGAQVVRNASGATYSWVATSTLYLRQGATTSSAKVATLRRDDRVTHLATMSGGWIKVKVGSKTGYVASRYLTSDRP
A0A2B0CBV7|A0A2B0CBV7_BACCE	QMHYGIDIAAQGNVSIQAAAAGKVVKSYYSASYGNVVFVAHQINGKLYTTVYAHMKDRTVQAGEQVQTGQLLGHMGNTGHSYGQHLHFELHNGEWNFEKTNAVNP	MNMKATALTATTVAIASLLPSMGETNVQKANAEQLSNVKTGYVKVDQVTLHKEANTNSTSLDTIRFNTKVNILETTNDWYKVSVNNKVGYVQKDAILLKNKLQSNNQYIVNANALNVRSEPNLESSILDVLPNGKFVTVEGEQGEWYKISHNGQTGYVQKTFVSNSSQPLVKGITVQNNTKYTVATPKLNVRSNASTSSALLGSLQNGTQVQVVETVGTWYKIRFGTGYGYIAKHYIVQNQQQAQAAQSPAIPAVFKFPTQGKISSTFDMRWEQMHYGIDIAAQGNVSIQAAAAGKVVKSYYSASYGNVVFVAHQINGKLYTTVYAHMKDRTVQAGEQVQTGQLLGHMGNTGHSYGQHLHFELHNGEWNFEKTNAVNPLPYLVR
A0A2B0F9J6|A0A2B0F9J6_BACCE	QMHYGIDIAAQGNISIQAAAAGKVVKSYYSASYGNVVFVAHQINGKLYTTVYAHMKDRAVQVGDQVQAGQLVGHMGNTGHSYGQHLHFELHNGEWNLEKTNAVNP	MNMKATALTATTIAIASLLPSMGESNIQTAAAKQPSKVKTGYVKVDNVALHQNNHADSAIIDNIRFNSPVTILETTQDWYKVSVNNKTGYIKKDAILFKKNVQSKNQYIVNANALNVRSEPNTESSILDILPNGQFITIQGEQGDWYKILHNGQIGYVQKNFVSNGSTPLVKGVAVQGSPSYTVATPKLNVRSNASTSSSLLGSLQNGTQVQVVETVGTWYKIRFGTGYGYVAKHYVVQHQNQSQTKTAQPSSIPAVFKFPTQGRISSTFDMRWEQMHYGIDIAAQGNISIQAAAAGKVVKSYYSASYGNVVFVAHQINGKLYTTVYAHMKDRAVQVGDQVQAGQLVGHMGNTGHSYGQHLHFELHNGEWNLEKTNAVNPLPYLVR
A0A2B0LRX9|A0A2B0LRX9_BACCE	QMHYGIDLTAPGNVPIHAAAAGKVIKSYYSASYGNVVFIAHHIKGKLYTTVYAHMKDRSVQVEDSVQTGDLLGYMGNTGHSFGQHLHFELHNGEWNFEKTNAVNP	MKQKATALTATTVAVTSLLPSINQVDSRTVAAQQLPTQHIQHIKSDSEILYSDNKIDTSNKTNSLKKQNRSLTHSTEQKNHYIVNANVLNIRSKPTINSSIIDRLPNGAFISVQETTGDWYKISYNEQVGYAKKEFVSHISEPLVKGITTQKEPSFYVATPTLKVRSGAGTNTAVIGSLQNGAQIKIVETVGTWYKIRFGTTYGFVAKHYIIQKQPQTRQTAPSIPAVFKFPTKGTLSSTFDVRWEQMHYGIDLTAPGNVPIHAAAAGKVIKSYYSASYGNVVFIAHHIKGKLYTTVYAHMKDRSVQVEDSVQTGDLLGYMGNTGHSFGQHLHFELHNGEWNFEKTNAVNPLPYLVR
A0A2B0XII8|A0A2B0XII8_BACAN	QMHHGLDIAASGIVPVVAAAEGVVTRSYYSTSYGNVVFISHNINGQTYTTVYAHLKSRSVTAGQKVKQGQQLGIMGNTGQSEGQHLHFEIHKGEWNAQKSNAMDP	MKKILASVAVASVTGSVFISTAQAKNTVIQKGMKHEQSTDVVKYENQVTVNTNALRVRTQPNTSSAIMGRVYEGEVLQVIGEENSWLKINHKGKTGYVSSEFVSENSVSAKTNVSMSRSKTVTANVLRVRTQPNTSSAIMGRVYEGKVLQVIGEENGWLKINHNGKVGYVSSQFVIDGSSNGSDNNNGKFQVASGDYKVNVSSLRVRTGPSTSHTILGSIHKGQVVQVTGVENGWLKINHNGRTGYVSSEFVKFVKGGTPSKPETSNPSTGATVGDYYVNVSVLNVRSGASTNHGVIGALSKGIKVQVLFEENGWGKINYNGKNGYVSSKFLSKTSETDAEEQRQSQEVNTTNDFIQPAVGRYTSRFEKRGGQMHHGLDIAASGIVPVVAAAEGVVTRS…
A0A2B1FHK0|A0A2B1FHK0_BACCE	QMHYGIDIAAQGNVSIQAAAAGKVVKSYYSASYGNVVFIAHQINEKLYTTVYAHMKDRTVQAGDQVQTGQLLGHMGNTGHSYGQHLHFELHNGEWNFEKTNAVNP	MNMKATALTATTIAIASLLPSMGESDIQTAAAKQSSKAKTGYVKIDNVALHQNSHADSAIIDNIRFNSPVTILETAQDWYKVSVNNKTGYMKKDAILFKKNVQQKYQYIVNANALNVRSEPNTESSILDILPNGQFITIQGEQGDWYKILHNGQIGYVQKTFVSNGSTPLVKGITVQGSPSYTVATPKLNVRSSASTNSTAIGSLQNGTQVQVVETVGTWYKIRFGTGYGYVAKHYVVQNQSQAKTTASPSSIPAVFKFPTQGKISSTFDMRWEQMHYGIDIAAQGNVSIQAAAAGKVVKSYYSASYGNVVFIAHQINEKLYTTVYAHMKDRTVQAGDQVQTGQLLGHMGNTGHSYGQHLHFELHNGEWNFEKTNAVNPLPYLVR
A0A2B1HZ36|A0A2B1HZ36_BACTU	QMHHGLDIAASGTVPVVVAAKGVVTRSYYSTSYGNVVFISHNINEQTYITVYAHLKSRSVTAGQKVKQGQQLGIMGNTGQSEGQHLHFEIHKGEWNAQKSNAMDP	MKRILASVAVVSVTGSTFIGTAQAQTSIVPKDKKHEQPTDTVTYENPVTVNTNVLRVRTQPNTSSAIMGRVYEGKVLQVIGEDNGWLKINHNGKIGYVSGEFVSKNGISAKTNVSTSRSKTVTANILRVRTQPNTSSAIMGRVYEGKVLQVIGEDNGWLKINHNGKVGYVSSQFVIDDSSNGSDNNNGKVQVASGNYKVNVSSLRVRTGPSTSHTILGSIHKGQVVQVTGEVQDWVKINYSGQTAYISKDYISKSGSNANVDQTNEQQNNVTVQTDGTYIVDATSLRVRTGPATYHSVIGGVLNGQTLQVTGGENGWLKINHNGRTGYVSSEYVKFVKEGTPSKPETSNPSTGATVGAYYVNVSMLNVRSGAGTNHGVIGALSKGIKVQVLFEQNGWGK…
A0A2B1KZ82|A0A2B1KZ82_BACCE	QMHYGIDIAAQGNVSIQAAAAGKVLKSYYSASYGNVVFIAHQINGKLYTTVYAHMKDRTVQAGDQVQTGQLLGHMGNTGHSYGQHLHFELHNGEWNFEKTNAVNP	MNMKATALAATTVAIASLLPSMGETNVQKANAEQLSNIKTGYVKVDQVTLHKEDNTNSTSLDTLRFNTKVDILETTNDWYKVSVNNKEGYVQKVAILLKNKLQSNNQYIVNANALNVRSEPNLESSILDILPNGKFVTVQGEQGDWYKIVHNGQTGYVQKAFVSNGSQPLVKGTTVQNNTKYTVATPKLNVRSNASTNSALLGSLQSGTQVQVVETVGTWYKIRFGTGYGYVAKHYVVQNQQQTQAQTAQSSAIPAVFKFPAQGQISSTFDMRWEQMHYGIDIAAQGNVSIQAAAAGKVLKSYYSASYGNVVFIAHQINGKLYTTVYAHMKDRTVQAGDQVQTGQLLGHMGNTGHSYGQHLHFELHNGEWNFEKTNAVNPLPYLVR
A0A2B2LLT9|A0A2B2LLT9_BACCE	QMHYGIDIAAQGNVSIQAAAAGKVVKSYYSASYGNVVFIAHQINGKLYTTVYAHMKDRTVQAGDQVQTGQLVGHMGNTGHSYGQHLHFELHNGEWNFEKTNAVNP	MHMKAAALTATTVAIASLLPSMGETNVQTANAEQLSNVKTGYVKFDQVALHTKDNVNSSSIDTIRFNTKVNILETTKDWYKVSVQNKVGYVQKDAILLKNKLQSNNQYIVNANALNVRSEPNLESSILDVLPNGKFITVQENQGEWYKISHNGQTGYVQKAFVSNGSQPQVKGITVQNNTKYTVATPTLNVRSTASTSSALLGSLQNGTQVQVVETVGTWYKIRFGTGYGYVARHYVVQNQPQAKTEQPSSIPAAFKFPAQGRISSTFDIRWEQMHYGIDIAAQGNVSIQAAAAGKVVKSYYSASYGNVVFIAHQINGKLYTTVYAHMKDRTVQAGDQVQTGQLVGHMGNTGHSYGQHLHFELHNGEWNFEKTNAVNPLPYLVR
A0A2B3XW31|A0A2B3XW31_BACAN	QMHYGIDIAAQGNVSIQAAAAGKVVKSYYSASYGNVVFIAHQINGKLYTTVYAHMKDRTVQAGDQVQAGQLVGHMGNTGHSYGQHLHFELHNGEWNFEKTNAVNP	MNMKATALTATTVAIASLLPSMGETNVQTANAEQLSNVKTGYVKVDQVALHTKDNTNSSSIDTIRFNTKVNILETTNDWYKVSVNNKVGYVQKDSILLKNKLQSNNQYIVNANALNVRSEPNLESSILDVLPNGKFVTIQEEQGEWYKILHNGKTGYVQKAFVSNGSQPLVKGITVQNNTKYTVATPKLNVRSNASTSSALLGSLQNGTQLQVVETVGTWYKIRFGTGYGYVAKHYVVQNQTQSQAQTTQPTSIPAVFKFPTQGRISSTFDIRWEQMHYGIDIAAQGNVSIQAAAAGKVVKSYYSASYGNVVFIAHQINGKLYTTVYAHMKDRTVQAGDQVQAGQLVGHMGNTGHSYGQHLHFELHNGEWNFEKTNAVNPLPYLVR
A0A2B4FLG6|A0A2B4FLG6_9BACI	QMHYGIDIAAPGNVSIQAAAAGKVVKSYYSASYGNVVFIAHQINGKLYTTVYAHMKDRTVQAGDQVQAGQLVGHMGNTGHSYGQHLHFELHNGEWNFEKTNAVNP	MNMKATALTATTVAIASLLPSMGETNVQTANAEQLSNGKTGYVKVDQVALHTKDNANSSSIDTIRFNTKVNILGTTNGWYKVSVNNKVGYVQKDSILLKNKLQSNNQYIVNANALNVRSEPNLESSILDVLPNGKFVTIEEEQGEWYKILHNGKTGYVQKAFVSNGSQALVKGITVQNNTKYTVATPKLNVRSNASTSSALLGSLQNGTQLQVVETVGTWYKIRFGTGYGYVAKHYVVQNQTQSQAQTAQPTSIPAVFKFPTQGKISSTFDMRWEQMHYGIDIAAPGNVSIQAAAAGKVVKSYYSASYGNVVFIAHQINGKLYTTVYAHMKDRTVQAGDQVQAGQLVGHMGNTGHSYGQHLHFELHNGEWNFEKTNAVNPLPYLVR
A0A2B5NN21|A0A2B5NN21_9BACI	QMHYGIDIAAQGNVSIQAAAAGKVVKSYYSASYGNVVFIAHQINGKLYTTVYAHMKDRTVQAGDQVQAGQLVGHMGNTGHSYGQHLHFELHNGEWNFEKTNAVNP	MNMKATALTATTVAIASLLPSMGETNIQTANAEQLSNVKTGYVKVDQVALHTKDNANSSSIDTIRFNTKVNILETTNGWYKVSVNNKVGYVQKDAILLKNKLQSNNQYIVNANALNVRSEPNLESSILDVLPNGKFVTIQEEQGEWYKISHNGKTGYVQKAFVSNGSQPLVKGITVQNNTKYTVATPKLNVRGNASTSGALLGSLQNGTQIQVVETVGTWYKIRFGTGYGYVAKHYVVQNQMQSQAQTAQPTSIPAVFKFPTQGRISSTFDMRWEQMHYGIDIAAQGNVSIQAAAAGKVVKSYYSASYGNVVFIAHQINGKLYTTVYAHMKDRTVQAGDQVQAGQLVGHMGNTGHSYGQHLHFELHNGEWNFEKTNAVNPLPYLVR
A0A2B5WZJ8|A0A2B5WZJ8_9BACI	QMHYGVDFTSTGDKPIRAAAAGKVIKSYYSSSYGNVVFVTHYIKGKLYTTVYAHMKNRSVQAGDRVQTGQVLGQMGNTGHSTGQHLHFELHNGEWNFEKTNAVDP	MNMKVTTLTAATVAVTSLLPSITEADMKTAAVQPKNNVKIGYVKLDKVQLYQENTTNGDSLGSISYNTPVTILETTRDWYKVNAQNKIGYIQKSNLSLAKLNQQRNQHIVNASALNLRSEPSIQSSILDVLPNGTFISVQETLNDWYLISYNGKIGYVKKEFVSHNSQPFVKGITIQNNSYYVAIPKLRVRNGAGTNTAVIGSLQNGTQIQVVGTVGTWYKIHFGSGYGYVAKQYVLQNKQQEKSTSPSMPAVFKFPTQGQVSSNFEVRWGQMHYGVDFTSTGDKPIRAAAAGKVIKSYYSSSYGNVVFVTHYIKGKLYTTVYAHMKNRSVQAGDRVQTGQVLGQMGNTGHSTGQHLHFELHNGEWNFEKTNAVDPLPYLVR
A0A2B6DXU9|A0A2B6DXU9_9BACI	QMHHGLDIAASGTVPVVVAAKGVVTRSYYSTSYGNVVFISHNINGQTYITVYAHLKSRSVTAGQKVKKGQQLGIMGNTGQSEGQHLHFEIHKGEWNAQKSNAMDP	MKRILASVAVVSVTGSTFIGTAQAQTSIVPKDKKHEQPTDTVTYENPVTVNTNVLRVRTQPNTSSAIMGRVYEGKVLQVIGEDNGWLKINHNGKVGYVSSQFVIDDSSNGSDNNNGKVQVASGNYKVNVSSLRVRTGPSTSHTILGSIHKGQVVQVTGEVQDWVKINYSGQTAYISKDYISKSGSNANVDQTNEQQNNVTVQTDGTYIVDATSLRVRTGPATYHSVIGGVLNGQILQVTGGENGWLKINHNGRTGYVSSEYVKFVKEGTPSKPETSNPSTGATVGDYYVNVSMLNVRSGAGTNHGVIGALSKGIKVQVLFEQNGWGKINYNGKNGYVSSKFLSKTSETDTEEQRQSQEVNTTNEIKTNDFIQPAAGRYTSGFEKRGGQMHHGLDIAASG…
A0A2B9Q5K8|A0A2B9Q5K8_BACCE	QMHYGIDIAAQGNVSIQAAAAGKVVKSYYSASYGNVVFVAHQINGKLYTTVYAHMKDRAVQVGDQIQAGQLVGHMGNTGHSYGQHLHFELHNGEWNLEKTNAVNP	MNMKATALTATTIAIASLLPSMGESDIQTAAAKQPSTVKTGYVKIDNVALHQNNHADSAIIDNIRFNSPVTILETTQDWYKVSVNNKTGYMKKDAILFKKNVQPKNQYIVNANALNVRSEPNTESSILDILPNGQFITIQDEQGDWYKILHNGQIGYVQKTFVSNGSTPLVKGVTVQGSPSYTVATPKLNVRSNASTSSTLLGSLQNGTQVQVVETVGTWYKIRFGSGYGYVAKHYVVQNQNQSQAKPAQPTSIPAVFKFPTQGKISSTFDMRWEQMHYGIDIAAQGNVSIQAAAAGKVVKSYYSASYGNVVFVAHQINGKLYTTVYAHMKDRAVQVGDQIQAGQLVGHMGNTGHSYGQHLHFELHNGEWNLEKTNAVNPLPYLVR
A0A2C1HQU4|A0A2C1HQU4_BACCE	PYSSLDLYGGDQRVLATGDGIAYTMCSNDRGWIRIYHDNGYTTDYYHLWNNIIPDDHPVQEGTFLGYTGTDVSCGGYASGRHVHFSILQGNTRVSL	MKNALPVQAPETVIKDAVLQELSQQKKKQGEEQQITDKQVQVNLKRLSKDEHWAFGSVVILAPNVTGAFPEGKLFIAKKSNTNWQVALEGAELFGEFSQQTPNTMMNSQEKKTFSLLGNAQAFAQNRTELRLPYEKGHSWIMSGGPHGWSGSDRPYSSLDLYGGDQRVLATGDGIAYTMCSNDRGWIRIYHDNGYTTDYYHLWNNIIPDDHPVQEGTFLGYTGTDVSCGGYASGRHVHFSILQGNTRVSLQGKELGGWVFFETSPYNGYAMHGSTVRYTGYSLYNYGKLLANQGIVDANGGRTVNLRTDPGANYSVVGLLNDGEIVTVSCTANGTPFTGRKGSTNRWNQLTNGYWMSDAYLYTSTNDAIAPSCNE
A0A2C1LMU0|A0A2C1LMU0_BACCE	QMHYGIDIAAQGNVSIQAAAAGKVVKSYYSASYGNVVFISHQINDKLYTTVYAHMKDRTVQVGDQVQTGQLVGHMGNTGHSYGQHLHFELHNGEWNFEKTNAVNP	MNMKATALTATTVAIASLLPSMGETNVQKANAEQLSNVKTGYVKVDQATLHKEDNTNSTSIDTIRFNTKVNILETTNDWYKVSVNNKVGYVQKDAILLKNKLQSNNQYIVNANALNVRSEPNLESSILDVLPNGKFITIQEEQGEWYKILHNGQTGYVQKAFISNGSQPLVKGTTVQNNTKYTVATPKLNVRSNASTSSALLGSLQNGTQVQVVETVGTWYKIRFGTGYGYVAKHYIVQNQPQSQAQTAQSSSIPAAFKFPTQGKVSSTFDMRWEQMHYGIDIAAQGNVSIQAAAAGKVVKSYYSASYGNVVFISHQINDKLYTTVYAHMKDRTVQVGDQVQTGQLVGHMGNTGHSYGQHLHFELHNGEWNFEKTNAVNPLPYLVR
A0A2C2TS64|A0A2C2TS64_BACCE	QMHYGVDFVATGDISIHAAAAGKVIKSYYSSSYGNVVFVTHYIKGKLYTTVYAHMKNRFVQAGDRVQVGQELGQMGSTGHSTGQHLHFELHNGEWNFEKTNAVDP	MNMKATTLTATTIATASLLPSTTEADTQTTAVQPKSNAGIGYVKLDNVQLYQESTTNSDSLGSISYNTPVIILETTRNWYKVNSQNKIGYIQKSNLSLKKLHPQQTQHIVTADALNVRSKPSIQSSIIDVLPNGAFISVQETHHDWYLISHNGQKGYVKKEFVSNRSHSFVNGITIQNNAYYVATPNLKVRSSAGTNTAVIGSLQNGTQLQVVDTVGTWYKIRFGSGYGYVAKHYVLQNKPQEKSTSPSIPAVFKFPTQGQVSSPFEVRWGQMHYGVDFVATGDISIHAAAAGKVIKSYYSSSYGNVVFVTHYIKGKLYTTVYAHMKNRFVQAGDRVQVGQELGQMGSTGHSTGQHLHFELHNGEWNFEKTNAVDPLPYLVR
A0A2C3KEJ4|A0A2C3KEJ4_9BACI	QMHYGVDFAATGNVPIQAAAPGTVVKSYYSTSYGNVVFVAHHINGNLYTTVYAHMSNRAVKVGDNVATGQLLGYMGNTGHSTGQHLHFELHNGEWNFEKTNAVNP	MNMKAAAMTAATVAVASILPSMTNSSVQTVEAQQKPQTKIGYVKTNTLQVYASPKTTDSVIEDIVRDTPVTILETTDEWYKIHTQDKTGYVKKEAISLTKPNNGNQQYIVNSDALNVRSEPNTQSEIIDVLPNGKFVTVQEEENGWYKIIHNGTNGYVKKEFLSKGTQPLVKGVTVQGGSSYYVATPVLKVRSGAGTNTAVIGSLQNGTQVQVVGKAGTWYKIRYGSGYGYVAQQYILQGQGQQQQQQQQAKPSIPAVFKYPTQGNVSSTFDVRWGQMHYGVDFAATGNVPIQAAAPGTVVKSYYSTSYGNVVFVAHHINGNLYTTVYAHMSNRAVKVGDNVATGQLLGYMGNTGHSTGQHLHFELHNGEWNFEKTNAVNPLPYLVR
A0A2C3RR45|A0A2C3RR45_9BACI	QMHHGLDIAASGIVPVVAAAEGVVTRSYYSTSYGNVVFISHNINGQTYTTVYAHLKSRSVSAGQKVKRGQQLGIMGNTGQSEGQHLHFEIHKGEWNAQKSNAMDP	MKKILASVAVASVTGSVFISTAQAKNTVIQKDTKHEQTIDVVKYENQVTVNTNVLRVRTQPNTSSAIMGRVYEGEVLQVIGEENSWLKVNHNGKIGYVSSEFISKNGVLAKTNIGKSRSKIVTANVLRVRTQPNTSSAIMGRVYEGKVLQVIGEDNGWLKINHNGKVGYVSSQFVKDSGSNGSDNNNGKFQVASGDYKVNVSSLRVRTGPSTSHTILGSMYKGQVVRVTGEVQNWFKINYKGQDAYISKDYISKSGSNANEQQNNVTVQADGIYIVDATSLRVRTGPATYHSVIGGVLNGRTLQVTGVENGWLKINHNGRTGYVSSEYVKFVKRGTPPKPETSNPSTGATVDDYYVNVSVLNVRSGAGTNHGVIGALSKGIKVQVLFEQNGWKKINYNG…
A0A2C4QK02|A0A2C4QK02_9BACI	PYSSLDLYGGDQRVLAAGDGTAYTMCSNNRGWIRIYHDNGYATDYYHLWNNIIPDGQPVQEGTFLGYTGTDVSCGGYASGRHVHFSLLQGNTRVPL	MKLQKRTRWILFSVSLVLLVIGVVYATVFRQDNPKTMKNALPVQTPETTIKHAVLQELSQQKKKQGEEPQITDKQVQVNVKRLSDDEHWAFGAVVILAPNMTGAFPEGKLFIAKKSTTNWQVALEGTDLFGELSQQIPHTMMSAQEKKTFSLLGNAQVFSQNRPELRLPYEKGQSWMMSGGPHGWSGSDRPYSSLDLYGGDQRVLAAGDGTAYTMCSNNRGWIRIYHDNGYATDYYHLWNNIIPDGQPVQEGTFLGYTGTDVSCGGYASGRHVHFSLLQGNTRVPLQEKELGGWVFFETSPYNGYAMHGSTVRYTGYTLYNYGKLLANQGIVDANGGRTVNLRTGPGTNYSIVSSLNDGEVITVSCTTNGTAFTGRKGSTNRWNQLTNGYWMSDAYLYT…
A0A2C5EBL9|A0A2C5EBL9_9BACI	QMHYGIDIAAQGNVSIQAAAAGKVIKSYYSASYGNVVFIAHQINGKLYTTVYAHMKDRTVQAGDQIQTGQLLGHMGNTGHSYGQHLHFELHNGEWNFEKTNAVNP	MNMKATALTATTVAIASLLPSMGETNVQKANAEQLSNVKTGYVKVDQVALHKEDNTNSTSLDTIRFNTKVNILKTTKDWYKVSVNNKVGYVQKDAILQKNKLQSTNQYIVNANALNVRSEPNLESSILDVLPNGKFVTIQGEQGEWYKISHNGQTGYVQKAFVSNGSQPLVKGITVQNDTKYTVATPKLNVRSNASTNGTLLGSLQNGTQIQVVETVETVGTWYKIRFGTGYGYVAKHYVVQNQQQSQAQTAQSSAIPAVFKFPTQGKISSTFDIRWEQMHYGIDIAAQGNVSIQAAAAGKVIKSYYSASYGNVVFIAHQINGKLYTTVYAHMKDRTVQAGDQIQTGQLLGHMGNTGHSYGQHLHFELHNGEWNFEKTNAVNPLPYLVR
A0A2C5PCW8|A0A2C5PCW8_9BACI	PYSSLDLYGGDQRVLAAGDGIAYTMCANNRGWIRIYHENGYATDYYHLWNNMIPNGQLVQEGTFLGYTGTDVSCGGYASGRHVHFSLLQGNIRIPL	MKNTLTVQTLDTTIKHAVLQELSQQKKTLGAEPQITDAQVQVNVKRLSKDEHWAFGSVVILAPNVTGAFPEGKLFIAKHDTTNWQVALEGMDLFSELSQQIPDAMMSTQEKKTFALLGNAQALSQNRPELRLPYEKGQSWVMSGGPHGWSGSDRPYSSLDLYGGDQRVLAAGDGIAYTMCANNRGWIRIYHENGYATDYYHLWNNMIPNGQLVQEGTFLGYTGTDVSCGGYASGRHVHFSLLQGNIRIPLQGKELGGWVFFETSPYNGYAMHGSTVRYTGYTLYNYGKLLANQGIVDANGGSTVNLRTGPGTNYSVVGSLNDGEVVTVSCTANGATFIGRKGSTNRWNQLTNGYWMSDAYLYTGTNDAIAPSCNK
A0A2C6V531|A0A2C6V531_NOSLI	RSHEGIDIFAAKGTPVVAVTDGYISYTGEKGLGGKQVWLRDGAFGKSLYYAHLDSIAVAAGTTVKTGDVLGYVGNTGNAKFTPPHLHFGIYTGYGAIDP	MTNSFTRVADAIAKPTAREKYARSFKENKEVYDAWAAAYDMAQADSTAVNLPYGEKGTFVPNANVAYTYTISVKEGEVLEAGVAKDSASQVFIDIFGEGRTAPVMSNTEGQPTVTYEPREAGTYKIIIQPELLADSRFFISIATRPLYKFPVSGKGNAAIMSFWGMERDGGKRSHEGIDIFAAKGTPVVAVTDGYISYTGEKGLGGKQVWLRDGAFGKSLYYAHLDSIAVAAGTTVKTGDVLGYVGNTGNAKFTPPHLHFGIYTGYGAIDPLPFVFQTPKAMASQYPDSPETTVLESKGKANMRLGPATSFAAIGTIAQKETLTLLGRHNDWLHVKTATGMQAFVHRTLVKTLK
A0A2C9YRH1|A0A2C9YRH1_BACTU	KMHHGLDIAASGTVPVVAAAEGVITRSYYSTSYGNVVFISHNINGQTYTTVYAHLKSRPVSAGQKVKQGQQIGIMGNTGQSEGQHLHFEIHKGEWNAKKSNAMDP	MKKILASVAVASVTGSVFISTAQAKNTVIPKDTKHEQTTDVVKYENQVTVNTNALRVRTQPNMSSAIMGRVYEGEVLQVIGEENSWLKINHKGKTGYVSSEFVSGNNVSAKTNVSMSRSKTVTANVLRVRTQPNTSSAIMGRVYEGKALQVIGEENGWLKINHNGEVGYVSSQFVIDGSSNGSDNNNGKVQVASGNYKVNVSSLRVRTGPSTSHAILGSIHKGQVVQVTGEIQDWVKINYSGQTAYISKDYISKSGSNANVDQTNEQQKNVTVQTDGTYIVNATSLRVRTGPATYHSVIGGVLNGRILQVTGVENGWLKINHNGRTGYVSSEYVKFVKGGTPSKPETSNLSTGATVGDYYVNVNVLNVRNGAGTNHGVIGALSKGIKVQVLFEQNGWLK…
A0A2C9YZQ9|A0A2C9YZQ9_BACTU	QMHYGIDIAAPGNVSIQAAAAGKVVKSYYSASYGNVVFIAHQINGKLYTTVYAHMKDRTVQTGDQVQAGQLVGHMGNTGHSYGQHLHFELHNGEWNFEKTNAVNP	MNMKATALTATTVAIASLLPSMGETNVQKANAEQLSNVKTGYVKVDQVALHTEDNVKSTSIDTIRFNTKVNILETTNGWYKVSVHNKVGYVQKDAILLKNKLQSNDQYIVNANALNVRSEPNLESSILDVLPNGKFITVQEVQGEWYKISHNGQTGYVQKAFISNGSQPLVKGITVQNNTKYTVATPNLNVRSNTSTSSALLGSLQNGTQVQVVETVGTWYKIRFGTGYGYVAKHYVVQNQPQAKTDQPSSIPAAFKFPAQGRISSTFDIRWEQMHYGIDIAAPGNVSIQAAAAGKVVKSYYSASYGNVVFIAHQINGKLYTTVYAHMKDRTVQTGDQVQAGQLVGHMGNTGHSYGQHLHFELHNGEWNFEKTNAVNPLPYLVR
A0A2D8R7S8|A0A2D8R7S8_9GAMM	RVHHGVDIFAPRGTAVLAVADGTIARTGDTPLGGLHVWQRAASQGHRYYYAHLDSISVQQGDRVKAGDEIGTVGNTGNARLTPPHLHFGVYATFKGPVDP	MMRSIFLTLVCLALSACSFPELQRSSPRQQYLSGLQASGLSNTRLVDQWQLAARAALNQPAELALPVRETIWIEQSEPRALAYRVNLLEDQFLQVVVQRLPYDAKASGENAVPQSLINPLDESTRGSHGRVFQEVYLAAKAEPHAWLESSPAKAVTIGEEADSDDATVNTAAWQVDEDGEYTLLIQPELLAAGRFSIMVSVRSALAFPVLEADNTAVRSFFGAPRDGGRRVHHGVDIFAPRGTAVLAVADGTIARTGDTPLGGLHVWQRAASQGHRYYYAHLDSISVQQGDRVKAGDEIGTVGNTGNARLTPPHLHFGVYATFKGPVDPLPMISLYDADRPVINESSEPPPPLLEVDAARLNLRAGPSTKDDLLDQLIAGQRVAVVARSGDWYRIVTRD…
A0A2D9EI83|A0A2D9EI83_9FLAO	RSHEGVDIFADRGTPVIAVSDGIISSTGERGLGGKQVWLKDGLFGKTIYYAHLDSIAVVEGKKVKMGDTLGFVGNTGNAKTTEPHLHFGIYKTKGAINP	MWYNFCYFSIAMKQRAFITLILLSIIISSCKEEIQKAADVFVKPTAREVYERNFSKNDSLLLQWKNAFENSKRDSIQITLPYSESGVFSEENFNVYSYNIQLKEGERIIVEVEKQTDSALVFVDLFQAKTDSLKSFKLLKSSEDKKSFLSQEIETSGFYKVIVQPQMKLQFPFVLKIYTEPIYAFPVSGANNKSIQSFWADPRDTGSRSHEGVDIFADRGTPVIAVSDGIISSTGERGLGGKQVWLKDGLFGKTIYYAHLDSIAVVEGKKVKMGDTLGFVGNTGNAKTTEPHLHFGIYKTKGAINPLSFIKKTEIQTSEMPSAITKAITLKNRADVRKGPASVFKQFGSLKKNDTIIVLGKNQKWFHIQTADSLKGYVNETVITPLPPN
A0A2E3F0T9|A0A2E3F0T9_9FLAO	RSHEGVDIFASRGTPVLASVAGYVSSTGNRGLGGKQVWLRDGLFGSSLYYAHLDSIIASRGQRVKVGDTLGLIGNTGNARTTPPHLHFGIYRRGSGAINP	MRNYPTAFLILLSLLMITGCNKLTQVTDVITQPTAREVYARNFDNDSLPYLNWNRAFARALQDSVEVKLPYAEQGVFNADNLPVYAYNLKLELGRNYHFQVKTDSLNPLVFIDIYEKTSDSIRPYKLLEQADYKTASLNFSPKNTGDFKLVIQPQLGATSDFTMSFGSAPAYAFPVAGLSSKAIQSFWGAARDGGSRSHEGVDIFASRGTPVLASVAGYVSSTGNRGLGGKQVWLRDGLFGSSLYYAHLDSIIASRGQRVKVGDTLGLIGNTGNARTTPPHLHFGIYRRGSGAINPFPFIEEAAFPEISETSTEIPTKVVVNASQANLRQGPSAKMQKNGSLSRRDTIWVLGRSADWLHIKTSENQSAFLHESLVQALN
A0A2E4PB42|A0A2E4PB42_FLASP	RRHEGIDIFAKKGTPVVAVTDGFITYTGERGLGGKQVWLRDGIFGKSLYYAHLDSIAVDGSATVKTGDTLGFVGNTGNARFTPPHLHFGIYAGRGAVNP	MKNRIYIYLAGTILLIFLVLQCSGCSGIQKVTDSITNPTAREIYKREFKENEQAYSNWQDTYQAALNDSISVNLPYVEKGKFNADIDEVYTYDITLEEGEVLIAEVLKDSSAQRIFMEVLNTNRTKSEKAAINDTGLEYIPESSGTYKVIIQPEIAANTRFTISIYKRPQYDFPVAGKGNSDVGSFWGMERDGGKRRHEGIDIFAKKGTPVVAVTDGFITYTGERGLGGKQVWLRDGIFGKSLYYAHLDSIAVDGSATVKTGDTLGFVGNTGNARFTPPHLHFGIYAGRGAVNPLPFVFKTNKPEASGFTFNYTALQLKTKATANLRQGPSTSFNTIGQLTANDTIQLLGQHHDWLHVITGNGKKAFLHKSLAREIK
A0A2E4ZN14|A0A2E4ZN14_9FLAO	RSHKGVDIFAERGTPVIAAVDGYVSSTGNKGLGGKQVWLRDGLFGASLYYAHLDSIATQSGKKVKIGDTLGFVGNTGNAKYTPPHLHFGIYKGYNGAVNP	MNKQIFIILSVCLVIVSCKQLTKATDFITQPTAKEIYARDFEDTDVIFNTWTKNFEVSKNDSLKINLPYLEQVHLHSTNLQSYSYNINLSEGELFNLQIESDVDSIQFFSELFKIEGDSITSFKSLIKSKPNETNMSVPIKESATYKLIIQPEIYASTKASLKIFTSPTYYFPVAGKTSKAIQSFWGASRDGGKRSHKGVDIFAERGTPVIAAVDGYVSSTGNKGLGGKQVWLRDGLFGASLYYAHLDSIATQSGKKVKIGDTLGFVGNTGNAKYTPPHLHFGIYKGYNGAVNPLPFIKNAEIPETDNLFVAITPKAIIKNSVANIRIGPSSKFDKITQLKRNDTITVLGKQDDWLHIKTGDGQKAFVFKTLTQSLP
A0A2E5GMB5|A0A2E5GMB5_9FLAO	RSHEGVDIFAKRGTPVVASVDGYISRTGNRGLGGKQVWLREGLFGNSLYYAHLDSIIATSGQRVKVGDTLGLVGNTGNARTTPPHLHFGVYSHGAINP	MKNHFLKFIGIALVLLCFSCGKLTKVTDVITQPTAREVYARNFDTDSVPYRLWTNAFQNALNDSLQISSPYQENGIFNPEIQPVYAYDLDLERGRSYAFSIQTDTLQPKVFIDLYEKTSDSIRPYKLVQQADYEASILDFSPKYSGTYKVLFQPELNTSSSFALRIQSKPSYYFPVSGASAKSIQSFWGAARDGGKRSHEGVDIFAKRGTPVVASVDGYISRTGNRGLGGKQVWLREGLFGNSLYYAHLDSIIATSGQRVKVGDTLGLVGNTGNARTTPPHLHFGVYSHGAINPLPFVKEEPELPALNASTEFYKTYAIKTAQANLRSSASAKSQKIGALSRKDTVRLLGKSADWLHIETSAAQRAFVHQSLVKAL
A0A2E6EU69|A0A2E6EU69_9FLAO	RRHEGIDIFAPRGTPVVAAIDGRVSRTGNHGLGGKQVWLREGMFGNSLYYAHLDSIIAQSGQKVKMGDTLGLVGNTGNARTTPPHLHFGIYRSGAINP	MAVCVFACSKLNKFTDTLTQPSAREIYKREFEERPAVFSHWQAKFESAKTDSLQVNLPYAEVGSFSFLQNEVLSYELALQKGTVFTAEVAKDSAHHRVFIDLFQQKDSTFQQVESNQPEENQLRFQPKQSGTYRIMIQPEVAAHTSFFISFYEEPTYHFPVAGKGNEAIQSFWGNARDGGKRRHEGIDIFAPRGTPVVAAIDGRVSRTGNHGLGGKQVWLREGMFGNSLYYAHLDSIIAQSGQKVKMGDTLGLVGNTGNARTTPPHLHFGIYRSGAINPLPYVFQTKRLRPMDFEPQFQTNYLVIKTSKANLRQGPDTSYPKIGELSRNDTIQLLGEYKNWLHVKTPTQQAFLHASLAKGL
A0A2E7NE74|A0A2E7NE74_9BACT	RSHRGXDIFADRGTPVLAAADGVVSRATTTSVGGNVVWINLDRRRNTRLYYAHLDSHSVESGQQVKVGDQLGTVGNTGNARTTPPHLHFGVYXRGAVDP	MXATQPALXPLAHSAPTCRMIAFLTLLLSIGCAQEIERVPEIFRPTNAHEAYRLSLLEANLSNSALGHDWIAASEAALRKPADITSPFRESGYFDKSVASAIGYVFPVTGGQRVDAKVVLQSHEPLRXFMDLFRLVDNDPQAPIHIASGTMLIEPPIDMDSIPDGAPESSRRLRFEPVRDGTYILRIQPEXLRSAHYTVGLIIDASLSFPVAGHTGRSIWSAFGAERDGGRRSHRGXDIFADRGTPVLAAADGVVSRATTTSVGGNVVWINLDRRRNTRLYYAHLDSHSVESGQQVKVGDQLGTVGNTGNARTTPPHLHFGVYXRGAVDPLPFLERMRTEPQSFTVDLNRVGSWSRTTDSNVVVRTGPNSGARVVTTLDRHTPVLVWGASTHWYRVELP…
A0A2E8ID02|A0A2E8ID02_9FLAO	RSHEGVDIFAKRGTPVVASVDGYVSRTGNRGLGGKQVWLREGLFGNSLYYAHLDSIIATSGQRVKVGDTLGLVGNTGNARTTPPHLHFGVYSRGAINP	MKNHLLKFIGVILVFLCFSCGKLTQVTDVITQPTAREVYARNFDADSLPYRLWTNAFQNALNDSLQITSPYQETGIFNSEIHPVYGYDLDLERGRSYTFSIQTDTLQPKVFIDLYEKTSDSIRPYKLVQQADDKATTLDFSPKNSGTYKVLFQPELNSVSSFAIRIQSKPSYYFPVSGASAKSIQSFWGAARDGGKRSHEGVDIFAKRGTPVVASVDGYVSRTGNRGLGGKQVWLREGLFGNSLYYAHLDSIIATSGQRVKVGDTLGLVGNTGNARTTPPHLHFGVYSRGAINPLPFVKEEPELPALNASTEFYKTYAIKTAQANLRSSASVKSQKIGALARKDTVRLLGKSADWLHIETSAAQRAFVHQSLVKAL
A0A2E8QV75|A0A2E8QV75_9BACT	RAHEGIDLFARRGTPVLATSAGTINRVSVTNLGGKVVWLRDPVRNANIYFAHLDSQAVRNGDRVDVGDTIGFVGNTGNARTTPPHLHFGIYRRGEGAVDP	MKIPRSLFLGCNLVLLATACEQSDVLKDXFRDLTPYEAYYQSLSDAGLAESALVRDWRAAGITAVENAVPVSLPFEELGFLISNAPNAMAYRITLGRGQRLTAEVALQSGEXSRVFVDLLRIPTSPSRPLRPVISTDTLPGVFVHEPWRGGEYILRVQPELLRGGEYRVTLRLEPQLAFPLEGRDMRAALSLFGVSRDGGRRAHEGIDLFARRGTPVLATSAGTINRVSVTNLGGKVVWLRDPVRNANIYFAHLDSQAVRNGDRVDVGDTIGFVGNTGNARTTPPHLHFGIYRRGEGAVDPAPFIRPVPRGRPPTISADLHRLGSTMRIRHDGIRLRLAPNTGSPVIRELTEHTPVHVLAASGDYFRVRLPDDVQGYVAARLTEEVSDPLERLTVSGIT…
A0A2E9FY13|A0A2E9FY13_9RHOB	RSHEGIDIFAPKGTPVIAAVSGLASTTENKLGGKAIWIYQPQKKRSLYYAHLDSQYIKTKIVRVGDTIGTVGNTGNAKFTASHLHFGIYSTGHGPVDP	MYRNTFRAFIGITLVLFSCNKLKEILDIYSPRQAYSSSVKKVNVFDSTLIDKWEASWDSAIYNTVPINIPYKETGYFSARSPQASSFHFDLNVGEILVIDIQSKDKLFAELFKTTNKSSEELDAERIAYFEEGDSTLELEIKDAGNYIFKLQSELLSQGYYDVSIRKKPQMIFPVAGVDARAVQSYWGASRDGGVRSHEGIDIFAPKGTPVIAAVSGLASTTENKLGGKAIWIYQPQKKRSLYYAHLDSQYIKTKIVRVGDTIGTVGNTGNAKFTASHLHFGIYSTGHGPVDPLPFIDNISIYPEEVNSDAIDLLNNKYGKVKNSANVRVGPSLKSEVDTTLRRGATVAVKAASNDFYRVKLLNGKHGFIYHTLLTALKSEETVLN
A0A2E9X1Y8|A0A2E9X1Y8_9BACT	RNHRGVDIFAPRGTPVLSATNGEVYRVETTAIGGNVVWVRDSDRPQRIYYAHLDSQVVRDGMEVEQGTLLGFVGNTGNARTTPPHLHFSVYARGAVDP	MKLKDRSYLAEPMVGPYEDGEGHIDMKRLRNMSTTFSGWMGWSCFAVLSLGACDQVDQISNELRDLTPHEAYMESLRAVKLAETALGTQWASAAVRSLRDAPTVTLPFGEEGFLFAETPEARSYRVELRRGQRLSINAALDGGDAFRIFIDVYRMPEDPSRSPLPVLSSASLSESLEYVSTRRADYVVRLQPELLHGGRYRIELRAGASIAFPVSERDTRAVLSFFGDARDGGSRNHRGVDIFAPRGTPVLSATNGEVYRVETTAIGGNVVWVRDSDRPQRIYYAHLDSQVVRDGMEVEQGTLLGFVGNTGNARTTPPHLHFSVYARGAVDPFYYLFQPPQTLPDASAPLDHLGAWTRTVSAGIRLREAPNSRAPVVSELEESTPLRVLAASGSWYRVR…
A0A2G1VVN2|A0A2G1VVN2_9FLAO	RSHEGVDIFADRGTPVLAGVDGYVSSTGNRGLGGKQVWLRDGLFGSSLYYAHLDSIIARTGQRVKIGDTLGLVGNSGNARTTPPHLHFGIYRRGSGAINP	MRNYPIALLMLLAVLLTSGCSKLTRVTDVITQPTAREVYARNFDNDSLPYLNWNRAFSRALQDSLAVDLPYAEQGIFNTQSLPVYAYNLELELGRNYHFEVLTDTLNPLVFIDLYEKTSDSISPFKLLEQADYESKSLSFSPKKAGNYKLVLQPQLGAKGEFSMRFSSSPAYAFPVSGLSSKAVQSFWGAARDGGRRSHEGVDIFADRGTPVLAGVDGYVSSTGNRGLGGKQVWLRDGLFGSSLYYAHLDSIIARTGQRVKIGDTLGLVGNSGNARTTPPHLHFGIYRRGSGAINPFPFIQEAQLPEASSDSETPVQVVVKASKANLRLGPSAKAEKATTLSRRDTLTVQGRTTDWLHIKTSENQHAFIHESLVKNQ
A0A2G2J3A4|A0A2G2J3A4_9FLAO	RSHEGVDIFASRGTPVLAGVDGYVSRTGNRGLGGKQVWLRDGLFGSSLYYAHLDSIIARTGQLVKKGDTLGLVGNTGNARTTPPHLHFGIYRRGSGAINP	MLLAVLVTNGCSKLTRVTDVITQPTAREVYARNFDNDSLPYLNWNRAFSAALQDSLAVDLPYAEQGIFNTQSLPVYAYNLELELGRNYHFEVLTDTLNPLVFIDLYEKTSDSISPFKLLEQADYESKSLSFSPKKSGNYKLVLQPQLGAKSAFTMRFSSSPAYAFPVAGLSSKAVQSFWGAARDGGRRSHEGVDIFASRGTPVLAGVDGYVSRTGNRGLGGKQVWLRDGLFGSSLYYAHLDSIIARTGQLVKKGDTLGLVGNTGNARTTPPHLHFGIYRRGSGAINPFPFIQEAQLPDAVDASETPAQVVVKASKANLRLGPSAKAEKATTLSNRDTLTVLGRTTDWLHIKTSENQHAFIHESLVKNQ
A0A2G3K855|A0A2G3K855_9BURK	RPYNSLDFAGGDGVVRAPRDGRVYQSCVRNGSGLISIVHDNGFSTSYYHMKNLTDLGNGAAITKGTYLGRIGVGLPCGGSTTGPHVHFALKHGGNKTAVDS	MHSHRVTQLALLLFSAALPCRLLATETSPDFQAELQRATSQAMLLQLQPAQHKGVLVEVQKTHPSKQWVMGSATLLLPDQVDEAPETRLFMGQYVKNNWLVGVEGTEQFKQLIEQAPDNLFVSGEKPWLLKSLNAPLPPELQDRLLADVQTGLGLPWAENDSWRLTGGAHGDDQTSRPYNSLDFAGGDGVVRAPRDGRVYQSCVRNGSGLISIVHDNGFSTSYYHMKNLTDLGNGAAITKGTYLGRIGVGLPCGGSTTGPHVHFALKHGGNKTAVDSKIIGGWTFREGSRPYEGYAIRNGTRVNVGGSLRNYGGGSSLPMGIVTPGKGNDKVNLRESPSLSAPIVGSLPEGETVTIICTVQGDWVEGVWGRTQLWNWLSINAWVSDGFINTGSNQAVAP…
A0A2G6MQP3|A0A2G6MQP3_9DELT	TFQNGIDIKAERGAPVKNVFSGKVMFADWLKGYGNLMIIDHGNNYYTLYAHVEALYKKKGERVDTGEIIGTAGDTGSIKGPCLHFEVRHHGKPVDP	MIRIKTPKAAPDFKSPSRHANGRIFDICVRWRNAGGGLKVLLKGKINTAKLNVRSAPDHRSSVVVVLNKGERVDVLKMQGGVGGWLTVQYQDIKGYIRNDSRYILLKPVSLPQNPEQVTPRPLPPAKPSEPEQTLKTDQTEQKIIATQIRETKQKVNQFSRQEMQIIDELNEIDMALNRVRKTTRNLRRDTMVISQEIEKTNARIADLNISMKKTQNYAGKRLNALLRMQMMGRLEMAGPPSSLFDFVITQNALKKVVKSDFALLDQQARNMVELKELEQDLNSQHKLKSDLQAQLAHEIEIRKKQAHKKEEILKEIRQRKSLSLAALDSLKKSSRVLNQTISAIAPRAGSSHVKNSFAKQKGRLSPPLKGKIISRFGTRRKGDYNAFTFQNGIDIKAE…
A0A2G6N6H5|A0A2G6N6H5_9DELT	HFQSGIDIKADRGEPIRAVYSGKTLFSSWFKGFGNMIIIDHGNHYYSVYAHLEEQFKTKGDPVEAGEVIATVGDSGSLTGAGLHFEIRHHGKPMNP	MRNLSLLSERINKTHDVMQGPGFQPMGNPVSNDTFLIFSPCRQRRGLMNLLVWFLVACLVSSNTLAAGDPKPGTVLVRKLNLRSGPGRHNPPIATLTKGAKVLVLSYEGEWVRVLYKDQTGFIINRERYLHIDEPEEMIDPPSSGHQRNLRESPTKMVTTTNAEKAVIAELEEIQKALGRARKKVARLSTELKAIESRIRESEGQFRETEQRVERNEQYVASRMAALYKLSWIGKFHVLASADSMFDFFANKRALEQILAHDERVLDRLYADKTRMKAILVKLSAEQNEKQAATADLSNRIDTMNREQARREKLLVEIRSKKSLQLAAMASLQMSTKALDQTVASFSVQSKPPEAGLSPVAEKPFAALKGLLMMPVKGKVVSLFGHYQDSKLKVTHFQS…
A0A2G6NR15|A0A2G6NR15_9DELT	QHKNGVGIKAELGEPVQSVFSGNVVFSDWIKGYGNIIIIDHGDGFHSVYGHVQEFFKKKGDKVIRDEVIATLGETGSMSGPVLHFELRQHGVAVDP	MVWMLSFFKTIFKIFIRACFLKTLQKRLIYSVFILFLLNSESLYAYIAVVNSSRLNMRIQPDFDSYVIAVLSKGDKLDITGTIDGSWVKVLYNGKKGYLRNNPVYIKIIDENNLSPEKKASVRKEIIDRQIRAERKKIELYEKKAENIIAVLDEIEKSLNNAQKRLDLVKKDYLETGDKIREEEKKIFGLEEELNNLRPFVNKRIVALSRFSRVGQMNILFSAESVVNFIKLQKSLKKIINADIFLIKKYTRLKKNYMEAKKSLEREKNLLAGFQKDIANYLGIKESEKNKKRELFEEIRKKKNLRLSVIENLKRASRKLDKTIADLKSSSGNNSVFRKYKGLLSYPVKGEIVSRFGKGGSSFYQHKNGVGIKAELGEPVQSVFSGNVVFSDWIKGYGN…
A0A2G6QD85|A0A2G6QD85_9BACI	QMHYGIDIAAQGNVSIQAAAVGKVVKSYYSASYGNVVFIAHQINGKLYTTVYAHMKDRTVQAGDQVQAGQLVGHMGNTGHSYGQHLHFELHNGEWNFEKTNAVNP	MNMKATALTATTVAIASLLPSMGETNVQTANAEQLSNVKTGYVKVDQVALHTKDNANSSSIDTIRFNTKVNILETTNGWYKVSVNNKVGYVQKDSILLKNKLQSNNQYIVNANALNVRSEPNLESSILDVLPNGKFVTIQEEQGEWYKILHNGKTGYVQKAFVSNGSQPLVKGITVQNNTKYTVATPKLNVRSNASTSSALLGSLQNGTQLQVVETVGSWYKIRFGTGYGYVAKHYVMQNQTQSQDQTAQPTSIPAVFKFPTQGRISSTFDIRWEQMHYGIDIAAQGNVSIQAAAVGKVVKSYYSASYGNVVFIAHQINGKLYTTVYAHMKDRTVQAGDQVQAGQLVGHMGNTGHSYGQHLHFELHNGEWNFEKTNAVNPLPYLVR
A0A2H0A9I3|A0A2H0A9I3_9DELT	SFRNGIEIRSKQGAPVRAVFAGETVFSSWLKGYGNVIIIAHGKDFHTVYAHAEELFRLKGEPVETGEVIATVGDTGSMNGPSLYFEIRHQGKPVDP	MGGVLFIHQKIFNLLIYLYVMAFCLSMPATSGAFETRESGVVVSDRLNLRRGAGSGYSVIKVLEKDAQVRVLSHEKDWLQVLHDEDVGYVANQDRFIKLYAIHTVTDGDRPDLDAAAAKAADIRNKIKEQTAEVAQYTDQEKEIVDQLNQTDMALHQARQAATAIKAELAAVSAQIAELEKSVHQVQNEIDQSSGYAVKCLVSLYKLTRLGEANLLASATSFHELMRRQDAIEKIISYDHQALAEMIGKKTHLQTLMAGLNQQENAKEALNAQHQAAVEKLAREKSKREELLAEIKNKKTTRLASIKYLKNAAIGLDKTITALRREVASVKKETSAPPREMASVKKETSTPPREVASVKKETSTPPREVASVKKETSASSREMASAKESTSQFSAYQGL…
A0A2H4JAU4|A0A2H4JAU4_9VIRU	GYHRAFDLYNNSTNDIPAVTSGTVITSETHGNFGGTIEIRDTNGNDWIYGHLQRQSLKYSEGDKVNQGDIIGLQGSSNYYDNPMNAHLHLQLRPKSTNLKD	MLTAIDYLTQKGWKISSDPRKYDNYPNDYGFRNYIENGINYDEFCGGYHRAFDLYNNSTNDIPAVTSGTVITSETHGNFGGTIEIRDTNGNDWIYGHLQRQSLKYSEGDKVNQGDIIGLQGSSNYYDNPMNAHLHLQLRPKSTNLKDEKAEVCSGIPIEKYDISKLNQKLEKGSNVKMKDIYSSHINGSKITNRKASIAGVVIHNDYGSMTPSQYLPWLYAREQNGTHVNGFASVYVNRNERLWYHPTNFVEWHCANFWANNNLIGFEVCESYPERISDKLFLENEEATLKTAAEVMLSYNLPINRDTVHLHNEYSQTSCPHRSWEIHIGKGQPYTRRNQLKLIDYFISRIKFYANGGKLNTSNAEEVTEKHIEQEVKKEIAKQEVLPTGWNKNKHKTY…
A0A2H5Y403|A0A2H5Y403_9BACT	PGHEGVDFQASPGEPVCAAAEGIVVMAAERPDHPYGTQVRVEHRRPDGIYVTIYGHLMPGTLEVRAGERVQPGQPLGRAGSRGFIHWTLKKEGARNGL	MNSLRHLLLLPAGADWRWMEASRFYVERFRVIPTTNPEIALALSGDPLIVSLVLPDGRPGHTAAWLRAHRPSIHLDVLFAPTPERLQRILDARTARGARLGRGLRVVTTDRLNVRSGPGFSAPIIGRLEAGVEVEVLGQSADGAWWAILDPIRRERAWIAAAYTRATTGIPETVPVLLAHPPRVRARAPLTVRQEPDPGAPALGQLPEGAECEALGQSEGGRWIQIAFPDAAHTGWVPREGLEILRGALEELPAYPSGRWLQPPVKSPVIHRAFGADPDFFAAWGLPGHEGVDFQASPGEPVCAAAEGIVVMAAERPDHPYGTQVRVEHRRPDGIYVTIYGHLMPGTLEVRAGERVQPGQPLGRAGSRGFIHWTLKKEGARNGLYGDILDPMPYL
A0A2H6L6L9|A0A2H6L6L9_MICAE	RKHAGCDLIAPKGTEILAMADGKVIVGPYAFFSGTNAIEVKHDNGMVIRYCEIGQMLPRGIQVGARVSKGQVIAYVGRLHSGSSMLHLEMYQGTQNGALTQ	MSYFIFPLRQKPSLSYKDGGRQFGADRPGGRKHAGCDLIAPKGTEILAMADGKVIVGPYAFFSGTNAIEVKHDNGMVIRYCEIGQMLPRGIQVGARVSKGQVIAYVGRLHSGSSMLHLEMYQGTQNGALTQAGNRPYQRRSDLLDPTDILDHATLVDSTPTPDGDIGTVNAQVTTSLNVRNDAKLSAPVQFTLRFGETCIVLEKVTGDTYSRDQNQWYKIYKDGKIGFAAAVYIDVTEQPEEPSNLAKGRVNNHVQTVLNVRSQAATTAPILFELSPGATCTILQGVTGSPYPPNNQTQWYQIQQGGQTGYAAAYYIDKFDENNPPQVLEIESAEGRVNHRVSSTLNVRSQPNTNSNILFTLSTGTTFKVLEEVSGSEYDFGRTDWLKIDYNNQQGYVA…
A0A2H9VLW1|A0A2H9VLW1_9SPHI	RSHEGIDIFAPKSSAAIAAANGVVTSVRENNLGGKVVFMRPDGKDYSLYYAHLDAQLVNPGQNVKVGDTIGLVGNTGNARYTPAHLHFGIYTNNGAVNP	MLNINNKSLIIFIPVLMLVASCSKMNGPAALFKTRSPHEMYADNLRSAGLERSELGRQWLTRASDIAASALAVKIPYKETGYFAPEKTQVVTFSFEAIKGQKLNISLTKKPAINFNIYLDVFERNKKGEVERVAYADTAGTGLEYEVEATGKYYLRLQPELLSGGQYTLTITAGPSLGFPVTASAKPRIGSFFGDGRDEGARSHEGIDIFAPKSSAAIAAANGVVTSVRENNLGGKVVFMRPDGKDYSLYYAHLDAQLVNPGQNVKVGDTIGLVGNTGNARYTPAHLHFGIYTNNGAVNPIHYVDKQVKAPLGISSPLNLLNATARVNKKVTVFNMPVSGASSIATLSANTPLTVTAAAANWYKVTLPNNLTGYIDAKALSTAKTLRTLAIRANTILYN…
A0A2I0R9X3|A0A2I0R9X3_BACCE	QMHHGLDIAASGIVPVVVAAEGVVTRSYYSTSYGNVVFISHNINGQTYTTVYAHLKSRSVSAGQKVKRGQQLGIMGNTGQSEGQHLHFEIHKGEWNAQKSNAMDP	MKKILASVAVASVTGSVFISTAQAKNTVIQKDTKHEQTTDVVKYENQVTVNTNVLRVRTQPNTSSAIMGRVYEGEVLQVIGEENSWLKVNHNGKIGYVSSEFISKNRVLAKTNIGKSRSKIVTANVLRVRTQPNTSSAIMGRVYEGKVLQVIGEDNGWLKINHNGKVGYVSSQFVKDSGSNGSDNNNGEFQVASGDYKVNVSSLRVRTGPSTSHTILGSMYKGQVVPVTGEVQNWFKINYKGQDAYISKDYISKSGSNANEQQNNVTVQADGIYIVDATSLRVRTGPATYHSVIGGVLTGRTLQVTGVENGWLKINHNGRTGYVSSEYVKFVKRGTPPKAETSNPSTGATVDDYYVNVSVLNVRSGAGTNHGVIGALSKGIKVQVLFEQNGWKKINYNG…
A0A2I0XLY5|A0A2I0XLY5_STAPS	GYHRAFDVYSNATNDVPAVTSGTVIEANDYGNFGGTFVIRDANDNDWIYGHLQRGSMRFVVGDKVNQGDIVGLQGNSNYYDNPMSAHLHIQLRPKDALKDEKS	MLTAIDYLTKRGWKISSDPRTYDGYPKNYGYRNYIENGINYDEFCGGYHRAFDVYSNATNDVPAVTSGTVIEANDYGNFGGTFVIRDANDNDWIYGHLQRGSMRFVVGDKVNQGDIVGLQGNSNYYDNPMSAHLHIQLRPKDALKDEKSQVCSGLAMEKYDITNLNKKQDKSKNGSVKELKHIYSNHIKGNKITAPKPSIQGVVIHNDYGSMTPSQYLPWLYARENNGTHVNGWASVYVNRNEVLWYHPTDYVEWHCGNQWANANLVGFEVCESYPGRISDALFLENEEATLKVAADVMKSYGLPVNRNTVRLHNEFFGTSCPHRSWELHVGKGAPYTTANINKMKDYFIKRIKHYYDGGKLEVSKVATIKQSDVKKEVKKQEAKQVVKATDWKQNKDG…
A0A2J9B582|A0A2J9B582_BACTU	QMHYGIDIAAQGNVSIQAAAAGKVVKSYYSASYGNVVFIAHQINGKLYTTVYAHMKDRTVQAGDQVQAGQLVGHMGNTGHSYGQHLHFELHNGEWNFEKTNAVNP	MNMKATALTATTVAIASLLPSMGETNVQTANAEQLSTVKTGYVKVDQVALHTKDNTNSSSIDTIRFNTKVNILETTNDWYKVSVNNKVGYVQKDSILLKNKLQSNNQYIVNANALNVRSEPNLESSILDVLPNGKFVTIQEEQGEWYKILHNGKTGYVQKAFVSNGSQPLVKGITVQNNTKYTVATPKLNVRSNASTSSALLGSLQNGTQLQVVETVGTWYKIRFGTGYGYVAKHYVVQNQTQSQAQTNQPTSIPAVFKFPTQGRISSTFDIRWEQMHYGIDIAAQGNVSIQAAAAGKVVKSYYSASYGNVVFIAHQINGKLYTTVYAHMKDRTVQAGDQVQAGQLVGHMGNTGHSYGQHLHFELHNGEWNFEKTNAVNPLPYLVR
A0A2J9B6U0|A0A2J9B6U0_BACTU	QMHHGLDIAAPGTVPVVAAAEGVITRSYYSTSYGNVVFISHNINGQTYTTVYAHLKSRSVSAGQKVKQGQQLGIMGNTGQSEGQHLHFEIHKGEWNAQKSNAMDP	MKKILASVAVASVTGSVFISTAQAKNTVIPKDMKHEQPTDVVTYENQVTVNTNALRVRTQPNTSSVIMGRVYEGKALQVIGEENGWLKINHKGKTGYVSSEFVSENSVSVKTNVSIIRSKTVTANVLRVRTQPNTSSAIMGRVYEGKALQVIGEENGWLKIKHNGKVGYVSSQFVIDGTSNGSDKNNGKVQVASGNYKVNVSSLRVRTGPSTSHTILGSIHKGQVVQVTGEVQDWVKINYSGQTAYISKDYISKNGSNANVDQTNEQQKHVMVQTEGTYIVDATSLRVRTGPATYYSVIGGVLNGQTLQVTGVENGWLKINHNGRTGYVSSEYVKFVKGGTSTKPETSNPSTGATVGDYYVNVNVLNVRSGAGTNHGVIGALSKGKKVQVLLEQNGWLK…
A0A2J9BA08|A0A2J9BA08_BACTU	QMHYGIDIAAPGNVSIQAAAAGKVVKSYYSASYGNVVFIAHQINGKLYTTVYAHMKDRTVQAGDQVQTGQLIGHMGNTGHSYGQHLHFELHNGEWNFEKTNAVNP	MNMKATALTATTVAIASLLPSMGETNVQKANAEQLSNIKTGYVKVDQVALHTEDNVKSTSIDTIRFNTKVNILETTNGWYKVSVHNKVGYVQKDAILLKNKLQSNDQYIVNANALNVRSEPNLESSILDVLPNGKFITVQEDQGEWYKISHNGQTGYVQKAFISNGSQPLVKGITVQNNTKYTVATPNLNVRSTASTSSALLGSLQNGTQVQVVETVGTWYKIRFGTGYGYVAKHYVVQNQPQAKTDQPSSIPAAFKFPAQGRISSTFDIRWEQMHYGIDIAAPGNVSIQAAAAGKVVKSYYSASYGNVVFIAHQINGKLYTTVYAHMKDRTVQAGDQVQTGQLIGHMGNTGHSYGQHLHFELHNGEWNFEKTNAVNPLPYLVR
A0A2K1RX67|A0A2K1RX67_9BACI	QMHYGIDIAAQGNVSIQAAAAGKVVKSYYSASYGNVVFIAHQINGKLYTTVYAHMKDRTVQAGDQVQAGQLVGHMGNTGHSYGQHLHFELHNGEWNFEKTNAVNP	MNMKATALTATTVAIASLLPSMGETNVQTANAEQLSNVKTGYVKVDQVALHTKDNTNSLAIDTIRFNTKVNILETTNGWYKVSVNNKVGYVQKDSILLKNKLQSNNQYIVNANALNVRSEPNLESSILDVLPNGKFVTIQEEQGEWYKILHNGKTGYVQKAFVSNGSQPLVKGITVQNNTKYTVATPKLNVRSNASTSSALLGSLQNGTQLQVVETVGTWYKIRFGTGYGYVAKHYVVQNRTQSQAQTTQPTSIPAVFKFPTQGRISSTFDIRWEQMHYGIDIAAQGNVSIQAAAAGKVVKSYYSASYGNVVFIAHQINGKLYTTVYAHMKDRTVQAGDQVQAGQLVGHMGNTGHSYGQHLHFELHNGEWNFEKTNAVNPLPYLVR
A0A2K3I1Q5|A0A2K3I1Q5_9BURK	RPFNSLDFSGGNGQVLAARDGTLYKSCERNGSAIVKVVHDNGYTSTYYHMVQLTQAGSGTRVRQGQYLGRVGNGLPCGGQTTGPHVHFALSQGGSDVPVN	MVWRGASDSITRWLAAPLIAAGLTGAASAAPVDMPDLRHAVRQAFSARLGKQAPAAPAVRDDLIESVRSDPEAGWVLGTVTQVVPNDTPAYPVTKLFIARRASEGWAVGIEGTDAFYTLAAASPAKLLAGDERAHLNAGRAPTAPPRKAVPAQTGLALPWQQGTAWYWTGGAHGWSGDSRPFNSLDFSGGNGQVLAARDGTLYKSCERNGSAIVKVVHDNGYTSTYYHMVQLTQAGSGTRVRQGQYLGRVGNGLPCGGQTTGPHVHFALSQGGSDVPVNGKTIGGWQFFEGSNAYSGYAVRNQRRVSVQASLTNYGADDSGGPTEPSRPVKATVQSPGPVNLRSAPSLSASIVGTVANGAAVQLACYAYGDTVQGNWGATRLWYRLDSNRWVSDGFVYT…
A0A2K3W769|A0A2K3W769_STACR	GYHRAFDLYTNETNDVPAVTSGTVVESNDYGNFGGTLVIKDANGNDWIYGHLQRGSLRFIVDDKVNQGDIVGLQGSSNYYDNPMSAHLHLQLRPKDAPKDE	MLTAIDYLTKKGWIISSDPRTYDNYPKNYGYRDYTENGINYDAFCGGYHRAFDLYTNETNDVPAVTSGTVVESNDYGNFGGTLVIKDANGNDWIYGHLQRGSLRFIVDDKVNQGDIVGLQGSSNYYDNPMSAHLHLQLRPKDAPKDEKSQVCSGLPMEKYDISNLNKKQDKSKNGSVKELKHIYSNHIKGNKITAPKPSIKGVVIHNDYGSMTPSQYLPWLYARENNGTHVNGWASVYANRNEVLWYHPTDYVEWHCGNQWANANLIGFEVCESYPGRISDALFLENEEATLKVVADVMKSYGLAVNRTTVRLHNEFFGTSCPHRSWEIHVGKNASYTTANINKMKDYFIKRIKHYYDGGALKVNKSETIKQEDVKQKVKQQEKKQVVTKTDWNKNKYG…
A0A2K3ZGT5|A0A2K3ZGT5_9STAP	GYHRAFDLYSNDTNDVPAVTSGTVITSETHGNFGGTIEIRDANGNDWIYGHLQRHSLRFIKGDKVKQGDVVGLQGSSNYYDNPMAVHLHLQLRPKGTDLLN	MKTAIDYLTSKGWKISSDPRTYDNYPNNYGYRNYTEKGINYDAFCGGYHRAFDLYSNDTNDVPAVTSGTVITSETHGNFGGTIEIRDANGNDWIYGHLQRHSLRFIKGDKVKQGDVVGLQGSSNYYDNPMAVHLHLQLRPKGTDLLNEKKEICSGIPIEKYDITKLGQDVDKSENGGSDDLKHIYSNHINGNKITLPKQSISGVVIHNDYGSKTPSQYLPWLYSREQNGTHVNGFASVYVNRNEVLWYHPTNYIEWHCANFWANSNLIGFEVCESYPGHISDEKFIENEEATLKTAAAVMKSYKLPVNRNTVRLHRQYFATSCPHRSWDIHVGVGAPNTAANRNKLVDYFIKRIKHYYDGGEIPKIDDKIVKTVKPEHVEKKVEKHKREAEKPQTNWKR…
A0A2K4AQ66|A0A2K4AQ66_STAIN	GYHRAFDVYSNETDDVPAVTSGTVIEANDYGNFGGTFVIQDANGNEWIYGHLQRGSMRFVVGDKVNQGDIIGLQGNSNYYDNPMSAHLHLQLRPKDAKNDEKS	MLTAIDYLTKRGWKISSDPRKYDGYPKNYGYRNYIENGINYDKFCGGYHRAFDVYSNETDDVPAVTSGTVIEANDYGNFGGTFVIQDANGNEWIYGHLQRGSMRFVVGDKVNQGDIIGLQGNSNYYDNPMSAHLHLQLRPKDAKNDEKSQVCSGLAMEKYDISKLNVKQDKSKNGSVKELKHTYSNHIKGNKITAPKPSIQGVVIHNDYGSMTPSQYLPWLYARENNGTHVNGWASVYANRNEVLWYHPTDYIEWHCGNQWANANLIGFEVCESYPGRISDELFLENEEATLKVAADVMKSYSLPVNRNTVNLHNQYFGTSCPHRSWELHVGKGAPYTTANQNKLKDYFIKRIKHYYDGGKLEVSKAATIKQSDVKQEVKKQEAKQTVKATDWKQNKDG…
A0A2K4AVF6|A0A2K4AVF6_STAIN	GYHRAFDVYSNATNDVPAVTSGRVIEANDYGNFGGTFVVKDANGNEWIYGHLQRGSMRFVVGDKVNQGDIVGLQGSSNYYDNPMSAHLHIQLRPKDASKDEK	MLTAIDYLTKKGWKISSDPRTYDGYPKNYGYRNYIEKGINYDEFCGGYHRAFDVYSNATNDVPAVTSGRVIEANDYGNFGGTFVVKDANGNEWIYGHLQRGSMRFVVGDKVNQGDIVGLQGSSNYYDNPMSAHLHIQLRPKDASKDEKSQVCSGLAIEKYDITNLNKKQDKSKNGRVKELKHIYSNHIKGSKITAPKPSIQGVVIHNDYGSMSPSQYLSWLYARENNGMYVNGWASVYANRNEVLWYHPTDYVEWHCGHQWANANLIGFEVCESYPGRISDKLFLENEEATLKVAADVMKSYGLPVNRNTVRLHNEFFGTSCPHRSWELHVGKGARYTTANINKMKDYFIKRIKHYYDGGKLEVSKAVTVQQSDVKHQVKKQEAKQVVKATDWKQNKDG…
A0A2K4DSE1|A0A2K4DSE1_9STAP	GMHYGVDLPMPQGTPVRAITGGTVQYAGWDQMGGGNTITVQEPDGQHSQFYMHLSGFNVAAGQTIQTGQIIGYSGNTGASTGPHLHFQRMNGYPSNETAENP	MKRNQSSRQRFGIRKLTVGVGSLIVGTCLWIHMGDSDVAEAAEVDNAEQVEQTADTQGEEQAEEPQDEIQNNEAAVTTASQQEEMKTQAEPRQVETDSGKGKQDLSETSASDEQNVEAEAETYANTNNTSSENEISTYQQDEGRQGTEESAQSNQENEEVTPTEEEKSDKDINVENSDQAATQATQQPQDEVTENETNTQESTPETTFFAMPSYGSAEWLNAYNVSYGFGSYPLPNNNGMHYGVDLPMPQGTPVRAITGGTVQYAGWDQMGGGNTITVQEPDGQHSQFYMHLSGFNVAAGQTIQTGQIIGYSGNTGASTGPHLHFQRMNGYPSNETAENPLPFLQSLGYGNGGQSGGSSSASHPGFQENQYGTLYKEEHASFTPNTSIITRKTGPFINM…
A0A2K4FAC8|A0A2K4FAC8_9STAP	GMHYGVDLPMPQGTPVRAITGGTVQYAGWDQMGGGNTITVQEPDGQHSQFYMHLSGFNVAAGQTIQTGQIIGYSGNTGASTGPHLHFQRMNGYPSNETDENP	MKRKQSSRQQFGIRKLTVGVGSLIVGTCLWIHMGDNSIAEAAEADNAEQVQQTTDAQGEVAGEEPQSNNAEEVKNNEVADATTASQQGAKDSQAVSQQQGETVSGEDEQDLSETSTSDKQNVDVEANAEEDNASSTNKAKDADYTYQQKLTDEWQQGTEDSAQSNQGNEGVTTTEEENSGDDINVEGSNQATTQATTQATQQPQDEVAESETNTQESTPETSFFAMPSYGSAEWLNAYNVSYGFGSYPLPNNNGMHYGVDLPMPQGTPVRAITGGTVQYAGWDQMGGGNTITVQEPDGQHSQFYMHLSGFNVAAGQTIQTGQIIGYSGNTGASTGPHLHFQRMNGYPSNETDENPLPFLQSLGYGNGGQSGGSSSASHTGFQENQYGTLYKEEHASFTP…
A0A2K4FCG9|A0A2K4FCG9_9STAP	GQHYGVDFVMPVGTPIKAVTGGKVLNASWDPMGGGNTLTIQEPDGKHTQFYMHLNKFNVSKGQNIKTGQVIAHSGNTGNTTGPHLHFQRMNGTPSNQTAVNP	MNSFLITQEAGKKNYGSAKWLTKHKISYGFGRYNLPNNGGQHYGVDFVMPVGTPIKAVTGGKVLNASWDPMGGGNTLTIQEPDGKHTQFYMHLNKFNVSKGQNIKTGQVIAHSGNTGNTTGPHLHFQRMNGTPSNQTAVNPLPFLKSIGYGKKATGKTPSASNGFKTNKYGTLYKSEKASFTPNTNIITRKTGPFRSMKQAGILKAGKKINYDEVMKQDGYVWLGYGSKKNRKYVPIRTWNRNTNAMGPIWGKIS
A1BZP3|A1BZP3_BACCE	QMHYGLDIAASGTVSVSAAADGVVTRSYYSESYGNVVFISHNMNGQTYTTVYAHLNSRSVSAGQSVKQGQQIGFMGNTGQSEGQHLHFEVHKGEWNAQKSNAVNP	MKKILASMAVASVAGGTVIGTAQAQTSIAPEDTQSKQASDVVTHENRVTVNVDALRVRTGPSTSNTILGLVSKEQSVPVVDETEDWYKIKYNNTEAYVNKEYATPNHIKVSTTTLRVRTGPSTSNSILGLVGEGEILQVTGEADGWYKIKYNNRDAYVSKDYVSINKSLVKSKKQKVQASRSYTVNVSSLRVRTGPSMSHPVVSVMNKGQVVQVVGEVQDWYRVKLNEGFAYINKDYVSRGTNNTANLPQSIQTESVQQNGTYIVDAAVLRVRTGPANYHPVIGGVLKGQSLQVVDIENGWYKIKYNNRTGYVSGEFVKFLKGSSTQEQTQTKEKLEQAQQPNHEQEKQEVAQQSTREQEKQEVAQQPTREQEKQEVVQQPTREQEKQEPAQNYYVKSS…
A3U569|A3U569_CROAH	RSHKGVDIFVERGTPVIAAVDGYVSSTGNKGLGGKQVWLRDGLFGASLYYAHLDSIATQSGKKVKIGDTLGFVGNTGNAKYTPPHLHFGIYKGYNGAVNP	MNKQIFITLSVCLVIVSCKQLTKATDFITQPTAKEIYARDFEDTDVVFNTWTKNFEVSKNDSLKINLPYLEQVQLHSTNLQSYSYNINLSEGELFNLQIESDVDSIQFFSELFKIEGDSITSFKSLIKSKPNETNMSVPIKESATYKLIIQPEIYASTKASLKIFTSPTYYFPVAGKTSKAIQSFWGASRDGGKRSHKGVDIFVERGTPVIAAVDGYVSSTGNKGLGGKQVWLRDGLFGASLYYAHLDSIATQSGKKVKIGDTLGFVGNTGNAKYTPPHLHFGIYKGYNGAVNPLPFIKNAEIPETDNLFVAITPKAIIKNSVANIRIGPSSKFDKITQLKRNDTITVLGKQDDWLHIKTGDGQKAFVFKTLTQSLP
A3XH15|A3XH15_LEEBM	RSHEGVDIFAKRGTPVVASVDGYVSRTGNRGLGGKQVWLREGLFGNSLYYAHLDSIIATSGQRVKVGDTLGLVGNTGNARTTPPHLHFGVYSRGAINP	MKNHLLKFIGVILVFLCFSCGKLTQVTDVITQPTAREVYARNFDADSLPYRLWTNAFQNALNDSLQITSPYQETGIFNSEIHPVYGYDLDLERGRSYTFSIQTDTLQPKVFIDLYEKTSDSIRPYKLVQQADDKATTLDFSPKNSGTYKVLFQPELNSVSSFAIRIQSKPSYYFPVSGASAKSIQSFWGAARDGGKRSHEGVDIFAKRGTPVVASVDGYVSRTGNRGLGGKQVWLREGLFGNSLYYAHLDSIIATSGQRVKVGDTLGLVGNTGNARTTPPHLHFGVYSRGAINPLPFVKEEPELPALDTSTEFYKTYTITTAQANLRSSASAKSQKIGALARKDTVRLLGKSADWLHIETSAAQRAFVHQSLVKAL
A8EK02|A8EK02_BURPE	RPFNSLDFSGGNGQVLAARDGTLYKSCERNGSAIVKVVHDNGYTSTYYHMVQLTQAGSGTRVRQGQYLGRVGNGLPCGGQTTGPHVHFALSQGGSDVPVN	MTFTDEGGDFMGPMVWRGASDSITRWLAAPLIAAGLTGAASAAPVDMPDLQHAVRQAFSARLGKQAPAAPAVRDDLIESVRSDPEAGWVLGTVTQVVPNDTPAYPVTKLFIARRASEGWAVGIEGTDAFYALAAASPAKLLAGDERAHLNAGRAPTAPPRKAAPAQTGLALPWQQGTAWYWTGGAHGWSGDSRPFNSLDFSGGNGQVLAARDGTLYKSCERNGSAIVKVVHDNGYTSTYYHMVQLTQAGSGTRVRQGQYLGRVGNGLPCGGQTTGPHVHFALSQGGSDVPVNGKTIGGWQFFEGSNAYSGYAVRNQRRVSVQASLTNYGADDSGGPTEPSPPVKATVQSPGPVNLRSAPSLSASIVGTVANGAAVQLACYAYGDTVQGNWGATRLWYRL…
A8ZW22|A8ZW22_DESOH	NFRSGIDIAARQGEPIHAVYQGQVLYADWFKGYGNMLILDHGDGFYTVYAHAQELFKKKGDPVATHEVIATVGETASMTGTSLYFEVRHRGTPEDP	MQTAEIRASLLNMRARPDRDATRVGVLKKGTQVTVLDDTGEWLKISYDNRAGYIRNRSDYVRLNPPPPARQIEELKEKARQIDREIETHKKEIAVYGQQEVELVAGLHDIDRSLNRSQTQIDAISAAVDAAARKIEENRKAARVLEQRIEKNRHQAARRLTALYKLELMGAMNLLGSAESMFSFLKTRRDIERICEHDAAVLEQYLSDKTRLSALTKELHAEKAEKETLESELKRQRVVLDKEKARRQRLLVDIREEGALRQATIASLKQAAKDLDKTIAALHEEMARAPVKGDGSFPRHKGLLKMPVNGRIISKFGKYKNPELNIVNFRSGIDIAARQGEPIHAVYQGQVLYADWFKGYGNMLILDHGDGFYTVYAHAQELFKKKGDPVATHEVIATV…
A9AVQ8|A9AVQ8_HERA2	RFHNGIDIANRKGTPISAARRGTVIEAGWCSGYGYCVKISHGSGMVTEYGHMMSNPVVSEGQEVEAGQLIGYMGSTYDRAGGGYSTGVHLHFTIKVDGTAVNP	MTEKRTPRRRVQRAQTQNNAEVILLPAPNHTTTAFRQKSDTGRIESLNRGGRSAQRRRKQEQRAASIARSSLAQIAGTPTRAPQAISEPKQPRRSFKAAAQSVRQRLQLQRRLVAHSVILLAACVVAWGRGFPLNPVSDNATNQAIPEVLAAAQLVDEVEAGNFQRVVIPISATQPQSVGGGEHEVVVDVGPALIKPAPERGPAFVATHLVANEETIADIAAKYTITPESLIAANNLTGPVAIGETLRIPRVSGVPHTVSEGETITDIAERYSVGADVIMTFPPNGLDQGQALIAGREIFVPGASLAGVQNVSVRGAIDSINQKSQAAAIVLADRTNLREGPGTAYEKIVKVNAGERLQLIAKHEVWVKIRQSDGEVAWVAREVVSIPEEVWSALEETD…
A9KQU1|A9KQU1_LACP7	TYHKGLDIGGAYGSSIVSVLAGRVVGTGYNSTSGRYVEISHGNGVETRYLHCSKILVNVGDYVDQGQTIALVGSTGISTGAHLHFSLLINGNNVNP	MKKRVIMQAATLFIALFLWNQATTVASAKDTSSATINTENTLSGGGIGGMSMVIDNYYDARLSESGISINNVTTTILVGGEPLAPKEFPPIQFQGLAIANVDDYVNIRSGASADSSLAGRLYRGSAATIVGVEGDWTRIVSGKVEGYIKSDYLSTGDNAVKLAQKCYVQYAQATCITLNVRTAPSENSTRLGQIAKGEKLEILEILDEWVKVDYNETDAYVSKSYVDFVYNFKYAKSMDEIKTDINCMVWPLPSDHNIYAYYGYRKAPTAGASTYHKGLDIGGAYGSSIVSVLAGRVVGTGYNSTSGRYVEISHGNGVETRYLHCSKILVNVGDYVDQGQTIALVGSTGISTGAHLHFSLLINGNNVNPYPYLKSVH
A9VFK6|A9VFK6_BACWK	QMHYGIDIAAQGNVSIQAAAAGKVVKSYYSASYGNVVFIAHQINGKLYTTVYAHMKDRTVQAGDQVQTGQLVGHMGNTGHSYGQHLHFELHNGEWNFEKTNAVNP	MNMKATALTATTIAIASLLPSMGESDIQTAAAKQPSTVKTGYVKIDNVALHQNSHTDSAIVDTIRFNSPVTILETVQDWYKVSVNNKTGYMKKDAILFKKNVQPKSQYIVNANALNVRSEPNTESSILDILPNGQFITIQGEQGDWYKILHNGQIGYVQKTFVSNGSTPLVKGVTVQGSPSYTVATPKLNVRSNASTSGTLLGSLQNGTQVQVVETVGTWYKIRFGTGYGYVAKHYVVQNQNQAQAKTAQPASIPAVFKFPTQGKISSTFDMRWEQMHYGIDIAAQGNVSIQAAAAGKVVKSYYSASYGNVVFIAHQINGKLYTTVYAHMKDRTVQAGDQVQTGQLVGHMGNTGHSYGQHLHFELHNGEWNFEKTNAVNPLPYLVR
A9WA90|A9WA90_CHLAA	GFHNGIDIANRAWTPIVAASSGRVREAGWCSGYGYCVKIRHPGGIETIYGHLIAQPVVRVGQEVSAGQLIGYMGSTYDRAGGGYSTGVHLHFTILVNGRAVNP	MHVVFHHPPWLERWLRSKRRLAAARRTVRHVRDGYWVATQPSVEGSIRSRALRWQLRLSRQLAHILLIVGVLGVLIVDRTLPLQSLTNPREVSDAIVTQLSSVVPAEQIVRIAPAVRHTPSKTVEPEPIAPALRAPQPVLTAFQTTHMLAENETLAEVAERYQIPLSTLVWTNQLDRGDALRVGQPLRIPHLAGLTHTVVEGETLAGLAERYGVAPEAIATFAPNRLPGGQLVIGREIFIPGGRLPWSNEQEAAFAQRRAEPVGIVLVDETNVRSGPSTDHPRQAQLAAGRQVALRGRYNDWVKIEIGDITGWIRSDLLEVDPAQVAALPEVRDFPPPPPRWVWPARGVLTSGFGPRWGGFHNGIDIANRAWTPIVAASSGRVREAGWCSGYGYCVKIR…
B0SKK4|B0SKK4_LEPBP	AFHSGIDLPAPIGTPIKAVSDGKVWRTITTSGGYGVLTIISHKNNIFTYYAHQSERQVKEGDTVRSGDIIGQVGNTGKSTGPHLHFEVRKGPDQQALDP	MKTLQTVFLTLILTLCNISIWSQSNLEDRDKERQSGLIKTNQKKQEEILQKYNDFVSKVQSRFPGLKISSSPIDLKMAEGISDHNNAPGALDKKPKSITAIASDHFYLQLEPSIQPNARSQVKIKKGDPLEVVLVLKQDVTDKKEGSHWVLVRTKSKKEGYITQDLLQPTKPTVKSRNTEGNSLDLSALPSRTTNANVTDVKKGKEMWVNASSLNMRGEPDVNGYVIARLPKGQKVSIESSTTNEETIDGISSNWYQVSSAYGNGWVFGGYLSTSEVVSYEIQPGETSFPQENPDELKTGEKRFVRSTNLRMRDEPNDYGSVITSIPGDEKLKILDIKKEIETIAGVRSKWIYVNWNDEWEGWVFGGFVSKERGPLVDSDDISKYFQIPVDNERYVSSS…
B1YEQ5|B1YEQ5_EXIS2	TFHNGIDYGAPKGTPVYATAAGKVITSQLKGAYGNYVMVKHSIDGASFTSLYAHMNSRSVSVGQSVSKGQLLGTVGQTGNAFGTHLHFELHRGTYVYSATSAASSVNP	MKKLFTTLTVSAIAVAGFSTYAVPKADAATFYKVKVMNDGLRARTGPATTYGIITGLDKGDTYKYLGRTGNWTKILYGSRKVYVSSTYVKKYSVTTSYKIKIMVDNLRVRSSSSTSSSQVGIVNSGQTFRYLGRTGDWIKFLYNGNKRFVHADYVKKYTVTSLTNSGGATKASNDFITPTSGPITQGYGQASGVYGYTFHNGIDYGAPKGTPVYATAAGKVITSQLKGAYGNYVMVKHSIDGASFTSLYAHMNSRSVSVGQSVSKGQLLGTVGQTGNAFGTHLHFELHRGTYVYSATSAASSVNPLNYL
B1YEQ6|B1YEQ6_EXIS2	TFHNGIDIAAAAGKTVRATASGRVIKSGYQGAYGNYVMMKHKVNGSTYTSVYAHLSKRSVYTGQSVAKGSKIGNVGSTGNSTGSHLHFELHRGGYIYSGTSAVN	MKRILTTVTMSALVVSGFASTGTGKVEAASSSSYKVKVMADGLRVRTGPSTKYKIVGGVNAGKTFKYYGKKGKWTKISYGGKKRYVYSSYVKRYSIGKKATAKKASHSTGFLRPTSGRISQGYGKASGRYGYTFHNGIDIAAAAGKTVRATASGRVIKSGYQGAYGNYVMMKHKVNGSTYTSVYAHLSKRSVYTGQSVAKGSKIGNVGSTGNSTGSHLHFELHRGGYIYSGTSAVNTINPLSVL
B1YLS7|B1YLS7_EXIS2	TFHNGIDIGAPTGTPVYASAGGTVITSRYYGAYGNHIMMKHTVNGVSYTTVYAHLNSRSVYVGQTIAKGTKIGTIGATGNAFGAHLHFEMHRGSYVYSGTYAANSVNP	MKRLLTTMTMTALMVSGFSALPTQKAEAATTYKVKITADGVRVRTGPSTAYRVVGSVNSGQTFNYLGVSGSWTKISYGGTARYVSSTYAKKYSVTTSTKASSGFSRPASGPITQGYGGASGVYGYTFHNGIDIGAPTGTPVYASAGGTVITSRYYGAYGNHIMMKHTVNGVSYTTVYAHLNSRSVYVGQTIAKGTKIGTIGATGNAFGAHLHFEMHRGSYVYSGTYAANSVNPLNYFN
B3ZFN0|B3ZFN0_BACCE	KMHHGLDIAASGTVPVVAAAEGVITRSYYSTSYGNVVFISHNINGQTYTTVYAHLKSRSVSAGQKVKQGQQLGIMGNTGQSEGQHLHFEIHKGEWNAQKTNAMNP	MKKILASVAVASVTGSVFISTAQAKNTVIQKEAKHEKPTDVVKYENQVTVNTNALRVRTQPNTSSTIMGRVYEGEVLQVIGEENSWLKINHKGKTGYVSSEFVSESSVSAKTNVSMSRSKTVIANVLRVRTQPNTSSAIMGRVYEAKALQVIGEENGWLKIKHNGKVGYVSSQFVIDGTSNGSDKNNGKVQVASGNYKVNVSSLRVRTGPSTSHTILGSVHKGQIVQVTGEVQDWVKINYSGQTAYISKDYISKNDFNVNVDQTNEQQKNVTVQTDGTYIVDATSLRVRTGPATYHSVIGGVLNGRILQVTGVENGWLKINHNGRTGYVSSEYVKFVKGNTPSKPETSNPSTGATVDDYYVNVNVLNVRSGAGTNHGVIGALSKGIKVQVLFEQNGWGK…
B3ZGT4|B3ZGT4_BACCE	QMHYGIDIAAQGNVSIQAAAAGKVVKSYYSASYGNVVFIAHQINGKLYTTVYAHMKDRTVQAGDQVQAGQLVGHMGNTGHSYGQHLHFELHNGEWNFEKTNAVNP	MNMKATALTATTVAIASLLPSMGETNVQTANAEQLSNVKTGYVKVDQVALHTKENANSSSIDTIRFNTKVNILETTNGWYKVSVNNKVGYVQKDSILLKNKLQSNNQYIVNANALNVRSEPNLESSILDVLPNGKFVTIQEEQGEWYKILHNDKAGYVQKAFVSNGSQPLVKGITVQNNTKYTVATPKLNVRSNASTSSALLGSLQNGTQLQVVETVGTWYKIRFGTGYGYVAKHYVVQNQTQSQTQTAQPTSIPAVFKFPTQGRISSTFDMRWEQMHYGIDIAAQGNVSIQAAAAGKVVKSYYSASYGNVVFIAHQINGKLYTTVYAHMKDRTVQAGDQVQAGQLVGHMGNTGHSYGQHLHFELHNGEWNFEKTNAVNPLPYLVR
B3ZU82|B3ZU82_BACCE	QMHYGIDIAAQGNVSIQAAAAGKVVKSYYSASYGNVVFIAHQINGKLYTTVYAHMKDRTVQAGDQVQAGQLVGHMGNTGHSYGQHLHFELHNGEWNFEKTNAVNP	MNMKATALTATTVAIASLLPSMGETNVQTANAEQLSNVKTGYVKVDQVALHTKDNVNSSSIDTIRFNTKVNILETTNGWYKVSVNNKVGYVQKDSILLKNKLQSNNQYIVNANALNVRSEPNLESSILDVLPNGKFVTIQEEQGEWYKILHNGKAGYVQKAFVSNGSQPLVKGITVQNNTKYTVATPKLNVRSNASTSSALLGSLQNGTQLQVVETVGTWYKIRFGTGYGYVAKHYVVQNQTQSQTQAAQPTSIPAVFKFPTQGRISSTFDMRWEQMHYGIDIAAQGNVSIQAAAAGKVVKSYYSASYGNVVFIAHQINGKLYTTVYAHMKDRTVQAGDQVQAGQLVGHMGNTGHSYGQHLHFELHNGEWNFEKTNAVNPLPYLVR
B3ZUZ7|B3ZUZ7_BACCE	KMHHGLDIAASGTVPVVAAAEGVITRSYYSTSYGNVVFISHNINGQTYTTVYAHLKSRSVSAGQKVKQGQQLGIMGNTGQSEGQHLHFEIHKGEWNAQKTNAMDP	MKKILASVAVASVTGSVFISTAQAKNTVIQKEAKHEKPTDVVKYENQVTVNTNALRVRTQPNTSSTIMGRVYEGEVLQVIGEENSWLKINHKGKTGYVSSEFVSENSVSAKTNVSMSRSKTVIANVLRVRTQPNTSSAIMGRVYEGKALQVIGEENGWLKIKHNGKVGYVSSQFVIDGTSNGSDKNNGKVQVASGNYKVNVSSLRVRTGPSTSHTILGSVHKGQIVQVTGEVQDWVKINYSGQTAYISKDYILKNDFNANVDQTNEQQKNITVQTDGTYIVDATSLRVRTGPATYHSVIGGVLNGRILQVTGVENGWLKINHNGRTGYVSSEYVKFVKGNTPSKPETSNPSTEATVGDYYVNVNVLNVRSGAGTNHGVIGALSKGIKVQVLFEQNGWGK…
B4W5I1|B4W5I1_9CYAN	SYHGAIDIASPLGTNVKSLVEGEIVFTNPSYFGVVSIKDKHGRYHIYKHLDSVNVFVGQQVKKGDIVGKTGGRGNSRYSFAAHLHYEVTRAPYYKYGAAQTP	MKSVTGGSYTTPTGSSRKDWYQVEANGKKGYVAAYYVDVTSDNPSPSQPSGFHAESFSGWVGPEIGVALRNSPKHSDRSGLAEPYKKTLHFDGWKYGESVTDIWTGKSDALWYRYWSNGKAYWVPSAYIFGYPKSKPPIQPGGNPGGGTTSKPGHVNDKVGGVPLRLRSGPYLSKSIIGKLSKGTNLTILEQVSGQAYEPGNRTNWYKVKVNGKTGYVAAYYVSEGSSNGGGNNGGNNNYLNSLASWSDWNWEDSINSAADFNYIKNNPSSDIGKLYRDLSNDLFGRYFPPTGAYISDDYKRATGLNSYHGAIDIASPLGTNVKSLVEGEIVFTNPSYFGVVSIKDKHGRYHIYKHLDSVNVFVGQQVKKGDIVGKTGGRGNSRYSFAAHLHYEVTRAP…
B7HIU4|B7HIU4_BACC4	KMHHGLDIAASGTVPVVAAAEGVITRSYYSTSYGNVVFISHNINGQTYTTVYAHLKSRPVSAGQKVKQGQQIGIMGNTGQSEGQHLHFEIHKGEWNAKKSNAMDP	MKKILASVAVASVTGSVFISTAQAKNTVIPKDTKHEQTTDVVKYENQVTVNTNALRVRTQPNMSSAIMGRVYEGEVLQVIGEENSWLKINHKGKTGYVSSEFVSGNNVSAKTNVSMSRSKTVTANVLRVRTQPNTSSAIMGRVYEGKALQVIGEENGWLKINHNGEVGYVSSQFVIDGSSNGSDNNNGKVQVASGNYKVNVSSLRVRTGPSTSHAILGSIHKGQVVQVTGEIQDWVKINYSGQTAYISKDYISKSGSNANVDQTNEQQKNVTVQTDGTYIVNATSLRVRTGPATYHSVIGGVLNGRILQVTGVENGWLKINHNGRTGYVSSEYVKFVKGGTPSKPETSNLSTGATVGDYYVNVNVLNVRNGAGTNHGVIGALSKGIKVQVLFEQNGWLK…
B7JJL5|B7JJL5_BACC0	KMHHGLDIAASGTVPVVAAAEGVITRSYYSTSYGNVVFISHNINGQTYTTVYAHLKSRSVSAGQKVKQGQQLGIMGNTGQSEGQHLHFEIHKGEWNAQKSNAMDP	MKKILASVAVASVTGSVFISTAQAKNTVIQKEAKHEKPTDVVKYENQVTVNTNALRVRTQPNTSSTIMGRVYEGEVLQVIGEENSWLKINHKGKTGYVSSEFVSENSVSAKTNVSMSRSKTVIANVLRVRTQPNTSSAIMGRVYEGKALQVIGEENGWLKIKHNGKVGYVSSQFVIDGTSNGSDKNNGKVQVASGNYKVNVSSLRVRTGPSTSHTILGSVHKGQIVQVTGEVQDWVKINYSGQTAYISKDYISKNDFNANVDQTNEQQKNITVQTDGTYIVDATSLRVRTGPATYHSVIGGVLNGRILQVTGVENGWLKIKHNGRTGYVSSEYVKFVKGNTPSKPETSNPSTGATVGDYYVNVNVLNVRSGAGTNHGVIGALSKGIKVQVLFEQNGWGK…
B7JRA3|B7JRA3_BACC0	QMHYGIDIAAPGNVSIQAAAAGKVVKSYYSASYGNVVFIAHQINGKLYTTVYAHMKDRTVQAGDQVQAGQLVGHMGNTGHSYGQHLHFELHNGEWNFEKTNAVNP	MNMKATALTATTVAIASLLPSMGETNVQTANAEQLSNVKTGYVKVDQVALHTKDNANSSSIDTIRFNTKVNILETTNGWYKVSVNNKVGYVQKDSILLKNKLQSNNQYIVNANALNVRSEPNLESSILDVLPNGKFVTIQEEQGEWYKISHNGKAGYVQKAFVSHGSQPLVKGITVQNNTKYTVATPKLNVRSNASTSSALLGSLQNGTQLQVVETVGTWYKIRFGTGYGYVAKHYVVQNQTQSQTQTAQPTSIPAVFKFPTQGRISSTFDMRWEQMHYGIDIAAPGNVSIQAAAAGKVVKSYYSASYGNVVFIAHQINGKLYTTVYAHMKDRTVQAGDQVQAGQLVGHMGNTGHSYGQHLHFELHNGEWNFEKTNAVNPLPYLVR
B8GCH7|B8GCH7_CHLAD	GFHNGIDIANVAWTPIVAASRGWVYEAGRCSGYGYCVKIRHPGGIETIYGHLVTRPVVQVGQEVSTGQLIGYMGSTYDRAGGGYSTGVHLHFTILVNGRAVNP	MQVIFNHPPWFERWMRSRRRLATARYTVRRLRNRTIVSVLRPPDVAPLPVVQWRFRLSRQVGHGFLLLAVIVMLAVDYSFPWQQLITGRHQVHTPSVATVVATSAEQAVGVARAVRVTASVAREPEPIAPALRAPVPVVTAYRTTHLLAEGETLAEVAARYQIPLSTLVWTNGLDRGDALRVGQPLRIARLAGVTHTVEAGETLAALAERYGVAPEAIATFAPNRLRNGQLIVGQEIFIPGGRLAWSPEQEAAFAQRKAEPVGIVLANETNVRSGPSTDHQRLAQLTAGRQVALRGRYGDWVLVALGETIGWIRSDLLELDPEQVAALPEVRDFPPPPPRWVWPAQGVLTSGFGPRWGGFHNGIDIANVAWTPIVAASRGWVYEAGRCSGYGYCVKIRH…
B9J515|B9J515_BACCQ	QMHYGIDIAAQGNVSIQAAAAGKVVKSYYSASYGNVVFIAHQINGKLYTTVYAHMKDRTVQAGDQVQAGQLVGHMGNTGHSYGQHLHFELHNGEWNFEKTNAVNP	MNMKATALTATTVAIASLLPSMGETNVQTANAEQLSNVKTGYVKVDQVALHTKDNANSSSIDTIRFNTKVNILETTNGWYKVSVNNKVGYVQKDSILLKNKLQSNNQYIVNANALNVRSEPNLESSILDVLPNGKFITIQEEQGEWYKILHNGKTGYVQKAFVSNGSQPLVKGITVQNNTKYTVATPKLNVRSNASTSSALLGSLQNGTQLQVVETVGTWYKIRFGTGYGYVAKHYVVQNQTQSQAQTTQPTSIPAVFKFPTQGKISSTFDMRWEQMHYGIDIAAQGNVSIQAAAAGKVVKSYYSASYGNVVFIAHQINGKLYTTVYAHMKDRTVQAGDQVQAGQLVGHMGNTGHSYGQHLHFELHNGEWNFEKTNAVNPLPYLVR
C2PAK5|C2PAK5_BACCE	QMHYGIDIAAQGNVSIQAAAAGKVVKSYYSASYGNVVFIAHQINGKLYTTVYAHMKDRTVQAGDQVQAGQLVGHMGNTGHSYGQHLHFELHNGEWNFEKTNAVNP	MNMKATALTATTVAIASLLPSMGETNVQTANAEQLSNVKTGYVKVDQVALHTKDNANSSSIDTIRFNTKVNILETTNGWYKVSVNNKVGYVQKDAILLKNKLQSNNQYIVNANALNVRSEPNLESSILDVLPNGKFVTIQEEQGEWYKILHNGKTGYVQKAFVSNGSQPLVKGITVQTNTKYTVATPKLNVRGNASTSGALLGSLQNGTQIQVVETVGTWYKIRFGTGYGYVAKHYVVQNQMQSQAQTAQPTSIPAVFKFPTQGRISSTFDMRWEQMHYGIDIAAQGNVSIQAAAAGKVVKSYYSASYGNVVFIAHQINGKLYTTVYAHMKDRTVQAGDQVQAGQLVGHMGNTGHSYGQHLHFELHNGEWNFEKTNAVNPLPYLVR
C2PDN3|C2PDN3_BACCE	QMHHGLDIAASGTVPVVVAADGVVTRSYYSTSYGNVVFISHNINGQTYMTVYAHLKNRSVSAGQKVKQGQQLGIMGSTGQSEGQHLHFEIHKGEWNAQKSNAMDP	MKRILASVAVVSVTGSTFIGTAQAQTSIVPKDKKNEQPTDTVIYENPVTVNTNVLRVRTQPNTSSAIMGRVYEGKVLQVIGEDNGWLKINHNGKIGYVSGEFVSKNGISAKTNVSTSRSKIVTANALRVRTQPNTSSAIMGRVYEGKAIQVIGEDNGWLKINHNGKVGYVSSQFVIDGSSNGSDNNNGKFQVASGDYKVNVSSLRVRTGPSTSHTILGSMYKGQVVPVTGEVQNWFKFNYKGQDAYISKDYISKSGSNANVDQTNEQQNNVTVQTDGTYIVDATSLRVRTGPATYHSVIGGVLNGQTLQVTGVENGWLKINHHGRTGYVSSEYVNFVKGGTPSKPETSNPSTGAAIGDYYVNVSALNVRSGAGTNYGVMGALSKGIKVQVLAEQNGWGK…
C2Q7P6|C2Q7P6_BACCE	QMHYGIDIAAQGNVSIQAAAAGKVVKSYYSASYGNVVFIAHQINGKLYTTVYAHMKDRTVQAGDQVQTGQLLGHMGNTGHSYGQHLHFELHNGEWNFEKTNAVNP	MNMKATALTATTVAIASLLPSMGETNVQKANAEQLSNVKTGYVKVDQATLHKEDNINSVSIDKIRFNTKVNILEKTNDWYKVSVNNKVGYVQKDTILLKNKLQSNNQYIVNANALNVRSEPNLESSILDVLPNGKFVTIQEEQGEWYKILHNGQTGYVQKAFISNGSQPLVKGITVQNNTKYTVATPKLNVRSNASTSSSLLGSLQNGTQVQVVETVGTWYKIRFGTGYGYVAKHYVVQNQPQSQAKTAQPSSIPAAFKFPAQGRVSSTFDMRWEQMHYGIDIAAQGNVSIQAAAAGKVVKSYYSASYGNVVFIAHQINGKLYTTVYAHMKDRTVQAGDQVQTGQLLGHMGNTGHSYGQHLHFELHNGEWNFEKTNAVNPLPYLVR
C2QNK9|C2QNK9_BACCE	QMHYGIDIAAQGNVSIQAAAAGKVVKSYYSASYGNVVFIAHQINGKLYTTVYAHMKDRTVQAGDQVQAGQLVGHMGNTGHSYGQHLHFELHNGEWNFEKTNAVNP	MNMKATALTATTVAIASLLPSMGETNVQTANAEQLSNVKTGYVKVDQVALHTKDNTNSSSIDTIRFNTKVNILETTNDWYKVSVNNKVGYVQKDSILLKNKLQSNNQYIVNANALNVRSEPNLEASILDVLPNGKFVTIQEEQGEWYKILHNGKTGYVQKAFVSNGSQPLVKGITVQNNTKYTVATPKLNVRSNASTSSALLGSLQNGTQLQVVETVGTWYKIRFGTGYGYVAKHYVVQNQTQSQAQTTQPTSIPAVFKFPTQGRISSTFDIRWEQMHYGIDIAAQGNVSIQAAAAGKVVKSYYSASYGNVVFIAHQINGKLYTTVYAHMKDRTVQAGDQVQAGQLVGHMGNTGHSYGQHLHFELHNGEWNFEKTNAVNPLPYLVR
C2TC20|C2TC20_BACCE	QMHYGIDIAAQGNVSIQAAAAGKVVKSYYSASYGNVVFIAHQINGKLYTTVYAHMKDRTVQAGDQVQAGQLVGHMGNTGHSYGQHLHFELHNGEWNFEKTNAVNP	MNMKATALTATTVAIASLLPSMGETNVQTANAEQLSNVKTGYVKVDQVALHTKDNANSSSIDTIRFNTKVNILETTNGWYKVSVNNKVGYVQKDSILLKNKLQSNNQYIVNANALNVRSEPNLESSILDVLPNGKFVTIQEEQAEWYKILHNGKAGYVQKAFVSNGSQPLVKGITVQNNTKYTVATPKLNVRSNASTSSALLGSLQNGTQLQVVETVGTWYKIRFGTGYGYVAKHYVVQNQTQSQTQTAQPTSIPAVFKFPTQGRISSTFDMRWEQMHYGIDIAAQGNVSIQAAAAGKVVKSYYSASYGNVVFIAHQINGKLYTTVYAHMKDRTVQAGDQVQAGQLVGHMGNTGHSYGQHLHFELHNGEWNFEKTNAVNPLPYLVR
C2TQQ2|C2TQQ2_BACCE	QMHYGLDIAASGTVSVSAAADGVVTRSYYSESYGNVVFISHNMNGQTYTTVYAHLNSRSVSAGQSVKQGQQIGFMGNTGQSEGQHLHFEVHKGEWNAQKSNAVNP	MKKILASMAVASVAGGTVIGTAQAQTSIASEDTQSKQASDVVTHENQVTVNADALRVRTGPSTSNTILGLVSKEQSVPVVDETDDWYKIKYNNMEAYVNKEYATPNHIKVSTTTLRVRTGPSTSNSTLGLVGEGEILQVTGEADGWYKIKYNNRDAYVSKEYVSINKSIINSKKQMVQASGNYTVNVSSLRARTGPSMSHPVVSVMNKGQVVQVVGEVQDWYKIKFNEGFAYINKDYVSRGTNNTSSLPQSLQTESVQKNGTYIVDAAVLRVRTGPANYHPVIGGVLKGQSLQVVDIENGWYKIKYNNRTGYVSGEFVKFAKGASTQEQTQKQEKSEQAQQPTQEQGKQAQQVQQPTQEQEKQEVVQHPVQEQEKQEVVQQPAKEQKKQEVVQQPAKEQ…
C2V4F4|C2V4F4_BACCE	QMHHGLDIAASGIVPIVAAAEGVVTRSYYSTSYGNVVFISHNINGQTYTTVYAHLKSSSVSAGQKVKRGQQLGIMGNTGQSEGQHLHFEIHKGEWNAQKSNAMDP	MKKILASVAVASVTGSVFISTAQAKNTVIQKDTKHEQTIDVVKYENQVTVNTNVLRVRTQPNTSSAIMGRVYEGEVLQVIGEENSWLKVNHNGKIGYVSSEFISKNGVLAKTNIGKSRSKIVTANVLRVRTQPNTSSAIMGRVYEGKVLQVIGEDNGWLKINHNGKVGYVSSQFVKDSGSNGSDNNNGKFQVASGDYKVNVSSLRVRTGPSTSHTILGSMYKGQVVRVTGEVQNWFKINYKGQDAYISKDYISKSGSNANEQQNNVTVQADGIYIVDATSLRVRTGPATYHSVIGGVLNGRTLQVTGVENGWLKINHNGRTGYVSSEYVKFVKRGTPPKPETSNPSTGATVDDYYVNVSVLNIRSGAGTNHGVIGALSKGIKVQVLFEQNGWKKINYNG…
C2VSC7|C2VSC7_BACCE	KMHHGLDIAASGTVPVVAAAEGVITRSYYSTSYGNVVFISHNINGQTYTTVYAHLKSRSVSAGQKVKQGQQLGIMGNTGQSEGQHLHFEIHKGEWNAQKSNAMDP	MKKILASVAVASVTGSVFISTAQAENTVIQKEAKHEKPTDVVKYKNQVTVNTNALRVRTQPNTSSTIMGRVYEGEVLQVIGEENSWLKINHKGKTGYVSSEFVSENSVSAKTNVSMSRSKTVIANVLRVRTQPNTSSAIMGRVYEEKALQVIGEENGWLKIKHNGKVGYVSSQFVIDGTSNGSDKNNGKVQVASGNYKVNVSSLRVRTGPSTSHTILGSVHKGQIVQVTGEVQDWVKINYSGQTAYISKDYISKNDFNANVDQTNEQQKNITVQTDGTYIVDATSLRVRTGPATYHSVIGGVLNGRILQVTGVENGWLKINHNGRTGYVSSEYVKFVKGNTPSKPETSNPSTGATVGDYYVNVNVLNVRSGAGTNYDVIGALSKGIKVQVLFEQNGWGK…
C2W4A4|C2W4A4_BACCE	QMHYGIDFTAPGNVPIHAAAAGRVIKSYYSASYGNVVFIAHHIKGKLYTTVYAHMKDRSVQVGDLVQTGDLLGYMGNTGHSFGQHLHFELHNGEWNFEKTNAVNP	MTHSTEQKNHYIVNANVLNIRSKPTINSSIIDRLPNGAFISVQETTGDWYKISYNEQVGYVKKEFVSHTSEPLVKGITTQKEPSFYVATPTLKVRSGAGTNTAVIGSLQNGTQIKIVETVGTWYKIRFGTTYGFVAKHYIIQKQPQTRQTAPSIPAVFKFPTKGTLSSTFDVRWEQMHYGIDFTAPGNVPIHAAAAGRVIKSYYSASYGNVVFIAHHIKGKLYTTVYAHMKDRSVQVGDLVQTGDLLGYMGNTGHSFGQHLHFELHNGEWNFEKTNAVNPLPYLVR
C2WI55|C2WI55_BACCE	QMHYGIDIAAPGNVSIQAAAAGKVVKSYYSASYGNVVFIAHQINGKLYTTVYAHMKDRTVQAGDQVQTGQLIGHMGNTGHSYGQHLHFELHNGEWNFEKTNAVNP	MNMKATALTATTVAIASLLPSMDETNVQKANAEQLSNIKTGYVKVDQVALHTEDNVKSTSIDTIRFNTKVNILETTNEWYKVSVHNKVGYVQKDAILLKNKLHSNDQYIVNANALNVRSEPNLESSILDVLPNGKFITVQEDQGEWYKISHNGQTGYVQKAFISNGSQPLVKGITVQNNTKYTVATPNLNVRSNASTSSALLGSLQNGTQVQVVETVGTWYKIRFGTGYGYVAKHYVVQNQPQAKTDQPSSIPAAFKFPAQGRISSTFDIRWEQMHYGIDIAAPGNVSIQAAAAGKVVKSYYSASYGNVVFIAHQINGKLYTTVYAHMKDRTVQAGDQVQTGQLIGHMGNTGHSYGQHLHFELHNGEWNFEKTNAVNPLPYLVR
C2WYI4|C2WYI4_BACCE	QMHYGIDIAAQGNVSIQAAAAGKVIKSYYSASYGNVVFIAHQINGKLYTTVYAHMKDRTVQAGDQIQTGQLLGHMGNTGHSYGQHLHFELHNGEWNFEKTNAVNP	MNMKATALTATTVAIASLLPSMGETNVQKANAEQLSNVKTGYVKVDQVALHKEDNTNSTSLDTIRFNTKVNILKTTKDWYKVSVNNKVGYVQKDAILQKNKLQSTNQYIVNANALNVRSEPNLESSILDVLPNGKFVTIQGEQGEWYKISHNGQTGYVQKAFVSNGSQPLVKGITVQNDTKYTVATPKLNVRSNASTNGTLLGSLQNGTQIQVVETVGTWYKIRFGTGYGYVAKHYVVQNQQQSQAQTAQSSAIPAVFKFPTQGKISSTFDIRWEQMHYGIDIAAQGNVSIQAAAAGKVIKSYYSASYGNVVFIAHQINGKLYTTVYAHMKDRTVQAGDQIQTGQLLGHMGNTGHSYGQHLHFELHNGEWNFEKTNAVNPLPYLVR
C2X7E6|C2X7E6_BACCE	QMHYGIDIAAPGNVSIQAAAAGKVVKSYYSASYGNVVFIAHQINGKLYTTVYAHMKDRTVQAGDQVQTGQLIGHMGNTGHSYGQHLHFELHNGEWNFEKTNAVNP	MNMKATALTATTVAIASLLPSMGETNVQKANAEQLSNIKTGYVKVDQVALHTEDNVKSTSIDTIRFNTKVNILETTNEWYKVSVHNKVGYVQKDAILLKNKLHSNDQYIVNANVLNVRSEPNLESSILDVLPNGKFITVQEDQGEWYKISHNGQTGYVQKAFISNGSQPLVKGITVQNNTKYTVATPNLNVRSNASTSSALLGSLQNGTQVQVVETVGTWYKIRFGTGYGYVAKHYVVQNQPQAKTDQPSSIPAAFKFPAQGRISSTFDIRWEQMHYGIDIAAPGNVSIQAAAAGKVVKSYYSASYGNVVFIAHQINGKLYTTVYAHMKDRTVQAGDQVQTGQLIGHMGNTGHSYGQHLHFELHNGEWNFEKTNAVNPLPYLVR
C2XPL3|C2XPL3_BACCE	QMHYGIDIAAQGNVSIQAAAAGKVVKSYYSASYGNVVFIAHQINGKLYTTVYAHMKDRTVQAGDQVQTGQLVGHMGNTGHSYGQHLHFELHNGEWNFEKTNAVNP	MNMKATALTATTIAIASLLPSMGESDIQTAAAKQPSTVKTGYVKIDNVALHQNSHTDSAIIDTIRFNSPVTILETTQDWYKVSVNNKTGYMKKDAILFKKNVQPKSQYIVNANALNVRSEPNTESSILDILPNGQFITIQGEQGDWYKILHNGQIGYVQKTFVSNGSTPLVKGVTVQGSPSYTVATTKLNVRSNASTSGTLLGSLQNGTQVQVVETVGTWYKIRFGTGYGYVAKHYVVQNQNQAQAKTAQPASIPAVFKFPTQGKISSTFDMRWEQMHYGIDIAAQGNVSIQAAAAGKVVKSYYSASYGNVVFIAHQINGKLYTTVYAHMKDRTVQAGDQVQTGQLVGHMGNTGHSYGQHLHFELHNGEWNFEKTNAVNPLPYLVR
C2Z3E4|C2Z3E4_BACCE	QMHYGIDIAAQGNVSIQAAAAGKVVRSYYSASYGNVVFVAHQINGKLYTTVYAHMKDRAVQVGDQVQAGQLVGHMGNTGHSYGQHLHFELHNGEWNLEKTNAVNP	MNMKATALTATTIAIASLLPSMGESNIQTAAAKQPSKVKTGYVKIDNVALHQNNHADSAIIDNIRFNSPVTILETTQDWYKVSVNNKTGYIKKDAILFKKNVQSKNQYIVNANALNVRSEPNTESSILDILPNGQFITIQGEQGDWYKILHNGQIGYVQKNFVSNGFTPLVKGVAVQGSPSYTVATPKLNVRSNASTSSSLLGSLQNGTQVQVVETVGTWYKIRFGTGYGYVAKHYVVQHQNQSQTKTAQPSSIPAVFKFPTQGRISSTFDMRWEQMHYGIDIAAQGNVSIQAAAAGKVVRSYYSASYGNVVFVAHQINGKLYTTVYAHMKDRAVQVGDQVQAGQLVGHMGNTGHSYGQHLHFELHNGEWNLEKTNAVNPLPYLVR
C3AMS7|C3AMS7_BACMY	QMHYGVDFTATGDKPIRAAAAGKVIKSYYSSSYGNVVFVTHYIKGKLYTTVYAHMKNRSVQAGDRVQTGQVLGQMGNTGHSTGQHLHFELHNGEWNFEKTNAVDP	MNMKVTTLTAATVAVTSLLPSITEADMKTAAVQPKNNVKIGYVKLDKVQLYQENTTNGDSLGSISYNTPVTILETTRDWYKVNAQNKIGYIQKSNLSLTKLNQQRNQHIVNASALNLRSEPSIQSSILDVLPNGTFISVQETLNDWYLISYNGKIGYVKKEFVSHNSQPFVKGITIQNNSYYVATPKLRVRNGAGTNTAVIGSLQNGTQIQVVGTVGTWYKIRFGSGYGYVAKQYVLQNKQQEQSASPSIPAVFKFPTQGQVSSNFEVRWGQMHYGVDFTATGDKPIRAAAAGKVIKSYYSSSYGNVVFVTHYIKGKLYTTVYAHMKNRSVQAGDRVQTGQVLGQMGNTGHSTGQHLHFELHNGEWNFEKTNAVDPLPYLVR
C3BM12|C3BM12_9BACI	QMHYGVDFTATGDKPIRAAAAGKVIKSYYSSSYGNVVFVTHYIKGKLYTTVYAHMKNRSVQAGDRVQTGQVLGQMGNTGHSTGQHLHFELHNGEWNFEKTNAVDP	MNMKVTTLTAATVAVTSLLPSITEADMKTAAVQPKNNVKIGHVKLDKVQLYQENTTNGDSLGSISYNTPVTILETTRDWYKVNAQNKIGYIQKSNLSLAKLNQQRNQHIVNASALNLRSEPSIQSSILDVLPNGTFISVQETLNDWYLISYNGKIGYVKKEFVSHNSQPFVKGITIQNNSYYVATPKLRVRNGAGTNTAVIGSLQNGTQIQVVGTVGTWYKIRFGSGYGYVTKQYVLQNKQQEQSASPSIPAVFKFPTQGQVSSNFEVRWGQMHYGVDFTATGDKPIRAAAAGKVIKSYYSSSYGNVVFVTHYIKGKLYTTVYAHMKNRSVQAGDRVQTGQVLGQMGNTGHSTGQHLHFELHNGEWNFEKTNAVDPLPYLVR
C3G1M0|C3G1M0_BACTU	KMHHGLDIAASGTVPVVAAAEGVITRSYYSTSYGNVVFISHNINGQTYTTVYAHLKSRSVSAGQKVKQGQQLGIMGNTGQSEGQHLHFEIHKGEWNAQKRNAMDP	MKKILASVAVASVTGSVFISTAQAKNTVIQKEAKHEKPTDVVKYENQVTVNTNALRVRTQPNTSSTIMGRVYEGEVLQVIGEENSWLKINHKGKTGYVSSEFVSENSVSAKTNVSMSRSKTVIANVLRVRTQPNTSSAIMGRVYEGKALQVIGEENGWLKIKHNGKVGYVSSQFVIDGTSNGSDKNNGKVQVASGNYKVNVSSLRVRTGPSTSHTILGSVHKGQIVQVTGEVQDWVKINYSGQTAYISKDYISKNDFNANVDQMNEQQKNITVQTDGTYIVDATSLRVRTGPATYHSVIGGVLNGQILQVTGVENGWLKINHNGRTGYVSSEYVKFVKGNTPSKPETSNPSTGATVGDYYVNVNVLNVRSGAGTNYDVIGALSKGIKVQVLFEQNGWGK…
C3GWN1|C3GWN1_BACTU	QMHYGIDIAAPGNVSIQAAAAGKVVKSYYSASYGNVVFIAHQINGKLYTTVYAHMKDRTVQAGDQVQTGQLIGHMGNTGHSYGQHLHFELHNGEWNFEKTNAVNP	MNMKATALTATTVAIASLLPSMGETNVQKANAEQLSNIKTGYVKVDQVALHTEDNVKSTSIDTIRFNTKVNILETTNGWYKVSVHNKVGYVQKDAILLKNKLQSNDQYIVNANALNVRSEPNLESSILDVLPNGKFITVQEDQGEWYKISHNGQTGYVQKAFISNGSQPLVKGITVQNNTKYTVATPNLNVRSNASTSSALLGSLQNGTQVQVVETVGTWYKIRFGTGYGYVAKHYVVQNQPQAKTDPPSSIPAAFKFPAQGRISSTFDIRWEQMHYGIDIAAPGNVSIQAAAAGKVVKSYYSASYGNVVFIAHQINGKLYTTVYAHMKDRTVQAGDQVQTGQLIGHMGNTGHSYGQHLHFELHNGEWNFEKTNAVNPLPYLVR
C4KYM0|C4KYM0_EXISA	TFHNGIDLAAPRGTPVVSAAYGKVIVSRNYGAYGNHVMMSHQLNGQTYITVYAHLDRLNVVTGQTLAKGATIGTVGNTGNSFGNHLHFEVHRNSYVYSSSSP	MKRKLFSLFCAVLLTVGIFTPAGTPAEAATTYYVKVTTNSLNVRSGPGTTYAIVGSAKLGQSFKYLGVSGGWTKINFNGTSRYVSSTYVKKYSVSTLSTTSTAKMIIPTKGTLTQKYGPASGQYGYTFHNGIDLAAPRGTPVVSAAYGKVIVSRNYGAYGNHVMMSHQLNGQTYITVYAHLDRLNVVTGQTLAKGATIGTVGNTGNSFGNHLHFEVHRNSYVYSSSSPANSINPYTMF
C4RPN1|C4RPN1_9ACTN	SPAYAIDFNRTDDQGDPVVASAPGTVDRVTDLGDTSYGKYVRIDHGGGYSTYYAHLNGFNVSVGQSVGYGKVIGWVGSTGGSTGPHLHYEQRLNGNDIQV	MRKRLFSLAAVGVLIAAALVPANPALAAPTFKVPFPCGQSWSGQTRSDHSPAYAIDFNRTDDQGDPVVASAPGTVDRVTDLGDTSYGKYVRIDHGGGYSTYYAHLNGFNVSVGQSVGYGKVIGWVGSTGGSTGPHLHYEQRLNGNDIQVRFNGALALYWGTKTYTSDNNCSSSTGSGTVNTSGTALTVRSGPGTGYSSVGTVADGTKVTIYCQTSGTTVTGTYGTSSIWDRIGSGRYIADAYVYTGHDGYIPNVPRC
C6X5F6|C6X5F6_FLAB3	RSHEGVDIFAPRGTPVVAATDGYITRTGNSGLGGKQVWQRDGLLGSSLYYAHLDSIMVQGGAQVKTGDTLGLVGSTGNAKGGAPHLHFGIYSVGGAVDP	MFRFKNIFLIVLIAAVAVSCDGFKMPKNIFDPSERAKYERRFTGPDSLMTRWKTEFSAAAQNQLQITDGYSGSVFGGSNNLYALGYSVGLKKGDLLVIEATVTAPEPKIFIDIFEAGRGAESSKTELLRNGSVTRFTENSGIHKIIIQPEIGYQGTFSLKIYTQPSLGFPVAGKANRDVQSFWGASRDGGGRSHEGVDIFAPRGTPVVAATDGYITRTGNSGLGGKQVWQRDGLLGSSLYYAHLDSIMVQGGAQVKTGDTLGLVGSTGNAKGGAPHLHFGIYSVGGAVDPYPYLRKRLKPVYKKAAVPAGKAVKAGSNLRAGPGTQFEIIATLDEKTAVNVLAGDGAWYHIKTVSGTEGFVSSSLFQ
C7QZJ5|C7QZJ5_JONDD	TMHLGEDLAAPNNAKIYAIADGVVKYTVNGTNTRAGYIGVEHKVGKRTYFSVYVHVWNAKKYVKVGDRVTAGQKIGLVGSSGASTAPHLHLEIWRDKFHGTGTAVNP	MGEHHITRRTLRYALIASVITATLTITTAGAATATPPITGQPVVTAATSEAPLATATTAANDWAYPLKTKTYRVSSTYGARCIPVRGGSTMHLGEDLAAPNNAKIYAIADGVVKYTVNGTNTRAGYIGVEHKVGKRTYFSVYVHVWNAKKYVKVGDRVTAGQKIGLVGSSGASTAPHLHLEIWRDKFHGTGTAVNPVTFLKDRGIDLRANATAVSSVKKPKSCTYYTPLYVALRTSPSATAKATTTLVPNAVLTHTPGQASNGFIPVTVKGKTGWVAIGSVQPTKAAVPRATTKVRYYSAAKKVVLRSKASSTSAKKRTLASGTRMKLISVKKNGWAKVTVSGTTGWLPPKTVRLIDKRHRITTPTTMRTTAWANGKAVTNLAKKKTISPITSEHGWTY…
D8H1Z4|D8H1Z4_BACAI	QMHYGIDIAAQGNVSIQAAAAGKVVKSYYSASYGNVVFIAHQINGKLYTTVYAHMKDRTVQAGDQVQAGQLVGHMGNTGHSYGQHLHFELHNGEWNFEKTNAVNP	MNMKATALTATTVAIASLLPSMGETNVQTANAEQLSNVKTGYVKVDQVALHTKDNANSSSIDTIRFNTKVNILETTNGWYKVSVNNKVGYVQKDSILLKNKLQSNNQYIVNANALNVRSEPNLESSILDVLPNGRFVTIQEEQGEWYKILHNGKAGYVQKAFVSNGSQPLVKGITVQNNTKYTVATPKLNVRSNASTSSALLGSLQNGTQLQVVETVGTWYKIRFGTGYGYVAKHYVVQNQTQSQTQTAQPTSIPAVFKFPTQGRISSTFDMRWEQMHYGIDIAAQGNVSIQAAAAGKVVKSYYSASYGNVVFIAHQINGKLYTTVYAHMKDRTVQAGDQVQAGQLVGHMGNTGHSYGQHLHFELHNGEWNFEKTNAVNPLPYLVR
E8N305|E8N305_ANATU	PGHEGLDLYAPDGANIYAAADGVVEMAGHPSGHPYGLQIRLRHEVNGRVFRTIYAHLSKILVRQNDSVKAGDLIGLADNTGNSFGSHLHLTLKIEGARTP	MSVLETRFDPLVHGFLFFEPSEEALELPLPYGGRLSLEKLVHGLAAGMTFAALDRFHAGVFFPLDQPSAALRVWLRDRQADCLTPQTVMEMLQLRLMEPSARRALLWRRASGTVRRQMQRGNPLALALVGVETCDFGVLMAYERRTDRELRWRVYNPALPDETLHLTVEALEEGIRLTAGERRWDGFLVLPYHPQPVPAFLQTRPAGFARASAEAVSEPAETGAAFEALEARAALAEPMPEGVEGAGALAEPAGADIRLRWPVDSRRINQYFGENPATYKPFGLPGHEGLDLYAPDGANIYAAADGVVEMAGHPSGHPYGLQIRLRHEVNGRVFRTIYAHLSKILVRQNDSVKAGDLIGLADNTGNSFGSHLHLTLKIEGARTPGYPAEIVDPLPYLEQ…
E9SF97|E9SF97_RUMAL	VYHLGLDLTSTNSSVYACAAGTVVACSSSASGANGRYVIIKHNIGGKTVYSFYAHLSSVNVKNGQSVNTNTKIGVVGGSGYGKNSYYGTHLHFAIMDTLWTNGAYYG	MSIQKTIVSLALGTTMFASGFGVTAPDSGYGIFSAFSITASAADNGTGVYKVNTASGLNIRSGPGTGYSKLGAATKGTQFTVTKTQNGWGYGIIKCTNGSKTGWACLQYCTKTGNSDNERSVNYKVKITTKAGLNMRSQANTESSKMGAIPYNTTVTITKECNGFGYTNYSGKNGWICLQYTAKISGNDNPQPGTVVEYPLRGARCSWRGFNNSTWSWSENRYGSGHTTERVYHLGLDLTSTNSSVYACAAGTVVACSSSASGANGRYVIIKHNIGGKTVYSFYAHLSSVNVKNGQSVNTNTKIGVVGGSGYGKNSYYGTHLHFAIMDTLWTNGAYYGYSTKFSGNAKYYGGVTYYNPKFVVENDRLP
F0PJM5|F0PJM5_BACT0	QMHYGIDIAAQGNVSIQAAAAGKVVKSYYSASYGNVVFIAHQINGKLYTTVYAHMKDRTVQAGDQVQAGQLVGHMGNTGHSYGQHLHFELHNGEWNFEKTNAVNP	MNMKATALTATTVAIASLLPSMGETNVQTANAEQLSNVKTGYVKVDQVALHTKDNANSSSIDTIRFNTKVNILETTNGWYKVSVNNKVGYVQKDSILLKNKLQSNNQYIVNANALNVRSEPNLESSILDVLPNGKFVTIQEEQGEWYKILHNGKTGYVQKAFVSNGSQPLVKGITVQNNMKYTVATPKLNVRSNASTSSALLGSLQNGTQLQVVETVGTWYKIRFGTGYGYVAKHYVVQNQTQSQAQTAQPTSIPAVFKFPTQGKISSTFDMRWEQMHYGIDIAAQGNVSIQAAAAGKVVKSYYSASYGNVVFIAHQINGKLYTTVYAHMKDRTVQAGDQVQAGQLVGHMGNTGHSYGQHLHFELHNGEWNFEKTNAVNPLPYLVR
G8QZX8|G8QZX8_OWEHD	RKHEGIDIFAARGTPVLAPVDGVVSSVRDRGLGGKQVWLRDAERGFNLYFAHLDSQLVSFGQRLKAGDTLGLVGNTGNARFTPPHLHFGIYSGGAFDP	MKTRVFQKFTFIVTIIFLAQSCGRNSLSFLAGKQSAYEEYSGKLDRAGLYKTSVGLAWQASGSQSLVEALESDVPFAFSTLFRAKEVKAVAWKFNLPRGQSIKLSMDFNAKDSSLVFADIFEESGLNNVGWFTSEDGSYSFESKKSQTYILRIQPELFAEGNLTLTVEKAPTYAVFPIYGKDASSVQSFWGAPRGGGARKHEGIDIFAARGTPVLAPVDGVVSSVRDRGLGGKQVWLRDAERGFNLYFAHLDSQLVSFGQRLKAGDTLGLVGNTGNARFTPPHLHFGIYSGGAFDPFPMVDNRNQKAEISDLNVDDFVLNIKGAKANFRNKPTTKSDILNTLENGNPVKVIGAQGSWYRVETPNLQEGYIHASLVGAIKSEALEAKDLWVWSNPFQNPS…
G9Q8X6|G9Q8X6_9BACI	QMHYGIDIAAPGNVSIQAAAAGKVVKSYYSASYGNVVFIAHQINGKLYTTVYAHMKDRTVQAGDQVQTGQLIGHMGNTGHSYGQHLHFELHNGEWNFEKTNAVNP	MNMKATALTATTVAIASLLPSMGETNVQKANAEQLSNIKTGYVKVDQVALHTEDNVKSTSIDTIRFNTKVNILETTNEWYKVSVHNKVGYVQKDAILLKNKLHSNDQYIVNANALNVRSEPNLESSILDVLPNGKFITVQEDQGEWYKISHNGQTGYVQKAFISNGSQPLVKGITVQSNTKYTVATPNLNVRSNASTSSALLGSLQNGTQVQVVETVGTWYKIRFGTGYGYVAKHYVVQNQPQAKTDQPSSIPAAFKFPAQGRISSTFDIRWEQMHYGIDIAAPGNVSIQAAAAGKVVKSYYSASYGNVVFIAHQINGKLYTTVYAHMKDRTVQAGDQVQTGQLIGHMGNTGHSYGQHLHFELHNGEWNFEKTNAVNPLPYLVR
H0DJE6|H0DJE6_9STAP	GMHYGVDLPMPQGTPVRAITGGTVQYAGWDQMGGGNTITVQEPDGQHSQFYMHLSGFNVAAGQTIQTGQIIGYSGNTGASTGPHLHFQRMNGYPSNETAENP	MKRNQSSRHRFGIRKLTVGVGSLIVGACLWIHIGDSDVAEAAEVDNAEQVQQTADTQGEQQAEEPQDEIQNNEAADTTGSQQEEAMKTQAEPRQIETDSGEGKQDLSETSASDEQNVEAEAETKANTNNASSENEIYTYQQDKEPQGTEDSAQSTQENEEVTPTEEEKSDEDINVEGSDQAATQATQQHQDEVTENEINTQESTSETTFFAMPSYGSAEWLNAYNVSYGFGSYPLPNNNGMHYGVDLPMPQGTPVRAITGGTVQYAGWDQMGGGNTITVQEPDGQHSQFYMHLSGFNVAAGQTIQTGQIIGYSGNTGASTGPHLHFQRMNGYPSNETAENPLPFLQSLGYGNGGQSGGSSSASHPGFQENQYGTLYKEEHASFTPNTSIITRKTGPFIN…
H1WHI5|H1WHI5_9CYAN	TWHAGIDIGAPARTPVRSVLGGTVAWTWSSPTAGAFIGVNSSDGRQWVYGHLQSSGSFTPGSRITAGQTIGQVGNQSGANHLHLEVRTPPFRGTNGGNSNR	MRSEELAMFSVDTDTKEISGLLGTNPNAIARSDGDILESFNAHGLPVTGAVEPVLLPTLVPVEGDRLVMALDISVDQEINPAETDSHTAPSVDSLTGMALANTYEQLQQFANSPEFLSQMSIAFGDDFDVEAAQDLADSLTNGTFEMPPTTVVSAADINGSNGAFAAATNNIYLASEFVAENADNPEAIVSVLLEEIGHYIDSQINISDTPGDEGAIFSGLVQGREFDAGELEALMAVDDTATVMINGEATLIEQSLPRSNDNNAWAIASGDNTRFDPPLWRGEVDERWRTSPQLLQLYTDLSTAVLGRRFRMTAGYAYDQSYFQGLGTWHAGIDIGAPARTPVRSVLGGTVAWTWSSPTAGAFIGVNSSDGRQWVYGHLQSSGSFTPGSRITAGQTIG…
I0K5C8|I0K5C8_9BACT	RRHEGIDIFAPRGTPAVASVNGTISRVGTSNLGGNIVFLSDNERQQRLYYAHLDRFNVAEGQRVSIGDTVGFIGNTGNARTTGPHLHFGVYTFNEGAVDP	MYLISLRLLVGGSLLALAAACTTNGPNTGLFRSNTPHEQYERSLKTANLDRTALGLDWVSAGQQALYDSLTISVPYRESGYFGANRPIAVGYRINGSRGDKLILRVEVQGRQAGQVFIDVFSLGSRTPDVVAFAKADTSANAVTELIWEPRRTQTYLIRLQPELLRSGRYTFSVTREPVLSFPVKGRSSRQISSYFGVPRDGGKRRHEGIDIFAPRGTPAVASVNGTISRVGTSNLGGNIVFLSDNERQQRLYYAHLDRFNVAEGQRVSIGDTVGFIGNTGNARTTGPHLHFGVYTFNEGAVDPLPFVRQGSGAARQIPVAPALLGDSVRVATNRGLLRAGPNGDAPIVRELARNQPLTVLGGHADWLRVGLPNGVAGYVAKGSFEAINQPLRTESLPT…
I4B1W3|I4B1W3_TURPD	DFHRGIDIMAPVGEPIKAAKEGVVFENSSNKWWGHYIIVQHSGNVFTYYCHQSRTKSRKGQQVKTGEVIGYVGKTGKATGPHLHFEVRSGKDPKDP	MRFVVNAGLVIVTCGALAALELEDLRKQSQTKTGQVLDESNKKREKLLARFAEFQKDLEQLKPGMGIQMPIEARSAAKMRLVDHNELTGIPEAKKVYAIVTSQYKLKTWHSESDSQNLDTVKPGDKVEVVLMINTRDANAPKFGWVMVRTASGSEGYIPQMYLKNIPEQAVPSTAKKEKKYVYITTGLRMRSEPSLAGEFIALVPADAEVDVLRYSKAKDTVDGLKDFWAEIDYGGRTGWVFNGYLRAVGQKPPPEPPSVNAGGFTVPVDGRVSSKFGPRIDPVTKKSGDFHRGIDIMAPVGEPIKAAKEGVVFENSSNKWWGHYIIVQHSGNVFTYYCHQSRTKSRKGQQVKTGEVIGYVGKTGKATGPHLHFEVRSGKDPKDPLNYLK
I4B7T6|I4B7T6_TURPD	SFHTGVDLAASGGTPIYAAGDGVVEVQNDHTGYGILTVVRHENGLVSYYAHQRKRYKQTGDRVTAGEVIGEVGTTGNSTGNHLHFEVRTNYNDTHFNP	MPIYFLQKLPRRLSPVVAGFLLVTIPLAAAGKVYVKQYTPMLSAPSEKSGKPLKNLAINEVVTVVYTEEALELTDLSQAWVRIRAADGREGFVRLGMLSKEVQAEPEIAIAFRDIEKKSYVTADALYVRVNPDRNAREVGMLVRNTQVSVLELSDSDDYIDGRAAKWARVRALDEVEGWVFSGYLSDEPRPESVGPANEPKEDPNHIMNGNSKTVKPPYLGVRDEPSAYGTVIGRIRQGKSVRIVERQSSWENLAGLRSVWVRVQADGLDGWVYGGFLSSSGYTMSSDSLDKPFILPLDPSSYRRTSKYGGRTHPISKVPSFHTGVDLAASGGTPIYAAGDGVVEVQNDHTGYGILTVVRHENGLVSYYAHQRKRYKQTGDRVTAGEVIGEVGTTGNST…
I4IVX5|I4IVX5_MICAE	RKHAGCDLIAPKGTEILAMADGKVIVGPYAFFSGTNAIEVKNDNGMVIRYCEIGQMLPRGIQVGARVSKGQVIAYVGRLHSGSSMLHLEMYQGTQNGALTQ	MSYFIFPLRQKPSLSYKDGGRQFGAGRPGGRKHAGCDLIAPKGTEILAMADGKVIVGPYAFFSGTNAIEVKNDNGMVIRYCEIGQMLPRGIQVGARVSKGQVIAYVGRLHSGSSMLHLEMYQGTQNGALTQAGNRPYQRRSDLLDPTDILDHAPLVGQTPTPDGDIGTVNAQVTTSLNVRNDAKLSAPVQFTLRFGETCIVLEKVTGDTYSRDQNQWYKIYKDGKIGFAAAVYIDVTEQPEEPSNLAKGRVNNHVQTVLNVRSQAATTAPILFELSPGATCTILQGVTGSPYPPNNQTQWYQIQQGGQTGYAAAYYIDKFDENNPPQVLEIESAEGRVNHRVSSTLNVRSQPNTNSNILFTLSTGTTFKVLEEIPGSEYDFGRTDWLKIDYNNQQGYVA…
J7WXW9|J7WXW9_BACCE	QMHYGIDIAAQGNVSIQAAAAGKVVKSYYSASYGNVVFIAHQINGKLYTTVYAHMKDRTVQAGDQVQTGQLVGHMGNTGHSYGQHLHFELHNGEWNFEKTNAVNP	MNMKATALTATTIAIASLLPSMGESDIQTAAAKQTSTVKTGYVKIDNVALHQNSHTDSAIIDTIRFNSPVTILETVQDWYKVSVNNKTGYMKKDAILFKKNVQPKSQYIVNANALNVRSEPNTESSILDILPNGQFITIQGEQGDWYKILHNGQIGYVQKTFVSNGSTPLVKGVTVQGSPSYTVATPKLNVRSNASTSGTLLGSLQNGTQVQVVETVGTWYKIRFGTGYGYVAKHYVVQNQAHAKTAPPASIPAVFKFPTQGKISSTFDMRWEQMHYGIDIAAQGNVSIQAAAAGKVVKSYYSASYGNVVFIAHQINGKLYTTVYAHMKDRTVQAGDQVQTGQLVGHMGNTGHSYGQHLHFELHNGEWNFEKTNAVNPLPYLVR
J7XXP5|J7XXP5_BACCE	QMHYGIDIAAQGNISIQAAAAGKVVKSYYSASYGNVVFVAHQINGKLYTTVYAHMKDRAVQVGDQVQAGQLVGHMGNTGHSYGQHLHFELHNGEWNLEKTNAVNP	MNMKATALTATTIAIASLLPSIGESNIQTAAAKQPSKVKTGYVKIDNVALHQNNHADSAIIDNIRFNSPVTILETTQDWYKVSVNNKTGYIKKDAILFKKNVQSKNQYIVNANALNVRSEPNTESSILDILPNGQFITIQGEQADWYKILHNGQIGYVQKNFVSNGSTPLVKGVAVQGSPSYTVATPKLNVRSNASTSSSLLGSLQNGTQVQVVETVGTWYKIRFGTGYGYVAKHYVVQHQNQSQTKTAQPSSIPAVFKFPTQGRISSTFDMRWEQMHYGIDIAAQGNISIQAAAAGKVVKSYYSASYGNVVFVAHQINGKLYTTVYAHMKDRAVQVGDQVQAGQLVGHMGNTGHSYGQHLHFELHNGEWNLEKTNAVNPLPYLVR
J7ZZV7|J7ZZV7_BACCE	EMHYGVDFTAPGEVPILAATSGKVIKSYYSNSYGNVVFIAHTIDGKLYTTVYAHLKDRTVQAGDRVETGQMIGHMGNTGHSTGQHLHFELHNGEWNFEKTNAVNP	MKMITTTFSLTTAAIATLLPSVVAADSHAVSIQQNDKVKIGFVNFDKVHLYQGATTSSNSIESITFNTPVKILETTPDWYKVDVQNKIGYMQKSYLSPTKQTQPKNQYIVNALALNVRIEPNVESTILGVLPNGKYISILEECGEWYKISYNGKTGYVKKEFVSNGSHSMVKGTTVQGNSSYYVATPVLRVRSGAGTNTSIIGSLKNGTQLQVVETVGSWYKIRFGSGFGYVAKHYVLQNKPQEIPSIPAVFKYPTKGIVSSTFDVRWGEMHYGVDFTAPGEVPILAATSGKVIKSYYSNSYGNVVFIAHTIDGKLYTTVYAHLKDRTVQAGDRVETGQMIGHMGNTGHSTGQHLHFELHNGEWNFEKTNAVNPIPYLIQ
J8C8N8|J8C8N8_BACCE	QMHYGIDIAAQGNVSIQAAAAGKVVKSYYSASYGNVVFIAHQINGKLYTTVYAHMKDRTVQAGDQVQTGQLVGHMGNTGHSYGQHLHFELHNGEWNFEKTNAVNP	MNMKATALTATTIAIASLLPSMGESDIQTAAAKQPSTVKTGYVKIDNVALHQNNHADSAIIDNIRFNSPVTILETTQDWYKVSVNNKTGYMKKDAILFKKNVQPKNQYIVNANALNVRSEPNTESSILDILPNGQFITIQGEQGDWYKILHNGQIGYVQKTFVSNGSTPLVKGVTVQGSPSYTVATPKLNVRSNASTSSTLLGSLQNGTQVQVVETVGTWYKIRFGTGYGYVAKHYVVQNQSQAQAKTAQPASIPAVFKFPTQGKISSTFDMRWEQMHYGIDIAAQGNVSIQAAAAGKVVKSYYSASYGNVVFIAHQINGKLYTTVYAHMKDRTVQAGDQVQTGQLVGHMGNTGHSYGQHLHFELHNGEWNFEKTNAVNPLPYLVR
J8D761|J8D761_BACCE	QMHYGIDIAAQGNVSIQAAAAGKVVKSYYSASYGNVVFIAHQINGKLYTTVYAHMKDRTVQAGDQVQTGQLVGHMGNTGHSYGQHLHFELHNGEWNFEKTNAVNP	MNMKATALTATTIAIASLLPSMGESDIQAAAAKQPSTVKTGYVKIDNVALHQNNHADSAIIDNIRFNNPVTILETTQDWYKVSVNNKTGYMKKDAILFKKNVQPKNQYIVNANALNVRSEPNTESSILDILPNGQFITIQGEQGDWYKILHNGQIGYVQKTFVSNGSTPLVKGVTVQGSPSYTVATPKLNVRSNASTSGTLLGSLQNGTQVQVVETVGTWYKIRFGTGYGYVARHYVVQNQNQAQAKTAQPASIPAVFKFPTQGKISSTFDMRWEQMHYGIDIAAQGNVSIQAAAAGKVVKSYYSASYGNVVFIAHQINGKLYTTVYAHMKDRTVQAGDQVQTGQLVGHMGNTGHSYGQHLHFELHNGEWNFEKTNAVNPLPYLVR
J8E437|J8E437_BACCE	QMHYGIDIAAPGNVSIQAAAAGKVVKSYYSASYGNVVFIAHQINGKLYTTVYAHMKDRTVQAGDQVQTGQLIGHMGNTGHSYGQHLHFELHNGEWNFEKTNAVNP	MNMKATALTATTVAIASLLPSMGETNVQKANAEQLSNIKTGYVKVDQVALHTENNVKSTSIDTIRFNTKVNILETTNGWYKVSVHNKVGYVQKDAILLKNKLQSNDQYIVNANALNVRSEPNLESSILDVLPNGKFITVQEDQGEWYKISHNGQTGYVQKAFISNGSQPLVKGITVQNNTKYTVATPNLNVRSNASTSSALLGSLQNGTQVQVVETVGTWYKIRFGTGYGYVAKHYVVQNQPQAKTDQPSSIPAAFKFPAQGRISSTFDIRWEQMHYGIDIAAPGNVSIQAAAAGKVVKSYYSASYGNVVFIAHQINGKLYTTVYAHMKDRTVQAGDQVQTGQLIGHMGNTGHSYGQHLHFELHNGEWNFEKTNAVNPLPYLVR
J8EPT9|J8EPT9_BACCE	EMHYGVDFTAPGEVPILAATSGKVIKSYYSNSYGNVVFIAHTIDGKLYTTVYAHLKDRTVQAGDRVETGQIIGHMGNTGHSTGQHLHFELHNGEWNFEKTNAVNP	MKMITTTFSLTTAAIATLLPSVVAADSHAVSIPQNDKVKIGFVNFDKAHLYQDATTNSNSIGNITFNTPVKIIETTPDWYKVDVQNKIGYMQKSYLSPTKQTQPKNQYIVNAIALNVRIEPNAESTILGVLPNGKYISILEECGEWYKISYNGKTGYVKKEFVSDGSYSMVKGTTVQGNSSYYVATPVLRVRSGAGTNTSIIGSLKNGTQLQVVETVGSWYKIRFGSGFGYVAKHYVLQNKPQETPSIPAVFKYPTKGIVSSTFDVRWGEMHYGVDFTAPGEVPILAATSGKVIKSYYSNSYGNVVFIAHTIDGKLYTTVYAHLKDRTVQAGDRVETGQIIGHMGNTGHSTGQHLHFELHNGEWNFEKTNAVNPIPYLVQ
J8EWL0|J8EWL0_BACCE	QMHYGIDIAAQGNVSIQAAAAGKVVKSYYSASYGNVVFIAHQINGKLYTTVYAHMKDRTVQAGDQVQTGQLVGHMGNTGHSYGQHLHFELHNGEWNFEKTNAVNP	MNMKATALTATTIAIASLLPSMGESDIQTAAAKQPSTVKTGYVKIDNVALHQNSHTDSAIVDTIRFNSPVTILETVQDWYKVSVNNKTGYMKKDAILFKKNVQPKSQYIVNANALNVRSEPNTESSILDILPNGQFITIQGEQGDWYKILHNGQIGYVQKTFVSNGSTPLVKGVTVQGSPSYTVATPKLNVRSNASTSGTLLGSLQNGTQVQVVETVGTWYKIRFGTGYGYVAKHYVVQNQPQAKTAQPASIPAVFKFPTQGKISSTFDMRWEQMHYGIDIAAQGNVSIQAAAAGKVVKSYYSASYGNVVFIAHQINGKLYTTVYAHMKDRTVQAGDQVQTGQLVGHMGNTGHSYGQHLHFELHNGEWNFEKTNAVNPLPYLVR
J8JS66|J8JS66_BACCE	QMHYGIDIAAQGNVSIQAAAAGKVVKSYYSASYGNVVFIAHQINGKLYTTVYAHMKDRTVQAGDQIQAGQLLGHMGNTGHSYGQHLHFELHNGEWNFEKTNAVNP	MNMKATALTATTVAIASLLPSMGETNVQKANAEQLSNVKTGYVKVDQVALHKEDNTNSTSLDTIRFNTKVNILKTTKDWYKVSVNNKVGYVQKDAILQKNKLQSTNQYIVNANALNVRSEPNLESSILDVLPNGKFVTIQGEQGEWYKISHNGQTGYVQKAFISNGSQPLVKGITVQNDTKYTVATPKLNVRSNASTNGTLLGSLQNGTQVQVVETVGTWYKIRFGTGYGYVAKHYVVQNQQQSQAQTAQYSAIPAVFKFPTQGKISSTFDIRWEQMHYGIDIAAQGNVSIQAAAAGKVVKSYYSASYGNVVFIAHQINGKLYTTVYAHMKDRTVQAGDQIQAGQLLGHMGNTGHSYGQHLHFELHNGEWNFEKTNAVNPLPYLVR
J8K4Z5|J8K4Z5_BACCE	QMHYGIDIAAQGNVSIQAAAAGKVVKSYYSASYGNVVFIAHQINEKLYTTVYAHMKDRTVQADDQVQTGQLLGHMGNTGHSYGQHLHFELHNGEWNFEKTNAVNP	MNMKATALTATTIAIASLLPSMGESDIQTAAAKQSSKAKTGYVKIDNVALHQNSHADSAIIDNIRFNSPVTILETAQDWYKVSVNNKTGYMKKDAILFKKNVQQKYQYIVNANALNVRSEPNTESSILDILPNGQFITIQGEQGDWYKILHNGQIGYVQKTFVSNGSTPLVKGITVQGSPSYTVATPKLNVRSSASTNSAAIGSLQNGTQVQVVETVGTWYKIRFGTGYGYVAKQYVVQNQAQAKTTASPSSIPAVFKFPTQGKISSTFDMRWEQMHYGIDIAAQGNVSIQAAAAGKVVKSYYSASYGNVVFIAHQINEKLYTTVYAHMKDRTVQADDQVQTGQLLGHMGNTGHSYGQHLHFELHNGEWNFEKTNAVNPLPYLVR
J8KBI2|J8KBI2_BACCE	QMHHGLDIAASGIVPVVAAAEGVVTRSYYSTSYGNVVFISHNINGQTYTTVYAHLKSRSVSAGQKVKRGQQLGIMGNTGQSEGQHLHFEIHKGEWNAQKSNAMDP	MKKILASVAVASVTGSVFISTAQAKNTVIQKDTKHEQTTDVVKYENQVTVNTNVLRVRTQPNTSSAIMGRVYEGVVLQVIGEENSWLKVNHNGKIGYVSSEFISKNGVPAKTNIGTSRSKIVTTNVLRVRTQPNTSSAIMGRVYEGKVLQVIGEDNGWLKINHNGKVGYVSSQFVKDSGSNGSDNNNGKFQVASGDYKVNVSSLRVRTGPSTSHTILGSMYKGQVVPVTGEVQNWFKINYKGQDAYISKEYISKSDSNANAEQTNEQQTNEQQNNVTVQADGIYIVDATSLRVRTGPATYHSVIGGVLNGRTLQVTGVENGWLKFNHNGRTGYVSSEYVKFVKGGTPPKPETSNPSTGATVDDYYVNVSVLNVRSGAGTNHGVIGALSKGIKVQVLFEQ…
J8KIC2|J8KIC2_BACCE	PYSSLDLYGGDQRVLAAGDGIAYTMCANNRGWIRIYHENGYATDYYHLRNNMILNGQSVQEGTFLGYTGTDVSCGGYASGRHVHFSLLQGNTRIPL	MRLQKKSRWILWVGFLVLLLIGVGYTSILRPDNPKSMKNSLLVQTPETTIKHAVLQELSQQKKTLGEESQITDTQVQVNVKRLSNDKNWAFGSVVILAPNVTGVFPEGKLFIAKHSTTNWQVALEGMDLFSDLSQQIPDAMMSAQEKKSFSLLGNAQVLSQNRPELRLPYEKGQSWVMSGGPHGWSGSDRPYSSLDLYGGDQRVLAAGDGIAYTMCANNRGWIRIYHENGYATDYYHLRNNMILNGQSVQEGTFLGYTGTDVSCGGYASGRHVHFSLLQGNTRIPLHGKELGGWVFFETSSYNGYAMHGSTMRYTGYTLYNYGKLLANQGIVDANGGRTVNLRTGPGTNYSVVGSLNDGEVVTVSCTTNGVTFTGRKGSTNRWNQLTNGYWMSDAYLYT…
J8KPT8|J8KPT8_BACCE	QMHYGIDIAAPGNVSIQAAAAGKVVKSYYSASYGNVVFIAHQINGKLYTTVYAHMKDRTVQAGDQVQTGQLIGHMGNTGHSYGQHLHFELHNGEWNFEKTNAVNP	MNMKATALTATTVAIASLLPSMGETNVQKANAEQLSNIKTGYVKVDQVALHTEDNVKSTSIDTIRFNTKVNIIETTNGWYKVSVHNKVGYVQKDAILLKNKLQSNDQYIVNANALNVRSEPNLESSILDVLPNGKFITVQEDQGEWYKISHNGQTGYVQKAFISNGSQPLVKGITVQNNTKYTVATPNLNVRSTASTSSALLGSLQNGTQVQVVETVGTWYKIRFGTGYGYVAKHYVVQNQPQAKTDQPSSIPAAFKFPAQERISSTFDIRWEQMHYGIDIAAPGNVSIQAAAAGKVVKSYYSASYGNVVFIAHQINGKLYTTVYAHMKDRTVQAGDQVQTGQLIGHMGNTGHSYGQHLHFELHNGEWNFEKTNAVNPLPYLVR
J8NKA8|J8NKA8_BACCE	QMHYGIDIAAQGNVSIQAAAAGKVVKSYYSASYGNVVFIAHQINGKLYTTVYAHMKDRTVQAGDQVQTGQLVGHMGNTGHSYGQHLHFELHNGEWNFEKTNAVNP	MNMKATALTATNIAIASLLPSMGESDIQTAAAKQPSTVKTGYIKIDNVALHQNSHTDSAIVDTIRFNSPVTILETVQDWYKVSVNNKTGYMKKDAILFKKNVQPKSQYIVNANALNVRSEPNTESSILDILPNGQFITIQGEQADWYKILHNGQIGYVQKTFVSNGSTPLVKGVTVQGSPSYTVATPKLNVRSNASTSGTLLGSLQNGTQVQVVETVGTWYKIRFGTGYGYVAKHYVVQNQPQAKTAQPASIPAVFKFPTQGKISSTFDMRWEQMHYGIDIAAQGNVSIQAAAAGKVVKSYYSASYGNVVFIAHQINGKLYTTVYAHMKDRTVQAGDQVQTGQLVGHMGNTGHSYGQHLHFELHNGEWNFEKTNAVNPLPYLVR
J8NYQ9|J8NYQ9_BACCE	QMHYGIDIAAQGNVSIQAAAAGKVVKSYYSASYGNVVFIAHQINGKLYTTVYAHMKDRTVQAGDQVQTGQLVGHMGNTGHSYGQHLHFELHNGEWNFEKTNAVNP	MNMKATALTATTIAIASLLPSMGESDIQTAAAKQPSTVKTGYVKIDNVALHQNSHTDSAIIDTIRFNSPVTILETVQDWYKVSVSNKTGYMKKDAILFKKNVQPKSQYIVNANALNVRSEPNTESSILDILPNGQFITIQGEQGDWYKILHNGQIGYVQKTFVSNGSTPLVKGVTVQGSPSYTVATPKLNVRSNASTSGTLLGSLQNGTQVQVVETVGTWYKIRFGTGYGYVAKHYVVQNQNQAHAKTAPPASIPAVFKFPTQGKISSTFDMRWEQMHYGIDIAAQGNVSIQAAAAGKVVKSYYSASYGNVVFIAHQINGKLYTTVYAHMKDRTVQAGDQVQTGQLVGHMGNTGHSYGQHLHFELHNGEWNFEKTNAVNPLPYLVR
J8PN14|J8PN14_BACCE	QMHYGIDIAAQGNVSIQAAAAGKVVKSYYSASYGNVVFIAHQINGKLYTTVYAHMKDRTVQAGDQVQTGQLVGHMGNTGHSYGQHLHFELHNGEWNFEKTNAVNP	MNMKATALTATPIAIASLLPSMGESDIQTAAAKQPSTVKTGYVKIDNVALHQNSHTDSAIIDTIRFNSPVTILETVQDWYKVSVSNKTGYMKKDAILFKKNVQPKSQYIVNANALNVRSEPNTESSILDILPNGQFITIQGEQGDWYKILHNGQIGYVQKTFVSNGSTPLVKGVTVQGSPSYTVATPKLNVRSNASTSGTLLGSLQNGTQVQVVETVGTWYKIRFGTGYGYVAKHYVVQNQNQAHAKTAPPASIPAVFKFPTQGKISSTFDMRWEQMHYGIDIAAQGNVSIQAAAAGKVVKSYYSASYGNVVFIAHQINGKLYTTVYAHMKDRTVQAGDQVQTGQLVGHMGNTGHSYGQHLHFELHNGEWNFEKTNAVNPLPYLVR
J9A091|J9A091_BACCE	QMHYGIDIAAQGNVSIQAAAAGKVVKSYYSASYGNVVFIAHQINGKLYTTVYAHMKDRTVQAGDQVQTGQLVGHMGNTGHSYGQHLHFELHNGEWNFEKTNAVNP	MNMKATALTATTIAIASLLPSMGESDIQTAAAKQPSTVKTGYVKVDNVALHQNNHADSAIIDNIRFNSPVTILETTQDWYKVSVNNKTGYMKKDAILFKKNVQPKNQYIVNAKALNVRSEPNTESSILDILPNGQFITIEGEQGDWYKILHNGQIGYVQKTFVSNGSTPLVKGVTVQGSPSYTVATPKLNVRSNASTSSTLLGSLQNGTQVQVVETIGTWYKIRFGTGYGYVAKHYVVQNQAQAKTAQPASIPAVFKFPTQGKISSTFDMRWEQMHYGIDIAAQGNVSIQAAAAGKVVKSYYSASYGNVVFIAHQINGKLYTTVYAHMKDRTVQAGDQVQTGQLVGHMGNTGHSYGQHLHFELHNGEWNFEKTNAVNPLPYLVR
J9A0X0|J9A0X0_BACCE	EMHYGVDFTAPGEVPILAATSGKVIKSYYSNSYGNVVFIAHTIDGKLYTTVYAHLKDRTVQAGDRVETGQLIGHMGNTGHSTGQHLHFELHHGEWNFEKTNAVNP	MKMITTTFSLTTAAIATLLPSVVAADSHAVSIPQNDKVKIEFVNFDKVHLYQDATTNSNSIGNITFNTPVKIIETTPDWYKVDVQNKIGYMQKSYLSPTKQTQPKNQYIVNAIALNVRIEPNAESTILGVLPNGKYISILEECGEWYKISYNGKTGYVKKEFVSDGSYSMVKGTTVQGNSSYYVATPVLRVRSGAGTNTSIIGSLKNGTQLQVVETVGSWYKIRFGSGFGYVAKHYVLQNKPQETPSIPAVFKYPTKGIVSSTFDVRWGEMHYGVDFTAPGEVPILAATSGKVIKSYYSNSYGNVVFIAHTIDGKLYTTVYAHLKDRTVQAGDRVETGQLIGHMGNTGHSTGQHLHFELHHGEWNFEKTNAVNPIPYLVQ
K0A9Z4|K0A9Z4_EXIAB	TFHNGIDYGAPKGTPVYATAAGKIITSQLKGAYGNYVMVKHTIDGASFTSLYAHLNSRSVSVGQSVSKGQVLGTVGATGNAFGAHLHFELHRGTYVYSATSAASSVDP	MKKLLTTLTVSAIAVAGFSTYAVPKAEAATFYKVKVMNDGLRVRTGPSTTAGVITGLDKGDTYKYLGRTGNWTKILYGSRKVYVSSTYVKKYSVTTSYKIKIMVDNLRVRSSSSTSSQHVGTVNSGQTFRYLGRTGDWIKFLYNGNKRFVHADYAKKYTVTSLTSSGGATKASNDFITPTSGPITQGYGKASGVYGYTFHNGIDYGAPKGTPVYATAAGKIITSQLKGAYGNYVMVKHTIDGASFTSLYAHLNSRSVSVGQSVSKGQVLGTVGATGNAFGAHLHFELHRGTYVYSATSAASSVDPLNYL
K0AAX8|K0AAX8_EXIAB	TFHNGIDIAAATGTTVRATASGKVITSGYQAAYGNYVMMTHKVNGLSYTSVYAHLSSRSVYAGQSIAKGTKIGNVGSTGNSTGSHLHFELHRGGYVYSGSSAANSINP	MKRILTTVTMSALVVSGFASTGTGKVEAASSSSYKVKIMADGLRVRTGPSTKYKVIAGVNAGQTFKYYGKTGNWTKISYGGKKRYVYSGYVKRYSAGKKVYAAKASVSTGFLRPTSGPVTQGYGNASGRYGYTFHNGIDIAAATGTTVRATASGKVITSGYQAAYGNYVMMTHKVNGLSYTSVYAHLSSRSVYAGQSIAKGTKIGNVGSTGNSTGSHLHFELHRGGYVYSGSSAANSINPLNVL
K0FHZ8|K0FHZ8_BACTU	QMHYGIDIAAQGNVSIQAAAAGKVIKSYYSASYGNVVFIAHQINGKLYTTVYAHMKDRTVQAGDQIQTGQLLGHMGNTGHSYGQHLHFELHNGEWNFEKTNAVNP	MNMKATALTATTVAIASLLPSMGETNVQKANAEQLSNVKTGYVKVDQVALHKEDNTNSTSLDTIRFNTKVNILKTTKDWYKVSVNNKVGYVQKDAILQKNKLQSTNQYIVNANALNVRSEPNLESSILDVLPNGKFVTIQGEQGEWYKISHNGQTGYVQKAFVSNGSQPLVKGITVQNDTKYTVATPKLNVRSNASTNGTLLGSLQNGTQVQVVETVGTWYKIRFGTGYGYVAKHYVVQNQQQSQAQTAQSSAIPAVFKFPTQGKISSTFDIRWEQMHYGIDIAAQGNVSIQAAAAGKVIKSYYSASYGNVVFIAHQINGKLYTTVYAHMKDRTVQAGDQIQTGQLLGHMGNTGHSYGQHLHFELHNGEWNFEKTNAVNPLPYLVR
K5CA26|K5CA26_LEPME	AFHSGIDLPASIGTPIKAVSDGKVWRTITTSGGYGMLTILSHKNNIFTYYAHQNERQVKEGDSVRSGDIIGQVGNTGKSTGPHLHFEVRKGPDQQALDP	MVCFMKNQKILIISIFLLFSSLPILSQTSLEERDKQRQSGLVSANQKKQEEILQKYNDFVSRVQNKFPGLKIANSPVDLKQAEGISEHNAAPGAKEKKSKSLSAIAGDNFFLQLEPSNSPSTRSTTKVKKGESVEVVMVLKQDVTAKTEKPHWVLVRTKSKQEGYITQDLLSPTKPAVKSRNTDGLSLDLSSLSGRVAETPNTNYSNSKKGKDMWVEASSLNMRGEPDVNAYVVARLPKGQKVKIETSSSSEETIDGITSQWHQVSSAYGTGWVFGGYLSASEVVSYDVQPGEISYPQENPDELKNGEKRFVRSTSLRMRDEPNDYGSVVTSIPGDEKIKIIDTKKEIETIGGVRSRWIYISWNDEWEGWVFGGFVSKERGPLVDSDDISKYFQIPVDN…
L8JZ20|L8JZ20_9BACT	RKHEGIDIFANRGTPVIAPTGGRISRVGVSRLGGNVVWLRDTKRGLLFYFAHLEEQLVNVAEQVSAGDTIGLVGNSGNAQYTTPHLHFGVYNRGALDP	MQTIFIVLCGVLVVSCNGIKDALKKDTPYEEYKELLLRTKLHETAMGKQWLEAGNKALNDSVFIELPHAESGFFKADNPAAHAYRFEVMAGQQLEVEIYPTLQEKGKLFIDLFQWEKDKWAYVAHADTTYSLSVEFKDKAQCVLRIQPELLTNAYYVINLKIYPQLINPVLGASDLSIGSFYGAPRDGGRRKHEGIDIFANRGTPVIAPTGGRISRVGVSRLGGNVVWLRDTKRGLLFYFAHLEEQLVNVAEQVSAGDTIGLVGNSGNAQYTTPHLHFGVYNRGALDPLGFVQQIDNSLPDLKADPAVLGYPYRVTRRSINLRAGPGIKYYIKAQLSAGSFLSVVGETDKWYRVQRPDGRAGYVHRMLIEKISSGTPKKIHTNIAVLAQPKQKSPPIAN…
LssL	NPQNSVDFNRANDEGDTVVAAAAGTVSVVRNLGSTSYGKYVVIDHGGGWSTLYAHLNSYSVSVGQNVAIGKSIGTVGSTGGSTGPHLHFEQRLNGAAQKI	MNVRANRFRTRSALALLAFASLFGTAAQAAPTFQMPFPCGQVWEGQTRTNHNPQNSVDFNRANDEGDTVVAAAAGTVSVVRNLGSTSYGKYVVIDHGGGWSTLYAHLNSYSVSVGQNVAIGKSIGTVGSTGGSTGPHLHFEQRLNGAAQKIKFNGAQIAYWGSASYTSRNSCGGGGGAAGTVNTSGTPLNVRSGPGTSYSIVGSLADGAQVTIQCQTTGTSVSGTYGTSNIWNRIGSGRFIPDAYTYTGSDGRVAPNC
M6CLR4|M6CLR4_LEPME	AFHSGIDLPASIGTPIKAVSDGKVWRTITTSGGYGMLTILSHKNNIFTYYAHQNERQVKEGDSVRSGDIIGQVGNTGKSTGPHLHFEVRKGPDQQALDP	MKNQKILIISIFLLFSSLPILSQTSLEERDKQRQSGLVSANQKKQEEILQKYNDFVSRVQNKFPGLKIANSPIDLKQAEGISEHNAAPGAKEKKSKSLSAIAGDNFFLQLEPSNSPSTRSTTKVKKGESVEVVMVLKQDVTAKTEKPHWVLVRTKSKQEGYITQDLLSPTKPAVKSRNTDGLSLDLSSLSGRVAETPNTNYSNSKKGKDMWVEASSLNMRGEPDVNAYVVARLPKGQKVKIETSSSSEETIDGITSQWHQVSSAYGTGWVFGGYLSASEVVSYDVQPGEISYPQENPDELKNGEKRFVRSTSLRMRDEPNDYGSVVTSIPGDEKIKIIDTKKEIETIGGVRSRWIYISWHDEWEGWVFGGFVSKERGPLVDSDDISKYFQIPVNNDRYV…
M7NC66|M7NC66_9BACT	RSHEGVDIFAARGTPVVAPTSGVVSRVGTNRLGGKVIWMQDIKRGHTYYFAHLDSQLVASGRRVAQGDTLGLVGNTGNARSTPPHLHFGIYQRGSKDPINY	MKLLHSLIVLLALVLVGCNGSIKQALTSIPPYEQYIRSLEKAGLDQTPMAQRWLAAGQRVFTDSVQIRLPLSEAGYFAAATPDARSYRFDGREGQVLTVDGALTAEPTTTLYLDLFVWQNNRWDRQASEVVQADSSLQFNYEFRQDQHCLLRLQPQLLTDVYYTLSLNLTPVLINPVSGASNRSIGSFYGADRDGGQRSHEGVDIFAARGTPVVAPTSGVVSRVGTNRLGGKVIWMQDIKRGHTYYFAHLDSQLVASGRRVAQGDTLGLVGNTGNARSTPPHLHFGIYQRGSKDPINYIRTLEAAVEASPLDTSYQAQAYKITATQLNLRSGPGTAEAVLDQLPRDTFVQIIAQAGDWYRISLPDQRQGFVPKRYVSAATSGQPLQVAAPSLLRSQATP…
N1VUS5|N1VUS5_9LEPT	AFHSGIDLPASIGTPIKAVSDGKVWRTITTSGGYGMLTILSHKNNIFTYYAHQNERQVKEGDSVRSGDIIGQVGNTGKSTGPHLHFEVRKGPDQQALDP	MKNQRILLTCIFLLFCTSSIFSQTSLEERDKQRQSGLVTANQKKQEEILQKYNDFVNRVQSKYPGLKISSSPIDLKQAEGISDHNSAPGAKDKKSKSISAVASESFYLQLEPIFHPSSRSSVKVKKGDSLEVVMVLKQDVTSKKEGSHWVLVRTKTKQEGYITQDLLSPNKPAVKSRNTEGLSLDLSSLSGRIAESPSTGYSDSKKGKDMWVEASSLNMRGEPDVNAYVVARLPKGLKVKIDTSTATEETIDGITSNWHQVSSAYGNGWVFGGYLSASEVVSYEVQPGEISYPQENPDELKTGEKRYVRSTSLRMRDEPNDYGSVITTIAGDEKIKIIDTKKEIETIGGVRSKWIYVSWNDEWEGWVFGGFVSKERGPLVDNDDISKYFQIPVDNDRYV…
N1W9D9|N1W9D9_9LEPT	AFHSGIDLPASIGTPIKAVSDGKVWRTTTTSGGYGMLTILSHKNNIFTYYAHQNERLVKEGDTVRTGDIIGQVGNTGKSTGPHLHFEVRKGPDQQALDP	MKNQKILLTSIFLFFCYYPIVSQTTLEERDKQRQSGLVTANQKKQEEILQKYNDFVNRVQTKFPGLKISSSPIDLKQAEGIADHNAAPGAKDKKSKSLLAIAGDSFFLQLEPSNNVSNRSAVKVKKGDSLEVVMVLKQDVTAKKEGPHWVLVRTKSKQEGYVTQDLLSPTKPAVKSRNTEGLSLDLSSLSGRISESPDASYSDSKKGKDMWVEASSLNMRGEPDVNAYVVARLPKGLKVKIETSTTAEETIDGITSHWQQISSAYGNGWVFGGYLSSSEVVSYDVQPGEITYPQENPDELKNGEKRYVRSTSLRMRDEPNDYGSVVTTIAGDEKIKIIDTKKEIETIGGVRSKWLYVSWNDEWEGWVFGGFVSKERGPLVDSDDISKYFQIPVDNDRYV…
O05156|ALE1_STACP	GNHYGVDFFMNVGTPVRAISDGKIVEAGWTNYGGGNEIGLVENDGVHRQWYMHLSKFNVKVGDRVKAGQIIGWSGSTGYSTAPHLHFQRMTNSFSNNTAQDP	MDTNRKFTLVKSLSIGLGTFLVGSVFLTVNDEASASTKVDAPKVEQEAPAKADAPKVEQEAPAKADAPKVEQEAPAKVDAPKVEQEAPAKVDAPKVEQEAPAKADAPKVEQKRTFVREAAQSNHSASWLNNYKKGYGYGPYPLGINGGNHYGVDFFMNVGTPVRAISDGKIVEAGWTNYGGGNEIGLVENDGVHRQWYMHLSKFNVKVGDRVKAGQIIGWSGSTGYSTAPHLHFQRMTNSFSNNTAQDPMPFLKSAGYGSNSTSSSNNNGYKTNKYGTLYKSESASFTANTDIITRLTGPFRSMPQSGVLRKGLTIKYDEVMKQDGHVWVGYNTNSGKRVYLPVRTWNESTGELGPLWGTIK
P10547|LSTP_STASI	GMHYGVDFFMNIGTPVKAISSGKIVEAGWSNYGGGNQIGLIENDGVHRQWYMHLSKYNVKVGDYVKAGQIIGWSGSTGYSTAPHLHFQRMVNSFSNSTAQDP	MKKTKNNYYTRPLAIGLSTFALASIVYGGIQNETHASEKSNMDVSKKVAEVETSKAPVENTAEVETSKAPVENTAEVETSKAPVENTAEVETSKAPVENTAEVETSKAPVENTAEVETSKAPVENTAEVETSKAPVENTAEVETSKAPVENTAEVETSKAPVENTAEVETSKAPVENTAEVETSKAPVENTAEVETSKAPVENTAEVETSKAPVENTAEVETSKAPVENTAEVETSKALVQNRTALRAATHEHSAQWLNNYKKGYGYGPYPLGINGGMHYGVDFFMNIGTPVKAISSGKIVEAGWSNYGGGNQIGLIENDGVHRQWYMHLSKYNVKVGDYVKAGQIIGWSGSTGYSTAPHLHFQRMVNSFSNSTAQDPMPFLKSAGYGKAGGTVTPTPN…
P10548|LSTP_STAST	GIHYGVDFFMNIGTPVKAISSGKIVEAGWSNYGGGNQIGLIENDGVHRQWYMHLSKYNVKVGDYVKAGQIIGWSGSTGYSTAPHLHFQRMVNSFSNSTAQDP	MKKTKNNYYTTPLAIGLSTFALASIVYGGIQNETHASEKSNMDVSKKVAEVETSKPPVENTAEVETSKAPVENTAEVETSKAPVENTAEVETSKAPVENTAEVETSKAPVENTAEVETSKAPVENTAEVETSKAPVENTAEVETSKAPVENTAEVETSKAPVENTAEVETSKAPVENTAEVETSKAPVENTAEVETSKAPVENTAEVETSKAPVENTAEVETSKALVQNRTALRAATHEHSAQWLNNYKKGYGYGPYPLGINGGIHYGVDFFMNIGTPVKAISSGKIVEAGWSNYGGGNQIGLIENDGVHRQWYMHLSKYNVKVGDYVKAGQIIGWSGSTGYSTAPHLHFQRMVNSFSNSTAQDPMPFLKSAGYGKAGGTVTPTPNTGWKTNKYGTLYK…
Q2T471|Q2T471_BURTA	RPFNSLDFSGGNGQVLAARDGTLYKSCERNGSAIVKIVHDNGYTTTYYHMVQLTQAGSGTRVRQGQYLGRVGNGLPCGGQTTGPHVHFALSQGGSDVPVN	MGPMVWRIASDPITRLLAAPLIAAGLSGAALAAPVDIPDLQHAVRQAFSARLGKQGPAAPAVRDDVIESVKSDPDAGWVLGTITQVVPNDTPAYPVTKLFVARRANEGWVVGIEGTDAFHALAAAAPAKLIADDERAHLNAGRAPGAPQRKAAPAQTGLALPWQQGAAWYWTGGAHGWSGDSRPFNSLDFSGGNGQVLAARDGTLYKSCERNGSAIVKIVHDNGYTTTYYHMVQLTQAGSGTRVRQGQYLGRVGNGLPCGGQTTGPHVHFALSQGGSDVPVNGKTIGGWQFFEGSNAYSGYAVRNQRRVSVQASLTNYGSDDSGGPTEPSRPVKATVQSPGPVNLRSAPSLSASVVGTVSNGATVQLACYAYGDTVQGNWGATRLWYRLDSNRWVSDGF…
Q3EQW9|Q3EQW9_BACTI	QMHYGIDIAAPGNVSIQAAAAGKVVKSYYSASYGNVVFIAHQINGKLYTTVYAHMKDRTVQAGDQVQTGQLVGHMGNTGHSYGQHLHFELHNGEWNFEKTNAV	MNMKATALTATTVAIASLLPSMGETNVQKANAEQLSNIKTGYVKVDQVALHTEDSVKSTSIDTIRFNTKVNILEITNGWYKVSVHNKVGYVQKDAILLKNKLRSNDQYIVNANALNVRSEPNLESSILDVLPNGKFITVQEDQGEWYKISHNGQTGYVQKAFISNGSQPLVKGITVQNNTKYTVATPNLNVRSNTSTSSALLGSLQKGTQVQVVETAGTWYKIRFGTGYGYVAKHYVVQNQPQAKTDQPSSIPAAFKFPAQGRISSTFDIRWEQMHYGIDIAAPGNVSIQAAAAGKVVKSYYSASYGNVVFIAHQINGKLYTTVYAHMKDRTVQAGDQVQTGQLVGHMGNTGHSYGQHLHFELHNGEWNFEKTNAVYPLPYLVR
Q4ZD58|Q4ZD58_9CAUD	GYHRAFDVYSNETNDVPAVTSGTVIEANDYGNFGGTFVIRDANDNDWIYGHLQRGSMRFVVGDKVNQGDIIGLQGNSNYYDNPMSVHLHLQLRPKDAKKDEK	MLTAIDYLTKKGWKISSDPRTYDGYPKNYGYRNYHENGINYDEFCGGYHRAFDVYSNETNDVPAVTSGTVIEANDYGNFGGTFVIRDANDNDWIYGHLQRGSMRFVVGDKVNQGDIIGLQGNSNYYDNPMSVHLHLQLRPKDAKKDEKSQVCSGLAMEKYDITNLNAKQDKSKNGSVKELKHIYSNHIKGNKITAPKPSIQGVVIHNDYGSMTPSQYLPWLYARENNGTHVNGWASVYANRNEVLWYHPTDYVEWHCGNQWANANLIGFEVCESYPGRISDKLFLENEEATLKVAADVMKSYGLPVNRNTVRLHNEFFGTSCPHRSWDLHVGKGEPYTTTNINKMKDYFIKRIKHYYDGGKLEVSKAATIKQSDVKQEVKKQEAKQIVKATDWKQNKDG…
Q63FS3|Q63FS3_BACCZ	QMHYGIDIAAQGNVSIQAAAAGKVVKSYYSASYGNVVFIAHQINGKLYTTVYAHMKDRTVQAGDQVQAGQLVGHMGNTGHSYGQHLHFELHNGEWNFEKTNAVNP	MNMKATALTATTVAIASLLPSMGETNVQTANAEQLSNVKTGYVKVDQIALHTKDNANSSSIDTIRFNTKVNILETTNGWYKVSVNNKVGYVQKDSILLKNKLQSNNQYIVNANALNVRSEPNLESSILDVLPNGKFVTIQEEQGEWYKILHNGKAGYVQKAFVSNGSQPLVKGITVQNNTKYTVATPKLNVRSNASTSSALLGSLQNGTQLQVVETVGTWYKIRFGTGYGYVAKHYVVQNQTQSQTQTAQPTSIPAVFKFPTQGRISSTFDMRWEQMHYGIDIAAQGNVSIQAAAAGKVVKSYYSASYGNVVFIAHQINGKLYTTVYAHMKDRTVQAGDQVQAGQLVGHMGNTGHSYGQHLHFELHNGEWNFEKTNAVNPLPYLVR
Q63MR8|Q63MR8_BURPS	RPFNSLDFSGGNGQVLAARDGTLYKSCERNGSAIVKVVHDNGYTSTYYHMVQLTQAGSGTRVRQGQYLGRVGNGLPCGGQTTGPHVHFALSQGGSDVPVN	MVWRGASDSITRWLAAPLIAAGLTGAASAAPVDMPDLQHAVRQAFSARLGKQAPAAPAVRDDLIESVRSDPEAGWVLGTVTQVVPNDTPAYPVTKLFIARRASEGWAVGIEGTDAFYALAAASPAKLLAGDERAHLNAGRAPTAPPRKAAPAQTGLALPWQQGTAWYWTGGAHGWSGDSRPFNSLDFSGGNGQVLAARDGTLYKSCERNGSAIVKVVHDNGYTSTYYHMVQLTQAGSGTRVRQGQYLGRVGNGLPCGGQTTGPHVHFALSQGGSDVPVNGKTIGGWQFFEGSNAYSGYAVRNQRRVSVQASLTNYGADDSGGPTEPSRPVKATVQSPGPVNLRSAPSLSASIVGTVANGAAVQLACYAYGDTVQGNWGATRLWYRLDSNRWVSDGFVYT…
Q81HR4|Q81HR4_BACCR	QMHYGIDIAAPGNVSIQAAAAGKVVKSYYSASYGNVVFIAHQINGKLYTTVYAHMKDRTVQAGDQVQTGQLIGHMGNTGHSYGQHLHCELHNGEWNFEKTDAVNP	MNMKATALTATTVAIASLLPSMGETNVQKANAEQLSNIKTGYVKVDQVALHTEDNVKSTSIDTIRFNTKVNIIETTNGWYKVSVHNKVGYVQKDAILLKNKLQSNDQYIVNANALNVRSEPNLESSILDVLPNGKFITVQEDQGEWYKISHNGQTGYVQKAFISNGSQPLVKGITVQNNTKYTVATPNLNVRSTASTSSALLGSLQNGTQVQVVETVGTWYKIRFGTGYGYVAKHYVVQNQPQAKTDQPSSIPAAFKFPAQGRISSTFDIRWEQMHYGIDIAAPGNVSIQAAAAGKVVKSYYSASYGNVVFIAHQINGKLYTTVYAHMKDRTVQAGDQVQTGQLIGHMGNTGHSYGQHLHCELHNGEWNFEKTDAVNPLPYLVR
Q81RY2|Q81RY2_BACAN	KMHHGLDIAASGTVPVVAAAEGVITRSYYSTSYGNVVFISHNINGQTYTTVYAHLKSRSVSAGQKVKQGQQLGIMGNTGQSEGQHLHFEIHKGEWNAQKSNAMDP	MKKILASVAVASVTGSVFISTAQAKNTVIQKEAKHEKPTDVVKYENQVTVNTNALRVRTQPNTSSTIMGRVYEGEVLQVIGEENSWLKINHKGKTGYVSSEFVSENSVSAKTNVSMSRSKTVIANVLRVRTQPNTSSAIMGRVYEGKALQVIGEENGWLKIKHNGKVGYVSSQFVIDGTSNGSDKNNGKVQVASGNYKVNVSSLRVRTGPSTSHTILGSVHKGQIVQVTGEVQDWVKINYSGQTAYISKDYISKNDFNANVDQTNEQQKNITVQTDGTYIVDATSLRVRTGPATYHSVIGGVLNGRILQVTGVENGWLKINHNGRTGYVSSEYVKFVKGNTPSKPETSNPSTGATVGDYYVNVNVLNVRSGAGTNYDVIGALSKGIKVQVLFEQNGWGK…
R5VZC1|R5VZC1_9FIRM	KNNDLSIDFGKEKNVSNTPILACDDGIVKKIEYQKTGGNVIFIDFNSGYRACYGHLKNYIVKQNQKVKKGQIIGYMGQTGITTGPHLHFGLYDITPNINYGPAKYDP	MIYPIRYIKITQYPHKNNDLSIDFGKEKNVSNTPILACDDGIVKKIEYQKTGGNVIFIDFNSGYRACYGHLKNYIVKQNQKVKKGQIIGYMGQTGITTGPHLHFGLYDITPNINYGPAKYDPLKILTVAQDQIVDKETKEKYYLKYEDTNNIKKELYVYNVDEEGLVVRNKPNGFKTGELLQVGTKVLELERSNNWTKINQNKWVYNKFLTPNKPEFYIVTTPNNKTLNVRNKPSLNSQIIKTIKNNTHVSIYKKINSWVCISPTKNHWIAKNFIKKA
R6U345|R6U345_9CLOT	GYHQGIDMVGMNNKNVYAICHGVVSYAGWENVNNKKQGFGQYVSIKFDETQSGFKKVFLAHLNGINVTAGQKVNNATIVGTMGSTGFSTGPHTHVEIREYNNNGKLIK	MSYITKLPFEGKIKITYPYGVKDNNYKSGYHQGIDMVGMNNKNVYAICHGVVSYAGWENVNNKKQGFGQYVSIKFDETQSGFKKVFLAHLNGINVTAGQKVNNATIVGTMGSTGFSTGPHTHVEIREYNNNGKLIKILNSASYMGVPNTYTTIDSANYRIGTGSGNSNTNRYKIITKLGINLRNSYSTNSAKITAIPYNTEVDVSEFYNGNNWYWGKTVYNGKTGWLAIKTQNGKEIYAKPI
R8DCF3|R8DCF3_BACCE	QMHYGIDIAAQGNVSIQAAAAGKVVKSYYSASYGNVVFIAHQINGKLYTTVYAHMKDRTVQAGDQVQTGQLVGHMGNTGHSYGQHLHFELHNGEWNFEKTNAVNP	MNMKATALTATTIAIASLLPSMGESDIQTAAAKQPSTVKTGYVKIDNVALHQNSHTDSAIIDTIRFNSPVTILETTQDWYKVSVNNKTGYMKKDAILFKKNVQPKSQYIVNANALNVRSEPNTESSILDILPNGQFITIQGEQGDWYKILHNGQIGYVQKTFVSNGSTPLVKGVTVQGSPSYTVATPKLNVRSNASTSGTLLGSLQNGTQVQVVETVGTWYKIRFGTGYGYVAKHYVVQNQNQAQAKTAQPASIPAVFKFPTQGKISSTFDMRWEQMHYGIDIAAQGNVSIQAAAAGKVVKSYYSASYGNVVFIAHQINGKLYTTVYAHMKDRTVQAGDQVQTGQLVGHMGNTGHSYGQHLHFELHNGEWNFEKTNAVNPLPYLVR
R8EZ43|R8EZ43_BACCE	QMHYGIDIAAQGNVSIQAAAAGKVVKSYYSASYGNVVFIAHQINGKLYTTVYAHMKDRTVQAGDQVQTGQLVGHMGNTGHSYGQHLHFELHNGEWNFEKTNAVNP	MNMKATALTATTIAIASLLPSMGESDIQTAAAKQPSTVKTGYVKIDNVALHQNSHTDSAIIDTIRFNSPVTILETVQDWYKVSVNNKTGYMKKDAILFKKNVQPKSQYIVNANALNVRSEPNTESSILDILPNGQFITIQGEQGDWYKILHNGQIGYVQKTFVSNGSTPLVKGVTVQGSPSYTVATPKLNVRSNASTSGTLLGSLQNGTQVQVVETVGTWYKISFGTGYGYVAKHYVVQNQNQAHAKTAPPASIPAVFKFPTQGKISSTFDMRWEQMHYGIDIAAQGNVSIQAAAAGKVVKSYYSASYGNVVFIAHQINGKLYTTVYAHMKDRTVQAGDQVQTGQLVGHMGNTGHSYGQHLHFELHNGEWNFEKTNAVNPLPYLVR
R8F0H8|R8F0H8_BACCE	QMHYGIDIAAPGNVSIQAAAAGKVVKSYYSASYGNVVFIAHQINGKLYTTVYAHMKDRTVQAGDQVQTGQLIGHMGNTGHSYGQHLHFELHNGEWNFEKTNAVNP	MNMKATALTATTVAIASLLPSMGETNVQKANAEQLSNIKTGYVKVDQVALHTEDNVKSTSIDTIRFNTKVNILETTNEWYKVSVHNKVGYVQKDAILLKNKLHSNDQYIVNANALNVRSEPNLESSILDVLPNGKFITVQEDQGDWYKISHNGQTGYVQKAFISNGSQPLVKGITVQNNTKYTVATPNLNVRSNASTSSALLGSLQNGTQVQVVETVGTWYKIRFGTGYGYVAKHYVVQNQPQAKTDQPSSIPAAFKFPAQGRISSTFDIRWEQMHYGIDIAAPGNVSIQAAAAGKVVKSYYSASYGNVVFIAHQINGKLYTTVYAHMKDRTVQAGDQVQTGQLIGHMGNTGHSYGQHLHFELHNGEWNFEKTNAVNPLPYLVR
R8LZR1|R8LZR1_BACCE	QMHHGLDIAASGIVPVVAAAEGVVTRSYYSTSYGNVVFISHNINGQTYTTVYAHLKSRSVSAGQKVKRGQQLGIMGNTGQSEGQHLHFEIHKGEWNAQKSNAMDP	MKKILASVAVASVTGSVFISTAQAKNTVIQKDTKHEQTIDVVKYENQVTVNTNVLRVRTQPNTSSAIMGRVYEGEVLQVIGEENSWLKVNHNGKIGYVSSEFISKNGVLAKTNIGKSRSKIVTANVLRVRTQPNTSSAIMGRVYEEKVLQVIGEDNGWLKINHNGKVGYVSSQFVKDSGSNGSDNNNGKFQVASGDYKVNVSSLRVRTGPSTSHTILGSMYKGQVVRVTGEVQNWFKINYKGQDAYISKDYISKSGSNANEQQNNVTVQADGIYIVDATSLRVRTGPATYHSVIGGVLNGRTLQVTGVENGWLKINHNGRTGYVSSEYVKFVKRGTPPKPETSNPSTGATVDDYYVNVSVLNVRSGAGTNHGVIGALLKGIKVQVLFEQNGWKKINYNG…
R8N907|R8N907_BACCE	QMHYGIDIAAQGNVSIQAAAAGKVVKSYYSASYGNVVFIAHQINGKLYTTVYAHMKDRTVQAGDQVQTGQLVGHMGNTGHSYGQHLHFELHNGEWNFEKTNAVNP	MNMKATALTATTIAIASLLPSMGESDIQTAAAKQPSTVKTGYVKIDNVALHQNSHTDSVIIDTIRFNSPVTILETVQDWYKVSVNNKTGYMKKDAILFKKNVQPKSQYIVNANALNVRSEPNTESSILDILPNGQFITIQGEQGDWYKILHNGQIGYVQKTFVSNGSTPLVKGVTVQGSPSYTVATPKLNVRSNASTSGTLLGSLQNGTQVQVVETVGTWYKIRFGTGYGYVAKHYVVQNQNQAHAKTAPPASIPAVFKFPTQGKISSTFDMRWEQMHYGIDIAAQGNVSIQAAAAGKVVKSYYSASYGNVVFIAHQINGKLYTTVYAHMKDRTVQAGDQVQTGQLVGHMGNTGHSYGQHLHFELHNGEWNFEKTNAVNPLPYLVR
R8PKM3|R8PKM3_BACCE	QMHYGIDIAAQGNISIQAAAAGKVVKSYYSASYGNVVFVAHQINGKLYTTVYAHMKDRAVQVGDQVQAGQLVGHMGNTGHSYGQHLHFELHNGEWNFEKTNAVNP	MNMKATALTATTIAIASLLPSMGESNIQTAAAKQPSKVKTGYVKIDNVALHQNNHADSAIIDNIRFNSPVTILETTQDWYKVSVNNKTGYIKKDAILFKKNVQSKNQYIVNANALNVRSEPNTESSILDILPNGQFITIQGEQGDWYKILHNGQIGYVQKNFVSNGSIPLVKGVAVQGSPSYTVATPKLNVRSNASTSSSLLGSLQNGTQVQVVETVGTWYKIRFGTGYGYVAKHYVVQHQNQSQTKTAQPSSIPAVFKFPTQGRISSTFDMRWEQMHYGIDIAAQGNISIQAAAAGKVVKSYYSASYGNVVFVAHQINGKLYTTVYAHMKDRAVQVGDQVQAGQLVGHMGNTGHSYGQHLHFELHNGEWNFEKTNAVNPLPYLVR
R8QVM9|R8QVM9_BACCE	QMHYGIDIAAQGNVSIQAAAAGKVVKSYYSASYGNVVFIAHQINGKLYTTVYAHMKDRTVQAGDQVQTGQLVGHMGNTGHSYGQHLHFELHNGEWNFEKTNAVNP	MNMKATALTATTIAIASLLPSMGESDIQTAAAKQPSTVKTGYVKIDNVALHQNNHADSAIIDNIRFNSPVTILETTQGWYKVSVNNKTGYMKKDAILFKKNVQPKNQYIVNANALNVRSEPNTESSILDILPNGQFITIQGEQGDWYKILHNGQIGYVQKTFVSNGSTPLVKGVTVQGSPSYTVATPKLNVRSNASTSSTLLGSLQNGTQVQVVETVGTWYKIRFGTGYGYVAKHYVVQNQSQAQAKTAQPASIPAVFKFPTQGKISSTFDMRWEQMHYGIDIAAQGNVSIQAAAAGKVVKSYYSASYGNVVFIAHQINGKLYTTVYAHMKDRTVQAGDQVQTGQLVGHMGNTGHSYGQHLHFELHNGEWNFEKTNAVNPLPYLVR
R8QWY4|R8QWY4_BACCE	EMHYGVDFTAPGEVPILAATSGKVIKSYYSNSYGNVVFIAHTIDGKLYTTIYAHLKDRTVQAGDRVETGQIIGHMGNTGHSTGQHLHFELHNGEWNFEKTNAVNP	MKMITTTFSLTTAAIATLLPSVVAADSHAVSIPQNDKVKIEFVNFDKAHLYQDATTNSNSIGNITFNTPVKIIETTPDWYKVDVQNKIGYMQKSYLSPTKQTQPKNQYIVNAIALNVRIEPNAESTILGVLPNGKYISILEECGEWYKISYNGKTGYVKKEFVSDGSYSMVKGTTVQGNSSYYVATPVLRVRSGAGTNTSIIGSLKNGTQLQVVETVGSWYKIRFGSGFGYVAKHYVLQNKPQETPSIPAVFKYPTKGIVSSTFDVRWGEMHYGVDFTAPGEVPILAATSGKVIKSYYSNSYGNVVFIAHTIDGKLYTTIYAHLKDRTVQAGDRVETGQIIGHMGNTGHSTGQHLHFELHNGEWNFEKTNAVNPIPYLVQ
R8TA60|R8TA60_BACCE	QMHYGVDFTSTGDKPIRAAAAGKVIKSYYSSSYGNVVFVTHYIKGKLYTTVYAHMKNRSVQAGDRVQTGQVLGQMGNTGHSTGQHLHFELHNGEWNFEKTNAVDP	MNMKVTTLTAATVAITSLLPSITEADMKTAAVQPKNNVKIGYVKLDKVQLYQENTTNGDSLGSISYNTPVTILETTRDWYKVNAQNKIGYIQKSNLSLAKLNQQRNQHIVNASALNLRSEPSIQSSILDVLPNGTFISVQETLNDWYLISYNGKIGYVKKEFISHNSQPFVKGITIQNNSYYVAIPKLRVRNGAGTNTAVIGSLQNGTQIQVVGTVGTWYKIHFGSGYGYVAKQYVLQNKQQEKSTSPSIPAVFKFPTQGQVSSNFEVRWGQMHYGVDFTSTGDKPIRAAAAGKVIKSYYSSSYGNVVFVTHYIKGKLYTTVYAHMKNRSVQAGDRVQTGQVLGQMGNTGHSTGQHLHFELHNGEWNFEKTNAVDPLPYLVR
R8UC82|R8UC82_BACCE	KMHHGLDIAASGTVPVVAAAEGVITRSYYSTSYGNVVFISHNINGQTYTTVYAHLKSRPVSAGQKVKQGQQIGIMGNTGQSEGQHLHFEIHKGEWNAKKSNAMDP	MKKILASVAVASVTGSVFISTAQAKNTVIPKDTKHEQTTDVVKYENQVTVNTNALRVRTQPNMSSAIMGRVYEGEVLQVIGEENSWLKINHKGKTGYVSSEFVSGNNVSAKTNVSMSRSKTVTANVLRVRTQPNTSSAIMGRVYEGKALQVIGEENGWLKINHNGEVGYVSSQFVIDGSSNGSDNNNGKVQVASGNYKVNVSSLRVRTGPSTSHAILGSIHKGQVVQVTGEIPDWIKINYSGQTAYISKDYISKSGSNANVDQTNEQQKNVTVQTDGTYIVNATSLRVRTGPATYHSVIGGVLNGRILQVTGVENGWLKINHNGRTGYVSSEYVKFVKGGTPSKPETSNLSTGATVGDYYVNVNVLNVRNGAGTNHGVIGALSKGIKVQVLFERNGWLK…
R8UDA8|R8UDA8_BACCE	QMHYGIDIAAPGNVSIQAAAAGKVVKSYYSASYGNVVFIAHQINGKLYTTVYAHMRDRTVQAGDQVQTGQLIGHMGNTGHSYGQHLHFELHNGEWNFEKTNAVNP	MNMKATALTATTVAIASLLPSMGETNVQKANAEQLSNIKTGYVKVDQVALHTEDNVKSTSIDTIRFNTKVNILETTNGWYKVSVHNKVGYVQKDAILLKNKLQSNDQYIVNANALNVRSEPNLESSILDVLPNGKFITVQEDQGEWYKISHNGQTGYVQKAFISNGSQPLVKGITVQNNTKYTVATPNLNVRSTASTSSALLGSLQNGTQVQVVETVGTWYKIRFGTGYGYVAKHYVVQNQPQAKTDQPSSIPAAFKFPAQGRISSTFDIRWEQMHYGIDIAAPGNVSIQAAAAGKVVKSYYSASYGNVVFIAHQINGKLYTTVYAHMRDRTVQAGDQVQTGQLIGHMGNTGHSYGQHLHFELHNGEWNFEKTNAVNPLPYLVR
R8ZUC1|R8ZUC1_9LEPT	AFHSGIDLPAAVGTPIKAVSDGKVWRTITTSGGYGVLTILSHKNNIYTYYAHQNERQVKEGDTVRSGDIIGQVGNTGKSTGPHLHFEVRKGPDQQALDP	MKRQNLFSFTIVFVLCNISILSQTKLEERDKEKQSGLIQKNQKKQEEILQKYNEFVGKVQSRFPGLKISSSPIDLKLAEGITDHNNAPGATDKKSKSLTAIASENFYLLLEPSSKPNMRSQVKVKKGDSLEVVMVLKQDVTDKKEGSHWVLVRTKTKKEGYTTQDLLQPTKLAVKSRNTEGLSLDLSSLPSRTSNEPSNISYSDFRNGKEMWVNASSLNMRAEPDVNGYVVARLPKGIKVSIQSSTTNEDTIDGISSLWHQVSSAYGNGWVFGGYLSSSEVVSYDVTPGDISYPQENPDELKIGEKRYVRSTNLRMRDEPNEYGSVVISIPGDEKLKILDTKKEVETISGVRSKWIYVNWNDEWEGWVFGGFVSKERGPLVDSDDISKYFQIPIDNDRY…
R9AA61|R9AA61_9LEPT	AFHSGIDLPASIGTPIKAVSDGKVWRTTTTSGGYGMLTIISHKNNIFTYYAHQNERQVKEGDTVRTGDIIGQVGNTGKSTGPHLHFEVRKGPDQQALDP	MKNQRILLTSIFLFFCYYPIASQTTLEERDKQRQSGLVTANQKKQEEILQKYNDFVNRVQTKFPGLKISSSPIDLKQAEGIADHNAAPGAKEKKSKSLLAIAGDSFFLQLEPSNNVSNRSTVKVKKGDSLEVVMVLKQDVTAKKEGPHWVLVRTKSKQEGYITQDLLSTTKPAVKSRNTEGISLDLSSLSGRISDSPDTGYSDSKKGKDMWVEASSLNMRGEPDVNAYVVARLPKGLKVKIETSTTTEETIDGITAHWHQISSAYGNGWVFGGYLSTSEVVSYDVQPGEITYPQENPDELKNGEKRYVRSTSLRMRDEPNDYGSVVTTIAGDEKIKIIDTKKEIETIGGVRSKWLYVSWNDEWEGWVFGGFVSKERGPLVDSDDISKYFQIPVDNDRYV…
S2DIZ8|S2DIZ8_9BACT	RKHEGVDVFAPRGTPVVSVSPGRVSRVGVNNLGGKTVSVSHDVYSYYYAHLDTQLVRMGQAVKTGDTLGTVGNTGNAITTPPHLHFGIYRRGAVDP	MVRDWIAAEKEAISKPITINLPYQEITQFEKSRPQAVYFEFDTQEGQLITAEINPVSQPDAKFFLDLYEIENSERKHLKFAKDTNRIEKRVKNSGRMGLRIQPELFRGGIVEVRILQNPSLAFPVEGKNHRSIASFFGDPRDGGRRKHEGVDVFAPRGTPVVSVSPGRVSRVGVNNLGGKTVSVSHDVYSYYYAHLDTQLVRMGQAVKTGDTLGTVGNTGNAITTPPHLHFGIYRRGAVDPYPFFETASMQASHTVSDSTYLGRIARVNVGTANIRQFPNTNAAISGKLSQNEVLLLEGKHNDWFRVRLPDGSQGYVFENLITHNLSPVQKLRETQGLMVSEDYNERNFFEASTIVESDLEVIGKFKDAKLLRTELGKLYWTF
S3GLQ3|S3GLQ3_9BACL	TFHNGIDIAATKGTPIHAAASGQVIVARNYGAYGNHVMISHTINGQAYTSVYAHMDRLNVVKGQSISKGANIGTIGNTGNSFGSHLHFEIHKNKYVYSGSTP	MKKQLMTITLGALLVSGLTLQTSTPVEAATSYKVKITTNSLNVRTGPSTAYKKVGSAKLGQSFTYLGATGSWTKINYNGSTKYVASTYVKKYSGTALKAATAAKFIMPAKGTLSQGYGPASGKYGYTFHNGIDIAATKGTPIHAAASGQVIVARNYGAYGNHVMISHTINGQAYTSVYAHMDRLNVVKGQSISKGANIGTIGNTGNSFGSHLHFEIHKNKYVYSGSTPANSVNPYTLF
U1N0Q7|U1N0Q7_9BACL	TFHNGIDLAAAKGTTVQSAAYGEVIVARNYGAYGNHVMVTHTVDGQAYTTVYAHLDRLNVVKGQKIAKGGRIGTVGNTGNSYGSHLHFEIHKDKYVYSSSTAANSVNP	MKKQLMTITLGALLVSGLTVPASTPVEAATSYKVKVTTNVLNVRSGPSTSYQKVGSAKLGQTFTYLGATGSWTKINYNGSTKYVSSTYVKKYSSTSLQTATAGKFLIPAKGTLTQGYGPASGKYGYTFHNGIDLAAAKGTTVQSAAYGEVIVARNYGAYGNHVMVTHTVDGQAYTTVYAHLDRLNVVKGQKIAKGGRIGTVGNTGNSYGSHLHFEIHKDKYVYSSSTAANSVNPYTLF
U5BU60|U5BU60_9BACT	RKHEGIDIFAVRGTPVVAPVSGVVTSVKETGRGGKQVWLRDNKRGWNLYFAHLDSQTVNNLQRVSPGDTLGLVGNTGNAKTTPPHLHFGIYSSGAFDP	MEGKVKPKSCFTEKLKSIPMIQSFIMPRFLKSISILLLLTLTLASCKRETLGIFSPKTEKERYLQQLKASGIDKSILGKSWVAAGNEALNNPPQLDIPAAIRGSFKSKSVQANAWQLNLQKGATLQVAFIWESQDSSRVFLEIIDAKSMKDEMATTSFDERIEFEAEQSGTYFIRIQPELMAEGNYDLIVENRSTYAIFPVQGKTSAAIQSFWGAGRDGGQRKHEGIDIFAVRGTPVVAPVSGVVTSVKETGRGGKQVWLRDNKRGWNLYFAHLDSQTVNNLQRVSPGDTLGLVGNTGNAKTTPPHLHFGIYSSGAFDPFPVVKDNYSKAISGNLPLENEVMLVRSATANLRQGPSTDFASLAMLDSKTPVWVESAVGEWYQVRTPTGIKGFLSANLLA…
U5WAS9|U5WAS9_9ACTN	PAHDGVDLAATRNTPIRAASSGTVIRVVCNVSKGSCDVDGNGSLSGCGWYVEVLHAGGIVTRYCHLVRRPEVSVGETVARGAVLGHVGTSGSSSGPHLHFEVHNGSPATRANAVSP	MKKRRHQRTALALLATGGTLLLDPAAASAAPSVKVAGTGTVVTGGTALNARSGPSASSTRTGTVRNGTTVSIVCRVAGQFISGTVTNTGYWDRLSDNSFVSDAYVRRGDFAIPKCTTAAPLPAVAGAWMLPVTAGLISGFRTGPRPAHDGVDLAATRNTPIRAASSGTVIRVVCNVSKGSCDVDGNGSLSGCGWYVEVLHAGGIVTRYCHLVRRPEVSVGETVARGAVLGHVGTSGSSSGPHLHFEVHNGSPATRANAVSPITFMRARGLVIS
U7PCJ9|U7PCJ9_STASI	GYHRAFDLYSNATNDIPAVTSGTVVTSETHGNFGGTVEIRDANGNDWIYGHLQRDSLRFTKGDKVNQGDIVGLQGSSNYYDNPMNAHLHLQLRPKGTDLND	MLTAIDYLTKQGWKISSDPRKYNGYPNNYGYRNYQENGVNYDSFCNGYHRAFDLYSNATNDIPAVTSGTVVTSETHGNFGGTVEIRDANGNDWIYGHLQRDSLRFTKGDKVNQGDIVGLQGSSNYYDNPMNAHLHLQLRPKGTDLNDEKAEVCSGLPMEKYDISKLNAKQDKSKNGSEKQLKHIYSNHIKGSKITAPKPSVQGVVIHNDYGSMTPAQYLPWLYARENNGTHVNGWASVYANRNEVLWYHPTDYVEWHCGHQWANGNLIGFEICESGRLSDKLFLENEEATLKVVADVMKSYDLPVNRSTVRLHNEFFGTSCPHRSWELHVGKGAPYTTANQNKMKDYFISRIKYYYNGGKLQTGNAKVIKQNDVKKEVKKNEQQQVVKTTDWKKNKHGT…
UPI0000ED8CAA	NFRSGIDIAARQGEPIHAVYQGQVLYADWFKGYGNMLILDHGDGFYTVYAHAQELFKKKGDPVATHEVIATVGETASMTGTSLYFEVRHRGTPEDP	MAGMLYLLATILKRVAPGVLACAVVAVMATAGHGEAVQTAEIRASLLNMRARPDRDATRVGVLKKGTQVTVLDDTGEWLKISYDNRAGYIRNRSDYVRLNPPPPARQIEELKEKARQIDREIETHKKEIAVYGQQEVELVAGLHDIDRSLNRSQTQIDAISAAVDAAARKIEENRKAARVLEQRIEKNRHQAARRLTALYKLELMGAMNLLGSAESMFSFLKTRRDIERICEHDAAVLEQYLSDKTRLSALTKELHAEKAEKETLESELKRQRVVLDKEKARRQRLLVDIREEGALRQATIASLKQAAKDLDKTIAALHEEMARAPVKGDGSFPRHKGLLKMPVNGRIISKFGKYKNPELNIVNFRSGIDIAARQGEPIHAVYQGQVLYADWFKGYGNM…
UPI0002F63F06	RSHEGIDIFAPRGTPVIASVDGVVSRVNETPRGGKVIWLSDLNRGQNLYYAHLDQQLVTAGQRVSVGDTLGLVGNTGNARGTGPHLHFGIYRYGRGATNP	MNRKPISYSSLLYFLLVTLFLSSCGSRETLRGVFKKETPYEAYVSSLKSAKLDQTAVGQDWLATGQTALQTPTPVTLPFKETGYFPADKPRALGYRVEAKRGEKLVVSLEMKARETMQVFMDLFEASTDPARAPKQVAHTDSTATTLTYVVDEDMAHLLRVQPELLRGGTYTITIQAQPTLAFPIPGKSSRHIASIWGDPRDAGARSHEGIDIFAPRGTPVIASVDGVVSRVNETPRGGKVIWLSDLNRGQNLYYAHLDQQLVTAGQRVSVGDTLGLVGNTGNARGTGPHLHFGIYRYGRGATNPYPYVHQSAAPIPTVKVDATQIGNWVRVSSKMANVRTEPSAKAALHTSLSKHTPLQVVGAANNWYRVRLPDQSEAYIISSLVEGIARPIAVKKLR…
UPI0002FCE4B5	QMHYGVDITAPGNVSIHAAAAGKVIKSYYSASYGNVVFVAHYIQGKRYTTVYAHMKDRSVEVGDQVQTGQLLGHMRNTGHSFGQHLHFELHNGEWNFEKTNAVNP	MKQKATALTATTVAVASLLPSINQVDTRTVAAQQLPTQNTQTIKSDTKILYLNNAINTRNKTNSLKKTDIAFTTSTKLKNSYIVNANILNVRSEPNIKSSIIDRLPNGKFISVQETKGEWYKISHNGQVGYVKKEFVSHTSEPLVKGITTQNQSSFYVGAPVLKVRSGAGTNTSVIGSLQNGTQVEVIETVGTWYKIRFGTAYGFVAQHYIIQKQPQPKQAAPSIPAVFKFPTQGTISSTFDMRWEQMHYGVDITAPGNVSIHAAAAGKVIKSYYSASYGNVVFVAHYIQGKRYTTVYAHMKDRSVEVGDQVQTGQLLGHMRNTGHSFGQHLHFELHNGEWNFEKTNAVNPLPYLVR
UPI0002FF232A	GYHNAIDIEAAGGSNIYAAYGGEVISADWKGAYGNMVIIYHEDLKVYTFYAHASQLNTSAGVKVKQGDIIAKVGSTGESSGNHLHFGICDTLLGGYPARTY	MKNVIKRAAAVLLVMAMLFTVQICAPFGGSAHAAVYAVWPTDPKYKNITTYFNPQRNVNDVSGYHNAIDIEAAGGSNIYAAYGGEVISADWKGAYGNMVIIYHEDLKVYTFYAHASQLNTSAGVKVKQGDIIAKVGSTGESSGNHLHFGICDTLLGGYPARTYYDPLSYFSYSDNSGNTTVTPPSTTAPGTTTPECSCTEDYAGTYTTKNVVTYLNIRSGHNTTSSIIGSIPANAVFTVTKGNGEWAHVEYNGVKGYASMAYMQLKEKAPEVESDMKIENTTVPEGELPKGKSFSVKGSITSNLPITKVYGGVYFRSGEATSQCVEAAPNTLKYDLSTYFDQNIRFSVLNEGEYTFKITAEDKSGKSYELISSEFYIAKDKTEPVEKIKGDLNSDDKLN…
UPI000301BE01	RQHEGIDIFAARGTPVVAATDGRVVSTRNQGLGGKQVWLADGLFGNRLYYAHLDSIIASAGQKVTVGDTLGLVGNTGNAKTTAPHLHFGIYKSKAVDP	MNDKLHLKNFTGQGPNHRRYIRYCLILALFLALCSCKQMTSLSDAITQPSAREVYERNYSLENKAYAAWQKAFANALNDSVMINLPYKQVGKFSSVEPTVLSFSLALKEGERLVVSLQTDSITSSFLSLYKYDESKKMDLLLENKPNASSLSYIIKESGKYKLLLQPQLFANTEYTLLIRRRPTYYFPVSGKDNSAVQSFWGAPRAGGTRQHEGIDIFAARGTPVVAATDGRVVSTRNQGLGGKQVWLADGLFGNRLYYAHLDSIIASAGQKVTVGDTLGLVGNTGNAKTTAPHLHFGIYKSKAVDPYPFVKKIEPLPSFELNNPTTDGIIKAAKAKVRQGNSVKSTKLKTLKEQDTVQILGYTKNWVHVRDQNGTAGYVYKNLLQ
UPI000317B33A	QMHYGVDFTATGDKPIRAAAAGKVIKSYYSSSYGNVVFVTHYIKGKLYTTVYAHMKNRSVQAGDRVQTGQVVGQMGNTGHSTGQHLHFELHNGEWNFEKTNAVDP	MNMKATTLTLATVAVTSLLPSITEADMQTAAVQPKNNVKIGYVKLDKVQLYQENTTNGDSLGSISYNTPVTILETTRDWYKVNAQNKIGYIQKSNLSLTKLDQQRNRYIVNTNALNLRSEPSIQSSILDVLPNGTFISVQETHNDWYLISHNGKIGYVKKEFVSHNSQPFVKGITIQNNSYYVATPKLRVRSGAGTNTAVIGSLQNGTQIQVVGTVGTWYKIRFGSGYGYVAQHYVLQNKQQEKSSSPSIPAVFKFPTQGQVSSNFEVRWGQMHYGVDFTATGDKPIRAAAAGKVIKSYYSSSYGNVVFVTHYIKGKLYTTVYAHMKNRSVQAGDRVQTGQVVGQMGNTGHSTGQHLHFELHNGEWNFEKTNAVDPLPYLVR
UPI000349E834	NPVNSVDFNRANDEGDTVVAAAAGTVTVVRNLGSTSYGKYVVVDHGGGWTTLYAHLNSFSVSVGQNVAMGRQIGTVGNTGGSTGAHLHFEERLNGSAQKI	MPRSLRTRTAAALFAFAALFGSAAQAAPNFQMPFPCGQVWSGQTRTNHNPVNSVDFNRANDEGDTVVAAAAGTVTVVRNLGSTSYGKYVVVDHGGGWTTLYAHLNSFSVSVGQNVAMGRQIGTVGNTGGSTGAHLHFEERLNGSAQKIKFNGSQILYFGSNDYTSRNSCGSSGGANGQVNTSGTPLNVRSGPGTSYSIVGSLADGASVTIQCQTTGSSVTGTYGTSNIWNRIGSGRFIPDAYTYTGSDGRVAPPC
UPI00035F6557	RKHEGVDIFAPRGTPAIASASGVVSGVGTNRLGGNVAFVTDNEHNVRIYYAHLDRWNVTNGQRVTVGDTVGFIGNTGNARTTGPHLHYGIYDFGGGAVNP	MVFRYSARFLLIGLVAGWFSACTGFGPTANLFRPNSPHEQYSQSLKTAKLDQTALGSDWLAAGERATRDSLTLSVPYRESGYFSASKVFAAGYRLEAQRGDRLLVKVETQGQKAIQVFIDVFVLEDRNRISLVATAKADTNVLTWEPRKNQTYLIRIQPELLRSGSYTIDITREPALAFPVQGKTSKQIDSYFGANRDGGRRKHEGVDIFAPRGTPAIASASGVVSGVGTNRLGGNVAFVTDNEHNVRIYYAHLDRWNVTNGQRVTVGDTVGFIGNTGNARTTGPHLHYGIYDFGGGAVNPLPFIRLGRGPARQPLLPASRLGDSIRVATATTPIRLSPSSKSSVLRNLPKATALTTMGGTETWLRVELPDGLIGYVASQTVEPVKRPLRKLILVDTGT…
UPI0003620128	RPYNSIDFYGGDGKVRASRAGKLYRFCTSGGQWPYLKVVHDNGYTTGYYHLSSTTTKGDGSAIALGEFLGDIDVQLPCGGRANGDHVHWTLWQGDTAIAV	MQPLTPLSRYRGWLRGALAAGTLLGALSVAALPAQAGPADEPAMRQAVERTLIAQRGETARAAYASPALETMVEPKRRQRNWVFGGAIIRVPGGVEASPVTALFLAEKTRAGWTVSLEGTREFATAAGRAPESVVDAEEKALFSAPAPLAGTPTGLALPWELNKGWAHWGVHGNSGTSRPYNSIDFYGGDGKVRASRAGKLYRFCTSGGQWPYLKVVHDNGYTTGYYHLSSTTTKGDGSAIALGEFLGDIDVQLPCGGRANGDHVHWTLWQGDTAIAVQGKDIGGWTWYEGSQAYAGYAERNGTKIYGNSCCNLVNYGAGGPAPTGSAATVNSGTYSSVNVRSGPGTSYSVIGSHAHNDVIQVACTASGSSVTGPYGTTSVWDKKTDGGYISAAFVKIN…
UPI00036C0373	GPRSSIDLAGGDGRVLAARGGLAYTMCNSGKGWLRVVHDNGFSTDYYHLEGNIAADGKALAEGDFLGNIGNDVSCGGRSSGKHVHFALRRDGAYTPIDH	MAFATLLILTGTLGVPAHAAPAPAAGPAVEESVSRQVRAKLRLEKTHPVKVSVRRGDSDSGAFGTAVVPGGTELPQGWLFLYSDGRTALEGDPDFAKLATKVPSLSDDEKRVFTSRSAPDYRTGMRLPFALGQSWYLTGGPHTMAGGPRSSIDLAGGDGRVLAARGGLAYTMCNSGKGWLRVVHDNGFSTDYYHLEGNIAADGKALAEGDFLGNIGNDVSCGGRSSGKHVHFALRRDGAYTPIDHYAFGKWVIRASGSDYDGYALHGSTRRDAGQTIQNHGVLGPRQGIVDTDGGTALNRRSGPGTSNPVAGTVADGETVDIVCSAPGTEHAGRDGYRSSMWDKLADGTWVSDVYLWTGTGEPVAGYC
UPI00036CC281	RNHEGIDIFAKKGTPVVAVTNGTISFTGERGLGGRQVWLRDGLFGKSLYYAHLDSIAVQGGMNVKTGDTLGFVGNTGNAKTTPPHLHFGIYQSGAINP	MKKKNVVYSIATAIALVLIISCSGCSGISTGFTKVADAITNPTAREVYAREFKDNKEQFMAWESAYSNAIADSLQVTLPYGERGDFVPYSNRTYAYTFQLEEGEVLVANVVKDSVSQRVFMNVFEQRASGWEHAESNTTGDSTLEFKVAETGMYKIIIQPEVLANTDFFISLNKRPLYAFPVAGKGNAAIGSFWGMERDGGKRNHEGIDIFAKKGTPVVAVTNGTISFTGERGLGGRQVWLRDGLFGKSLYYAHLDSIAVQGGMNVKTGDTLGFVGNTGNAKTTPPHLHFGIYQSGAINPLPFVYQTNPVTEAKFSRSFKTTQLKVKGTANLRQAPDTKSNTLGALTANDTVALLGQNNDWLHIQTPAGKKAFIHKSLVREIKG
UPI0003714C0A	RKHEGVDIFATRGTPAIASASGTISGVGTNRLGGNVAFITDDARNIRIYYAHLDHWNVTNGQRVSVGDTVGFIGNTGNARTTGPHLHYGLYDFGGGAVNP	MIFRYSLRFLFTGLVAGWFSGCTGFGPTANLFRPTSPHEQYSQSLKTAKLDQTALGSDWLAAAERATRDSLTLSVPYRESGYFSAGKAFAAGYRLEAQRGDRLLVKVETQGQKATQVFIDVFALEGRNRISLVATAKADTNVLTWEPRKNQTYLIRIQPELLRSGSFTLDITREPALAFPVQGKTSKQIDSYFGVARDGGRRKHEGVDIFATRGTPAIASASGTISGVGTNRLGGNVAFITDDARNIRIYYAHLDHWNVTNGQRVSVGDTVGFIGNTGNARTTGPHLHYGLYDFGGGAVNPLPFIRLGRGPARQPLLPASRLGDSIRVATATTAVRLSPDSKSPVLRNLSKTTALTTLGGTETWLRVELPDGLTGYVASQTVEPVKRPLRDLTLADMGT…
UPI000375AC45	TPYNSIDFYGGDGRVLASRAGKMYRFCTSGTWPFIKVVHDNGYTTGYYHLRNTTTKGDGSNVTEGEYLGMIAEQLPCGGSANGDHVHWTLWQGNTAVTV	MIPAAPAQAEPDLPQAVAAELIALHGSQARETFRTTALETLVEPKRSEGGWTFGGSVIKVPSGVHGSPITALFLAKRTGAKWTVHLEGTPGFKAASRQSPVLDAGEQRLFGNQEVTALAPTGLGLPWKQGQGWAHWGVHGNSGTSTPYNSIDFYGGDGRVLASRAGKMYRFCTSGTWPFIKVVHDNGYTTGYYHLRNTTTKGDGSNVTEGEYLGMIAEQLPCGGSANGDHVHWTLWQGNTAVTVVGKTIGGWTWYAGSQAYQGYGERNGVKVYRSNCCPIINYGSGDTTPPGTATGTVDSGTFSSVNVRSGPGTSYSVVRQAYDGDVIQISCTARGSTVTGPLGTTDLWDRMPDGGYISDAFVDTGTSDPVAPPC
UPI0003770EF1	EMHYGVDIAATGNVPIQAAASGTVVKSYYSTSYGNVVFVSHRINGNLYTTIYAHMKSRSVKAGDTVQTGQLLGYMGNTGHSLGQHLHFELHNGEWNFEKTNAVNP	MNLKVATLTATTVAVAAMLPSMADSNVHIVEAKQTEKAKIGYVKTETLQMYNNPNGTDSVIDNITRDTPVTILEATNDWYKVHTHNKTGYVKKEAISLTKPEKNQHIVNVDALNVRSEPNTQSEIITVLPSGRFVTVQEEQEGWYKVIHNGTSGYVKKEFLSNADQPLVKGITVQGGSSYYVSTPTLKVRSGSGTNTAIIGSLTNGTQVQVVENVGTWYKIRYGSGYGYVAQHYLVQGQKQQQQPKQQAIPSIPAAFKYPAQGKISSEFNVRWGEMHYGVDIAATGNVPIQAAASGTVVKSYYSTSYGNVVFVSHRINGNLYTTIYAHMKSRSVKAGDTVQTGQLLGYMGNTGHSLGQHLHFELHNGEWNFEKTNAVNPLPFLVR
UPI0003799B4D	TFQSGIDIKAERGTPVKNVFSGEVIFAQWLKGYGNLMIINHGNNYYTLYAHVEELYKKKGEQVDTGEIIGTAGDTGSIKGPCLHFEVRHHGKPVDP	MFHFTEADFKIKPFAFACITAVAVILGLVDLCYAQVLYKGKINAAKLNVRAAPDNLSPVVVILNKGERVDVLEMNSGVGGWLRIEYQGIQGYIRNRSRYILLKPVSSHPKRKPPPQKTSRENQSEQAAIEKKIREESQKVKKFSYQEMQILDGLNQIDMALNRARLTARNLRQDAIVISQEIEKTQARIADLKESMKAARDYAGKRLNALFRMQMMGRLEMAGPSSSLFNFVITQNALKKVVESDFSLLEKQARNMKALEALEQDLNSQHKLKSDLQEQLAYEIKIRKNEARKKEEILKEIRRRKSLAMAAKDSLEVSSRALNQTLSAITPAAGFPRMKTSFAGQKGRLQPPVKGEIISSFGTKRKGDYNAFTFQSGIDIKAERGTPVKNVFSGEVIFA…
UPI00037F346B	RRHEGLDIFAPKGTPAVASVNGIITGVGTNSLGGNVAFLTDHERDIRLYYAHLDRWNVTNGQRVSIGDTIGFVGNTGNARTTGPHLHFGIYGLMDGATDP	MVIRYYSYILLAGVIMGWLSACTGVGPAANLFRSASPHDHYSQSLKEAKLDQTALGTDWLAAADRALHDSLKITVPYRESGYFSANRAFAVGYRLDGQRGDRFLVQVETQGQKTTQIFIDVFALDDRNRASLTAASKADTNVLTWEPRKNQTYLIRIQPELLRNASYTISITREPALAFPVKGRDSRQISSYFGAARDGGRRRHEGLDIFAPKGTPAVASVNGIITGVGTNSLGGNVAFLTDHERDIRLYYAHLDRWNVTNGQRVSIGDTIGFVGNTGNARTTGPHLHFGIYGLMDGATDPLPFVRLGRGPAKQTLLSSSRLGDSVRTSAAKSLVRLSPSSDSPIVRELPKLSALTILGGTETWLRIETPDGLTGYVLNSTTETPKKSLRRLTLSAPGA…
UPI0003C3AE08	TFHNGIDFGAPTGAPVKAAAAGKVIKSSYQGAYGNHVMVEHKVNGISYTTVYAHLSKRSVFVGQSIPKGANIGAVGSTGNSFGSHLHFEIHRGNYTYSGSSAASSVNP	MKRTITTLAMSALVVSGFAATGTGKVEASSGSSYKVKIKADGLRVRTGPSLKHRIVDGVNAGQTFKYLGQTGNWTKIMHKGEKRYVYSGYVKKYSTSSKSAKKASFSSSTGFMRPTSGPITQGYGNASGKYGYTFHNGIDFGAPTGAPVKAAAAGKVIKSSYQGAYGNHVMVEHKVNGISYTTVYAHLSKRSVFVGQSIPKGANIGAVGSTGNSFGSHLHFEIHRGNYTYSGSSAASSVNPLAFL
UPI0003F98243	TMHLGEDLAAPSDSKIYAIADGTVRYTVNGTSRAAGYIGVEHKVNGRTYISAYVHVWNAKRFVKVGDKVTAGQKIGLVGNSGASTAPHLHLELWRDAFHGKGTAINP	MGETQHDTNHSHAPSARHHTTITRRMRQALAVGTATVLGILGATVPAHATAPAPVQNVITAKTQKFAYPLKAKSYRISSKFGARCIPVRGGSTMHLGEDLAAPSDSKIYAIADGTVRYTVNGTSRAAGYIGVEHKVNGRTYISAYVHVWNAKRFVKVGDKVTAGQKIGLVGNSGASTAPHLHLELWRDAFHGKGTAINPVTFLKERGVDVRGKATSVTTAKAPATCSYYTALYSSLRTDPSSTAKALTTLKPNSVVVHKPGQSKAGFIPVTVDGRTGWVAMGTVQPRRAAVPAIKKTVRYHAVVKKTVVRSKTSSTSAKVKTIATGTKVKVLDVRKNGWAKVSVQGKTGWVKPGTVRLTDKRYRVTAATTMRKTAWSKGAAVSTLASRKTVNIRGAESG…
UPI000406E6FA	RSHEGIDIFAKRGTPVVAITNGSVSYTGEKGLGGKQVWLRDGLFGKSLYYAHLDSIAVQTGASVKTGDTLGFVGNTGNAKFTPPHLHFGIYKSGAVNP	MKRNNLIYTTVAAVALLLIISCSGLTQSISTGFTKVADAVTNPTARQVYAREFNDNKTIYTEWDIAYNTAKAYDSLQVTLPYGEKGVFTPNSNAVYTYTVQLQEGEVLQAAVAADSVNQRMFIDVLAQQDTAYVPVLSTKIGEASLEYEVPQTGFYKVIIQPELAANSNFFISLSKRPLYVFPVSGKGNAAIGSFWGMERDGGKRSHEGIDIFAKRGTPVVAITNGSVSYTGEKGLGGKQVWLRDGLFGKSLYYAHLDSIAVQTGASVKTGDTLGFVGNTGNAKFTPPHLHFGIYKSGAVNPLPYVYQIPKVTPAQFTRSFAAATLKTKGKANLRQGPSTSAPTVGALSPTQTVTLLGQHNDWLHIQTPTGQKAFLHKSLAKAIN
UPI0004081D91	RKHEGVDIFAAKGTPVLASTDGIVSRVGESGLGGKVVWLSDIKLSQSLYYAHLDKQLVSAGQRVKAGDTLGLVGNTGNARFTVPHLHFGIYSFNRGAVDP	MKISYLFIKQVSYLLLLIFISSCVGKQGLNTIFQKRTPYEAYEHGLREAKLHKTALGQAWVAAGQQALRDSLLVTLPFQETGYFKAEKPVAASYVFMARQGEVIDVRVTTKAKQDIKLFLDLFELGNNQVRQAKHVAAADTTSLQLEYRVDGNQSHLVRLQPELLKSGSFTITIVAKPSLAFPVKGKDSRAVQSFWGQDRDGGKRKHEGVDIFAAKGTPVLASTDGIVSRVGESGLGGKVVWLSDIKLSQSLYYAHLDKQLVSAGQRVKAGDTLGLVGNTGNARFTVPHLHFGIYSFNRGAVDPYPFIQDKNTKPAPLRVNDAQIGQLGRTSKNKTVLRNGPSNKATALATLPKDTPIEILGGTSEWYRVQLPNGKPGFLQGNLVESLAKPIKTQSLKN…
UPI00041EEE07	TFHNGIDFGAPTGAPVKAAAAGKVIKSSYQGAYGNHVMVEHNVNGISYTTVYAHLSKRSVFVGQSIPKGANIGAVGSTGNSFGSHLHFEIHRGNYTYSGSSAASSVNP	MKRTITTLAMSALVVSGFAATGTGKVEASSGSSYKVKIKADGLRVRTGPSLKHRIVDGVNAGQTFKYLGQTGNWTKIMHKGEKRYVYSGYVKKYSTSSKSAKKASFSSSTGFMRPTSGPITQGYGNASGKYGYTFHNGIDFGAPTGAPVKAAAAGKVIKSSYQGAYGNHVMVEHNVNGISYTTVYAHLSKRSVFVGQSIPKGANIGAVGSTGNSFGSHLHFEIHRGNYTYSGSSAASSVNPLAFL
UPI000462D998	TFHNGIDLAAAKGTPVVAASGGQVIVARNSGAYGNHIMITHQLNGQSYTTVYAHLDRLNVVQGQTVLRGANIGTVGNTGNSFGSHLHFEVHKSPYVYSSSAPA	MKKKLMTITLSVLLAIGLITPSSTPVEASTYYKAEVTTNSLNVRSGPGTTYPIVGSVKLGQTFSAQHTSASWTKINFNGTSRYVSSAFIKPYGSTALQTTSATKLLMPTKGTLTQKYGPASGIYGYTFHNGIDLAAAKGTPVVAASGGQVIVARNSGAYGNHIMITHQLNGQSYTTVYAHLDRLNVVQGQTVLRGANIGTVGNTGNSFGSHLHFEVHKSPYVYSSSAPASSLNPYNFF
UPI000469A0DA	QMHYGIDIAAQGNVSIQAAAAGKVVKSYYSASYGNVVFIAHQINEKLYTTVYAHMKDRTVQAGDQVQTGQLLGHMGNTGYSYGQHLHFELHNGEWNFEKTNAVNP	MNMKATALTATTIAIASLLPYMGESDIQTAAAKQSSKAKTGYVKIDNVALHQNSHADSAIIDNIRFNSPVTILETAQDWYKVSVNNKTGYMKKDAILFKKNVQQKYQYIVNANALNVRSEPNTESSILDILPNGQFITIQGEQGDWYKILHNGQIGYVQKTFVSNGSTPLVKGITVQGSPSYTVATPKLNVRSSASTNSAAIGSLQNGTQIQVVETVGTWYKIRFGTGYGYVAKQYVVQNQAQAKTTASPSSIPAVFKFPTQGKISSTFDMRWEQMHYGIDIAAQGNVSIQAAAAGKVVKSYYSASYGNVVFIAHQINEKLYTTVYAHMKDRTVQAGDQVQTGQLLGHMGNTGYSYGQHLHFELHNGEWNFEKTNAVNPLPYLVR
UPI00046EA4A4	KMHHGLDIAASGTVPVVAAAEGVITRSYYSTSYGNVVFISHNINGQTYTTVYAHLKSRPVSAGQKVKQGQQIGIMGNTGQSEGQHLHFEIHKGEWNAKKSNAMDP	MKKILASVAVASVTGSVFISTAQAKNTVIPKDTKHEQTTDVVKYENQVTVNTNALRVRTQPNMSSAIMGRVYEGEVLQVIGEENSWLKINHKGKTGYVSSEFVSGNNVSAKTNVSMSRSKTVTANVLRVRTQPNTSSAIMGRVYEGKALQVIGEENGWLKINHNGEVGYVSSQFVIDGSSNGSDNNNGKVQVASGNYKVNVSSLRVRTGPSTSHAILGSIHKGQVVQVTGEIQDWIKINYSGQTAYISKDYISKSGSNANVDQTNEQQKNVTVQTDGTYIINATSLRVRTGPATYHSVIGGVLNGRILQVTGVENGWLKINHNGRTGYVSSEYVKFVKGGTPSKPETSNLSTGATVGDYYVNVNVLNVRNGAGTNHGVIGALSKGIKVQVLFEQNGWLK…
UPI000478570A	RFHNGIDIANRRGTPIRAARGGTVIAAGWCGGYGYCVKINHGDGFVTEYGHMAAQPSVRVGQWVDAGQYLGPMGMTYGAGGYASGVHLHFTVKLNGVAVNP	MQPVAVSATQPLWRQVAIPPRWYGHLALLMLVLAAIMLRGLPNLALGMDWTQGATLATDHVAGPLDFEDLAGVQPPLVLEAPATRAAPTIAEVQDALQPLEQARPVAVSSAFVTTHVVAPGETLGQIAARYGVSALSLLMANEMRGGMLAIGQELRIPSVSGRPHVVAEGETVESIAQRYGVPTTTIRFFPANRLDSGRQPVPGEEIFIPGAEAVAGAPSESEAAAMGALPIGTVRDDETNVRSGPGTAYEKVGQLSSRTALALLGQHDGWYKVRGPDNLIGWISADLLIVADGVKQYVSTDVEVPPLPTPVPTAAPKPIEIAKPAAPAQAAKPQTPQRRVAGRWVWPAAGDLTSGFGYRSMRVGRFHNGIDIANRRGTPIRAARGGTVIAAGWCGGYG…
UPI000478A6F7	TFHNGIDYGAPKGTPVYATAAGKVITSQLKGAYGNYIMVKHSIDGASFTSLYAHLNSRSVSVGQSVSKGQLLGTVGQTGNAFGTHLHFELHRGTYVYSATSAASSVNP	MKKLLTTLTVSAIAVAGFSTYAVPKADAATFYKVKVMNDGLRARTGPATTYGIITGLDKGDTYKYLGRTGNWTKILYGSRKVYVSSTYVKKYSVTTSYKIKIMVDNLRVRSSSSTSSSQVGTVNSGQTFRYLGRTGDWIKFLYNGNKRFVHADYVKKYTVTSLTNSGGATKASNDFITPTSGPITQGYGQASGVYGYTFHNGIDYGAPKGTPVYATAAGKVITSQLKGAYGNYIMVKHSIDGASFTSLYAHLNSRSVSVGQSVSKGQLLGTVGQTGNAFGTHLHFELHRGTYVYSATSAASSVNPLNYL
UPI00047902BE	TFHNGIDYGAPKGTPVYATAAGKIITSQLKGAYGNYVMVKHTIDGASFTSLYAHLNSRSVSVGQSVSKGQVLGTVGATGNAFGAHLHFELHRGTYVYSATSAASSVNP	MKKLLTTLTVSAIAVAGFSTYAVPKAEAATFYKVKVMNDGLRVRTGPSTTAGVITGLDKGDTYKYLGRTGNWTKILYGSRKVYVSSTYVKKYSVTTSYKIKIMVDNLRVRSSSSTSSQHVGTVNSGQTFRYLGRTGDWIKFLYNGNKRFVHADYAKKYTVTSLTSSGGATKASNDFITPTSGPITQGYGKASGVYGYTFHNGIDYGAPKGTPVYATAAGKIITSQLKGAYGNYVMVKHTIDGASFTSLYAHLNSRSVSVGQSVSKGQVLGTVGATGNAFGAHLHFELHRGTYVYSATSAASSVNPLNYL
UPI0004792B58	TFHNGIDIAAPTGTPVYASASGTVITSRYYGAYGNHIMMKHTVNGISYTTVYAHLSSRAVSVGQTIAKGSRIGNIGNTGNSFGSHLHFEMHRGNYVYSASSAANSVNP	MKRMITTMTMTALMVSGFATTGIEKVEAATTYKVKITADGLRVRTGPSTAYRVVGSVNSGQTFNYLGVSGSWTKISYGGASRYISSTYAKKYSVTTSSKATSGFSRPASGRIAQGYGAASGSYGYTFHNGIDIAAPTGTPVYASASGTVITSRYYGAYGNHIMMKHTVNGISYTTVYAHLSSRAVSVGQTIAKGSRIGNIGNTGNSFGSHLHFEMHRGNYVYSASSAANSVNPLNYFN
UPI00047B7F03	RSHEGVDIFAERGTPVVAVSNGRIASTGERGLGGKQVWLKDGIFGKRVYYAHLDSIAVTAGKRVKTGDTLGFVGNTGNAKTTPPHLHFGIYRKRVAVNP	MKNIFRYFIILMLPLVFGCNEVQKVADVIKKPTARIAYERNFKKNDSLFLLWRNAFKKSKEDKLQITLPYSESGLFSEENFNVYSYNLQLKEGERLIVGVEKQPDSALVFIDLFQQKNDSLKTFKLVKSAEDQKSSLAFEIDKSAVYKVIIQPEMKRQFPFILKIYSEPMYQFPVSGGNNKSVQSFWADPRGHGNRSHEGVDIFAERGTPVVAVSNGRIASTGERGLGGKQVWLKDGIFGKRVYYAHLDSIAVTAGKRVKTGDTLGFVGNTGNAKTTPPHLHFGIYRKRVAVNPYPYIKMSDIQEVNDTVRFLKATVSRNRTDLRNGPAAIFKQLTSLKKNDTILVLGKNQDWFHVQTLDSLKGFVNQSYLKELPSN
UPI00047B8156	TFHNGIDIAAATGTTVRATASGKVIKSGYQGAYGNYVMMTHKVNGLTYTSVYAHLSSRSVYSGQSIAKGTKIGNVGSTGNSTGSHLHFELHRGGYIYSGTSAVN	MKRILTTVTMSALVVSGFASTGTGKVEAASSSSYKVKVTADGLRVRTGPSTKYKIVAGVNAGQTFKYYGKKGKWTKISYGGKKRYVYSSYVKRYSTGKQATAKKASFSAGFLRPTSGPVTQGYGSASGRYGYTFHNGIDIAAATGTTVRATASGKVIKSGYQGAYGNYVMMTHKVNGLTYTSVYAHLSSRSVYSGQSIAKGTKIGNVGSTGNSTGSHLHFELHRGGYIYSGTSAVNTINPLSVL
UPI00047B887B	QMHYGVDFVATGDISIHAAAAGKVIKSYYSSSYGNVVFVTHYIKGKLYTTVYAHMKNRFVQAGDRVQVGQELGQMGSTGHSTGQHLHFELHNGEWNFEKTNAVDP	MNMKATTLTATTIAIASLLPSTTEADTQTTAVQPKSNAGIGYVKLDNVQLYQESTTNSDSLGSISYNTPVIILETTRNWYKVNSQNKIGYIQKSNLSLKKLHPQQTQHIVTADALNVRSKPSIQSSIIDVLPNGAFISVQETHHDWYLISHNGQKGYVKKEFVSNRSHSFVNGITIQNNAYYVATPNLKVRSGAGTNTAVIGSLQNGTQLQVVDTVGTWYKIRFGSGYGYVAKHYVLQNKPQEKSTSPSIPAVFKFPTQGQVSSPFEVRWGQMHYGVDFVATGDISIHAAAAGKVIKSYYSSSYGNVVFVTHYIKGKLYTTVYAHMKNRFVQAGDRVQVGQELGQMGSTGHSTGQHLHFELHNGEWNFEKTNAVDPLPYLVR
UPI00047C9D9B	TFHNGIDLAAPRGTPVVAAASGQVIVSRNYGAYGNHIMMTHQLNGQTYITVYAHLDRLHVVNGQTVTKGATIGAVGNTGNSFGNHLHFEVHRNSYVYSSSAP	MKRKMLSLFCAVLLTMIIFTPASTPAEAATTYYVKVTTNSLNVRSGPGTTYKIVGSAKLGQSFKYLGVSGGWTKINFNGTSRYVSSTYVKKYSVSTLSTTSTAKMIIPTKGTLTQKYGPASGQYGYTFHNGIDLAAPRGTPVVAAASGQVIVSRNYGAYGNHIMMTHQLNGQTYITVYAHLDRLHVVNGQTVTKGATIGAVGNTGNSFGNHLHFEVHRNSYVYSSSAPANSINPYTMF
UPI00047F92D2	RSHEGIDIFAKRGTPVVAAVDGRVSRTGNRGLGGKQVWLREGMFGNSLYYAHLDSIIAQQGQQVKVGDTLGLVGNTGNARTTPPHLHFGIYRGGAINP	MKKKNHFKITLLILVLSSVFACSKLNKVTDVITKPSAREVYEREFEERPAVFSRWNAEFIQAQNDSLQVNLPYAEVGHFTSQLSQIYTYEVTLQNGTIFTAEVEKDSLDHRVFIDIFQQQGSALKHLESNQPEENTIGFQPKQTGSYKIIIQPEIAAQTPFFISLSEQPAYHFPVAGKGNAAIQSFWGNARDGGKRSHEGIDIFAKRGTPVVAAVDGRVSRTGNRGLGGKQVWLREGMFGNSLYYAHLDSIIAQQGQQVKVGDTLGLVGNTGNARTTPPHLHFGIYRGGAINPLPFVFNTEKIKRENLTSAFADNFLIIKSAKANLRQGPDTSYDKIEELKKNHTLQLLGSHHNWLHVQTSANKKAYVHSSLVAPLN
UPI00048CE610	SMHYGVDLAASGNVQIYAAAAGTVSRSYYSSSYGNVVFVKHKISGQLYTTVYAHMKSRSVKEGDTVKQGQLLGYMGNTGQSFGQHLHFELHKGEWNLSKTNAIDP	MGVHNVKSNTLAVSVIALAALPFIADSAEASSGTNQNYSSQLGTGYVDATSLNVRSEPSTSSKILGSLAQRASISILGQSGNWYKIQYNNKEAYVHKSYVSLSSSQDTQQYIVNADALNVRNQPSAQSSVVGLLQNGQIITAQSEQNGWYKISYNGKTAYVKKEFVSSASKPQVKSISSSNEIKPLSPSSYYVDCAGLRLRTGPGTNYQVLKVLDDRQEVQVIGETGAWYKVRYGGIEGFASKEYVKPLQGPSQAASAFIFPAAAGNVSSPFGMRWGSMHYGVDLAASGNVQIYAAAAGTVSRSYYSSSYGNVVFVKHKISGQLYTTVYAHMKSRSVKEGDTVKQGQLLGYMGNTGQSFGQHLHFELHKGEWNLSKTNAIDPLPYIKR
UPI00048D0B15	GYHNAIDIEAAGGSNIYAACSGEVISADWKGAYGNTVILYHADLGVYTFYAHASQLCTSAGAKVNQGDIIAKVGSTGESSGNHLHFGICDTLLGAYPAR	MKNVIKRAAAVMLAFAVLFTVQICTPIGTVRAANYAVWPTEPKYKNITTYFNPQRNITDVSGYHNAIDIEAAGGSNIYAACSGEVISADWKGAYGNTVILYHADLGVYTFYAHASQLCTSAGAKVNQGDIIAKVGSTGESSGNHLHFGICDTLLGAYPARTYYDPLTYFTYSDNDGSGVTTPPLASSGPQWDASEEYAGLYTTKNVVTYLNIRSGPNTSSSIVGSIPANAEFNVSKGDGKWAAVEYNGVNGYASMDYMQLKKAHEPVESDMKIENVAAPEGSLPKGKAFSLKGVITSNLPITKVSGGVYFKSGEATSQVAEAAPNAVKYDLSTYFDKNIVFNALYDGEYIYKIVAEDNSGKSYELVNTEFTIGEVKPSDPPADPPAEEDPPEDKPRGDL…
UPI00048D745F	GFHNGIDIANAAWTPIVAASSGWVREAGWCSGYGYCVKIRHPGGIETIYGHLITRPVVRVGQEVRAGQLIGHMGSTYDRAGGGYSTGVHLHFTILVNGRAVNP	MQGVFTRSPWLERWWRRQRRLAAARETVRCLRDGRYRRRDISATVDGRQRWSLRCFRFSRYVAHLLLVVSAIFILFVDRTLPLQAFISTPSSTLPVVTASVAPVGQAIMIAPAVRRTSTMKVEPIAPDLQAPVVVATAFQATHILAENETLTEIAARYRIPLRTLVWTNQLDRGDALRVGQPLRIARLAGMTHTVAAGETLIELAERYGVAPEAIATFAPNRLTNGQLVVGREIFIPGGQLPWTSEQEATFAQRKAEPVGIVLNDETNVRSGPSTDHPRQAQLSAGRQVALRGRYQDWVKIDIGDISGWIRVDLLSVDAGQVQALPEVRDFPPPPPRWVWPAQGVVTSGFGPRWGGFHNGIDIANAAWTPIVAASSGWVREAGWCSGYGYCVKIRHPGG…
UPI00048F1CA1	RSHEGVDIFADRGTPVLASVDGIVGRTGNRGLGGKQVWLREGLFGNSLYYAHLDSIIARDGQRVKSGDTLGLVGNTGNARTTPPHLHFGIYGRGTGAINP	MKNLFLRFVGCAFVLLMVSCDKLTKATDFITQPTAREIYARNFKTDSLPYTLWKTAFTNALKDSLTIDSPYLESGRFNPERFPVYSYDLRLERGRSYTFALQTDTLNPLVFIDLYEKTSDSLAHFNLIEQAEYNSKKLRFSTKKEGDYKIVVQPQLGAQSTFTFSLSSTPAYSFPVADISEKAIQSYWGASRDGGKRSHEGVDIFADRGTPVLASVDGIVGRTGNRGLGGKQVWLREGLFGNSLYYAHLDSIIARDGQRVKSGDTLGLVGNTGNARTTPPHLHFGIYGRGTGAINPLSFLKQETGLKAAEVDADAPLDYLIKNNVANLRNSASAKAKKIGVLNRNDTIQVLGVVNDWMHIATQDSQRAYIHQSLVKSF
UPI000493C740	TFHNGIDIGAPAGTPVYASAAGKVITSRYYGAYGNHVMMTHTVNGIQYTTVYAHLNSRSVAVGQTIAKGSKIGTIGATGNAFGAHLHFEMHRGPYVYSGTSAANSVNP	MKRLLTTMTMTALVVSGFATTSTSKVEAATTYKVKVMADGLRVRTGPSTAYKIVGIVNTGQTFNYLGVSGSWTKISYGGASRYVSSTYVKKYSTTTSTKATTGFSRPASGPITQGYGAASGVYGYTFHNGIDIGAPAGTPVYASAAGKVITSRYYGAYGNHVMMTHTVNGIQYTTVYAHLNSRSVAVGQTIAKGSKIGTIGATGNAFGAHLHFEMHRGPYVYSGTSAANSVNPLNYFN
UPI0004940668	TFHNGIDYGAAKGTPVYATAAGKVTTSKNYGAYGNYIMMTHTIDGSSFTSLYAHLNSRSVSVGQTVSQGQLIGTVGETGNAFGAHLHFELHRGTYVYSATSAASSVNP	MKKIFTTLTVSAIAVAGMTTYAVPKVDAATTYYKVKILEDGLRVRTGPSTSSTIIAGVNKGYTYKYLGKSGNWTKILYGSREVYVYSSYVKKYSVTSYDKVKINVDNLRVRTGSSTSSRIVGSVDNGERYLYLGKEGNWSKILYNGEKRYVYSSYVTKYSTTSLTSTYLAASKASKTFITPTKGTITQRYGSSSGVYGYTFHNGIDYGAAKGTPVYATAAGKVTTSKNYGAYGNYIMMTHTIDGSSFTSLYAHLNSRSVSVGQTVSQGQLIGTVGETGNAFGAHLHFELHRGTYVYSATSAASSVNPLDYL
UPI00049429A1	TFHNGIDFGAPTGTPVKAAAAGKVIKSSYQGAYGNHVMVQHKVNGISYTTVYAHLSKRSVFVGQSIPKGANIGAVGSTGNSSGSHLHFEIHRGNYVYSGSSAASSVNP	MKRTITTLAMSALVVSGFAATGTGKVEASSGSSYKVKIKADGLRVRTGPSLKHRIVDGVNAGQTFKYLGRTGNWTKIMHKGEKRFVYSGYVKKYSASSKSAKKASFSSSTGFMRPTSGSITQGYGNASGKYGYTFHNGIDFGAPTGTPVKAAAAGKVIKSSYQGAYGNHVMVQHKVNGISYTTVYAHLSKRSVFVGQSIPKGANIGAVGSTGNSSGSHLHFEIHRGNYVYSGSSAASSVNPLAFL
UPI0004946A9E	TFHNGIDLAAAKGTPVIAASGGQVIVARNAGAYGNHIMITHQLNGQSYTTVYAHLDRLNVVQGQTVLRGANIGTVGNTGNSFGSHLHFEVHKSPYVYSSSAPA	MKKKLMTILLSALLTIGLITPAPTPVEASTYYKAEVTVNSLNVRSGPGTTYAIVGSVKLGQTFSAQQTTGSWTKINFNGTSRYVSSAFIKPYASTTLQTTSRTKLLMPTKGTLTQKYGPASGVYGYTFHNGIDLAAAKGTPVIAASGGQVIVARNAGAYGNHIMITHQLNGQSYTTVYAHLDRLNVVQGQTVLRGANIGTVGNTGNSFGSHLHFEVHKSPYVYSSSAPASSLNPYNFF
UPI0004B79A91	ASHIGIDLEAQNNAPIYSVLAGTVTHAVNPKGANAGYVIVRSSVGGVRYDVVYVHMAKATKYVRAGKKVKAGQRIALVGHSGPATSPNLHLEVWKGGYGKTHVNP	MTDRRRPVRRVTTLLAGLLAVALAIAVPTSAQAATKAKLPLKAETFYTSSMYGPRCLPVANASASHIGIDLEAQNNAPIYSVLAGTVTHAVNPKGANAGYVIVRSSVGGVRYDVVYVHMAKATKYVRAGKKVKAGQRIALVGHSGPATSPNLHLEVWKGGYGKTHVNPYTWLKARGVSIAKARIFDQGVKTPKSCTYYSTASRLNIRSGPSTGYRVLKTVPRNTKMISKPGKKTNNFVPVTVGKTKGWASAAYVSPTKVGSGGTTKVTYVVKHSTWLRTGPSTGYKHVKAVKKGTKITVVYAHIKHSRDVSVGGTRGFLLDMRLRRG
UPI0004B98F61	SDYSIDINGANGHDENGDPVVAPAAGTVISSYFSDSSGYGNNIQIKHGPKTYTLFAHLQDRKVQEGAKVKRGQLIGHIGHTSGTKPVPPHLHYEQRSAPTSSAV	MRRPLVALAVTAAALPAAFAGSAQAAPSLDLPFPCGTSMSFKAWHGHSPSDYSIDINGANGHDENGDPVVAPAAGTVISSYFSDSSGYGNNIQIKHGPKTYTLFAHLQDRKVQEGAKVKRGQLIGHIGHTSGTKPVPPHLHYEQRSAPTSSAVVKAVFRGKVAPVYSAFGRAFVLKSRNCGGTPAPTPAPAPTPTPTPTPTTPAAGVPLPAIAKRFVATVRTDEGLPVVGRRGPRSAAAALVRLPTGTKVRIVCQTTGQQVTGKYGTSRIWDLIDLGGGRGAYVTDTYVYTGSDGRVAPTCS
UPI0004DEEE8A	TFHNGIDLAAPKGTPVVSAAYGKVIVSRNYGAYGNHVMMSHQLNGQTYITVYAHLDRLNVVTGQTLAKGATIGTVGNTGNSFGNHLHFEVHRNSYVYSSSSP	MKRKILSLFCAVLLTVGIFTPAGTPAEAATTYYVKVTTNSLNVRSGPGTTYAIVGSAKLGQSFKYLGVSGGWTKINFNGTSRYVSSTYVKKYSVSTLSTTSIAKMIIPTKGTLTQKYGPASGQYGYTFHNGIDLAAPKGTPVVSAAYGKVIVSRNYGAYGNHVMMSHQLNGQTYITVYAHLDRLNVVTGQTLAKGATIGTVGNTGNSFGNHLHFEVHRNSYVYSSSSPANSINPYTMF
UPI0004DF0463	GFHNGIDIANAAWTPIVAASSGWVREAGWCSGYGYCVKIRHPDGIETIYGHLITQPVVRVGQEVRAGQLIGHMGSTYDRTGGGYSTGVHLHFTILVNGRAVNP	MYGVFDRSPWIEQWWRRQRRLASAQETVRCLRDGRYRRRNSSLMGNVRQRWFHRRFRFSRHIAHLLLIVGALFILFVDRTLPLQSFVAASSSPLPVVTASVAPVGQAIAIAPAVRRTSAPVQVEPIAPALQAPVMVTTAFQATHILAENETLAEIAARYRIPLRTLVWTNQLDRGDALRVGQPLRIARLAGVTHTVTAGETLIELAERYGVAPEAIATFAPNRLTNGQLVVGREIFIPGGQLPWTSEQEAAFAQRKAEPVGIVLNDETNVRSGPSTDHPRQAQLSAGRQVALRGRYQDWVKIEIGDISGWIRVDLLSVDARQVQSLPEVRDFPPPPPRWVWPAQGVVTSGFGPRWGGFHNGIDIANAAWTPIVAASSGWVREAGWCSGYGYCVKIRHPD…
UPI0004E14D93	GYHNAIDIEADAGANIFAPYPGTCISAGWMDAYGNMVILFHEDLGVYTFYAHCSSMDITAGKAVSGGDVIAHVGSTGQSSGNHLHFGICDKLLSGWPNRTYYDP	MDRIIKKAAAILLAVICIIVVPSRVCMLGSYAAEQPVSAIWPLDKSFQKITTYFNPLRNEYDVSGYHNAIDIEADAGANIFAPYPGTCISAGWMDAYGNMVILFHEDLGVYTFYAHCSSMDITAGKAVSGGDVIAHVGSTGQSSGNHLHFGICDKLLSGWPNRTYYDPLTYFKFDGTAVANPNAAPSSGGASCDCKADYAGIYTTKGVVTFLYIRAGHSADSAALGQIPAGAQVMVTMGNGKWAHVEYNGVKGYSSMDYLEKVKDIESSMTIANATKPSSTLALGSAFGVRGTITSALPITKVWGGVYSKDGATAVQTAEAAPNATTYNLSGYFDSHIVFNKLTEGTYIYRIEAEDTSGKKFTLIDAVFSVGKSNILAGDLNNDSKVGIADAVIMQNYL…
UPI000525937C	SPANAIDFNRANDDGDPVVASAPGTVDRVTDLGNTSYGKYVRIDHGGGYTTYYAHLSRFNVSVGQSVRYGQVIGYVGTTGGSTGPHLHYEQRSGGTSIKI	MRAFAVLVGAAAVVVPATAALAAPTFKVPFPCGQTWSGQTRSDHSPANAIDFNRANDDGDPVVASAPGTVDRVTDLGNTSYGKYVRIDHGGGYTTYYAHLSRFNVSVGQSVRYGQVIGYVGTTGGSTGPHLHYEQRSGGTSIKIKFNGAQALYWGTKNYTSDNGCSSGAGNGTVNTSGTPLTVRSGPGTGYSPVDTVADGTRVTIVCQTTGTTVDGTYGTSNIWDRIGAGRYIADAYVLTGYDGFIPGVPRC
UPI00054E92B6	TFHNGIDLAAAKGTPVIAASGGQVIVARNAGAYGNHIMITHQLNGQSYTTVYAHLDRLNVVQGQTVLRGATIGTVGNTGNSFGNHLHFEVHKSPYVYSSSAPA	MKKKLMTIALSALLTVGLLTPVSTPVEASTYYKAEVTTNILNVRSGPSTAYPIVGTAKLGQTFSAQHTTASWTKINFNGTSRYVSSAFIKPYASTTLQTSSTTKLLMPTKGTLTQKYGPASGIYGYTFHNGIDLAAAKGTPVIAASGGQVIVARNAGAYGNHIMITHQLNGQSYTTVYAHLDRLNVVQGQTVLRGATIGTVGNTGNSFGNHLHFEVHKSPYVYSSSAPASSLNPYNFF
UPI00054F0E61	TFQTGIDIKAERGTPVKNVFSGEVMFAQWLKGYGNLMIINHGNNYYTLYAHVEELYKKKGERVDTGEVIGTAGDTGSIKGPCLHFEVRHHGKPVDP	MFHFLETDFKIRPFFFACITAVAVIFGLADLCCAQVLYKGKINAAKLNIRSGPDNSSPVVVVLNKGERVDVLEMKGGVGGWLTIEYKGLTGYIRNRSRYILLKPVSSHPKQKQNPPPTTTPPAKTPDNIIKNKPEFQKETTGTDQAGQEAIARQIREENQKVKEFSQQEMLILDGLNEIDMALNRARINARDLRRDAIAISQEIEKTQARIANLNKSMESTRDYAGKRLNALFRMHMMGRLEMVGPPSSLFNFVITQNALKKVVTSDFALLDKQARDMNELSKLEQDLNSQHKLKSGLQEELAYEIEIRKKETLKKEEILMDIRRRKRLSLAAMDSLEASARALDQTISAMEPPAGSFCVKTTFAEQKGRLKPPVKGIILSKFGTKRKDDYNAFTFQTG…
UPI00054FBD4F	AMHYGIDFAATGDVSIQSSAPGTVVKSYYSTSYGNVVFVAHHINGKLYTTVYAHMKSRAVKAGDTVATGQLLGYMGNTGHSTGQHLHFELHNGEWNLKKTNAVNP	MNLKVAAITATTVTVAAMLPSIAESNVHTAAAEQTAKTKIGYVKTETLQMYNSPNGADSVIDSITRDTPVTILETTNEWYKIYAHNKTGYVKKEAISLTKPHDGGNQYIVNTDVLNVRTEPNTQSKIITVLPNGKFVTVQEEREGWYKIVHNGTIGYVKKEFLSNADQPLVKGITVQGGNSYSVATPTLKVRSGAGTNTAIIGSLTHGTQVQVVENLGTWYKIRYGSGYGYVAQHYIVQQQQQQPKQQATPSIPAVFKYPTQGKISSGFEERWGAMHYGIDFAATGDVSIQSSAPGTVVKSYYSTSYGNVVFVAHHINGKLYTTVYAHMKSRAVKAGDTVATGQLLGYMGNTGHSTGQHLHFELHNGEWNLKKTNAVNPLPFLVR
UPI00055389A0	DPNCVVDIAASKGTAIYAVAAGKIVRNKYTSGGGNQVVIKHDDGTYSYYGHMKAKCKIAKGSRVKAGQTIGKVGKTGSATGYHLHFEWSGHDPYC	MKKGIGLRKIVVSILLTAAILVLPLEGVLQKTAGAASFVNGFPLPSGKVYSATVLHKYSGGSKHKSYLYTWGQLKKSKYDPNCVVDIAASKGTAIYAVAAGKIVRNKYTSGGGNQVVIKHDDGTYSYYGHMKAKCKIAKGSRVKAGQTIGKVGKTGSATGYHLHFEWSGHDPYCMYYSWGLLKTKKNSGASKHPHTHGLSIVSNTSLLVLSERVPSYRLKPTVSPKNMKITWSSSDPSKVRVDSAGTVSIAPVTGKLFNYEPARVYAVTGKISNGRKTASVSVPVRIQWNAFVMTEQQTEASLNNNDSDAGTSSSPAVSTPAPTPKPTAAPTPKPTPKPTPTPAPVNTWTGYVIGTDGTLAINSKPASGNMIGKIPEGKSVTVYPDKTSGKWYYVKYGT…
UPI00056093C1	RSHEGIDIFAPRGTPVVAAVEGMVSSTGERGLGGKQVWLRTGLFGKSLYYAHLDSILVSTGNKVTIGDTLGLVGNTGNARTTAPHLHFGIYKSGQGAINP	MSSSTKIKACVFLFLMVIVFSCKQIRKVADVIVQPTARELYAREFENLDSLRYSSWKLAFKNAKDDSLQIRLPYSEHGEYYKERITVYSYTVFLNEGEIFNVAIENKVLGIRNFINLIKVNPDNSLTDIFQNELAENEVKIPIDETGIYKITIQPELDSQGAFTFQMYTSPSFGFPVLGKDNNAIQSYWGAVRDGGARSHEGIDIFAPRGTPVVAAVEGMVSSTGERGLGGKQVWLRTGLFGKSLYYAHLDSILVSTGNKVTIGDTLGLVGNTGNARTTAPHLHFGIYKSGQGAINPLPFVKLTEKPDVQRLISTSRFLKVSSAVANIRNAPEVAGIKLGEVKRNDTLSLLGYTENWAHIKLPSGNKAFIYKSLVSEL
UPI00056A9618	RSHEGIDIFAKRGTPVVAATNGSIGYTGEKGLGGKQVWLRDRKRGQSLYYAHLDSIANVSGNVNRGDTLGFVGNTGNARTTPPHLHFGIYKSYRGAINP	MKQITILSLFLILIISGCSQVNKAADFITNPTAKEKYKRDFNISDELFSLWENSAETAFQDSVAINLPYAETGKFFPKSFPVYSYEIELRPGEVFSLEIKTDSTKQLVFAELFKKIDDTIPKFEKIESADFQKKNFSFEAEKSATYKIVIQPEIEAHTAFSFKLEKNPAYLFPVASGANTNVQSYWGDNRDGGARSHEGIDIFAKRGTPVVAATNGSIGYTGEKGLGGKQVWLRDRKRGQSLYYAHLDSIANVSGNVNRGDTLGFVGNTGNARTTPPHLHFGIYKSYRGAINPLHFVYQIDPMETDPEILDSIPRSLIVNSSKANLRNKPTTSNSKILSTLKAQDTLRFLGKTNEWFHVRTSANKASFIHQSLVKSI
UPI0005A1D4DD	PAHDGVDLAATRNTPIRAASSGTVIRVVCNVSKGSCDVDGNGSLSGCGWYVEVLHAGGIVTRYCHLVRRPEVSVGETVARGAVLGHVGTSGSSSGPHLHFEVHNGSPATRANAVSP	MLATGGTLLLDPAAASAAPSVKVAGTGTVVTGGTALNARSGPSASSTRTGTVRNGTTVSIVCRVAGQFISGTVTNTGYWDRLSDNSFVSDAYVRRGDFAIPKCTTAAPLPAVAGAWMLPVTAGLISGFRTGPRPAHDGVDLAATRNTPIRAASSGTVIRVVCNVSKGSCDVDGNGSLSGCGWYVEVLHAGGIVTRYCHLVRRPEVSVGETVARGAVLGHVGTSGSSSGPHLHFEVHNGSPATRANAVSPITFMRARGLVIS
UPI0005C5E2B3	SYHGAIDIASPLGTNVKSLVEGEIVFTNPSYFGVVSIKDKHGRYHIYKHLDSVNVFVGQQVKKGDIVGKTGGRGNSRYSFAAHLHYEVTRAPYYKYGAAQTP	MRQRMFPPFWLNLYLSMQPGMSRANVEKAATAVARGIEKFLTGNATGSTPPPSKPAPTPKPNPSPTKSGVVNSKVGSISLNFRADSYVGATIIGSLSKGTSLKILKSVTGGSYTTPTGSSRKDWYQVEANGKKGYVAAYYVDVTSDNPSPSQPSGFHAESFSGWVGPEIGVALRNSPKHSDRSGLAEPYKKTLHFDGWKYGESVTDIWTGKSDALWYRYWSNGKAYWVPSAYIFGYPKSKPPIQPGGNPGGGTTSKPGHVNDKVGGVPLRLRSGPYLSKSIIGKLSKGTNLTILEQVSGQAYEPGNRTNWYKVKVNGKTGYVAAYYVSEGSSNGGGNNGGNNNYLNSLASWSDWNWEDSINSAADFNYIKNNPSSDIGKLYRDLSNDLFGRYFPPTGAY…
UPI000625CE62	RPYNSLDFSGGNGRVLAARDGYLYKSCERDGSAIVKVVHDNGYATTYYHMVRLTSLNSGTRVRQGEYLGSVGNGLPCGGQTTGPHVHFSLSKDGNDVSV	MRNVLDRHSSNSIQYSIGILLIAANLAEIAHAAPIETSLQHSIGQALESRSGGTLKLPARSDDSLVEAIKTDDVSGWLFGTATQILREDESGDPVTKLFIARYVNGQWISGVEGSSKFGELLDAAPSTLLAADERKNLASRRASLAPRSAALPQPGLALPWEPNDGWYWTGGAHGWSGQSRPYNSLDFSGGNGRVLAARDGYLYKSCERDGSAIVKVVHDNGYATTYYHMVRLTSLNSGTRVRQGEYLGSVGNGLPCGGQTTGPHVHFSLSKDGNDVSVNGMTIGGWQFFEGPSPYSGYAVRNQRRVSPQAWLVNYGSADSGDPSTPVSARVQAPGPANLRSAPSLSAPVVGSLENGRTVQLACHQYGDSVNGNWGATRLWYRLDSNQWISDGFVYTGS…
UPI00064687E8	TFHNGIDLAAAKGTPVIAASGGQVIVARNTGAYGNHIMITHQLNGQSYTTVYAHLDRLNVVQGQTVLRGANIGTVGNTGNSFGSHLHFEVHKSPYVYSSNAPAS	MKKKLMTIVLSALLTIGLITPAPTPVEASTYYKAEVTVNSLNVRSGPGTTYAIVGSVKLGQTFSAQQTTGSWTKINFNGTSRYVSSAFIKPYASTTLQTTSTTKLLMPTKGTLTQKYGPASGVYGYTFHNGIDLAAAKGTPVIAASGGQVIVARNTGAYGNHIMITHQLNGQSYTTVYAHLDRLNVVQGQTVLRGANIGTVGNTGNSFGSHLHFEVHKSPYVYSSNAPASSLNPYNFF
UPI00064AD772	TFHNGIDLAAPRGTPVVSAAYGKVIVSRNYGAYGNHVMMSHQLNGQTYITVYAHLDRLNVVTGQTLAKGATIGTVGNTGNSFGNHLHFEVHRNSYVYSSSSP	MKRKILSLFCAVLLTVGVFTPAGTPAEAATTYYVKVTTNSLNVRSGPGTTYAIVGSAKLGQSFKYLGVSGGWTKINFNGTSRYVSSTYVKKYSVSTLSTTSTAKMIIPTKGTLTQKYGPASGQYGYTFHNGIDLAAPRGTPVVSAAYGKVIVSRNYGAYGNHVMMSHQLNGQTYITVYAHLDRLNVVTGQTLAKGATIGTVGNTGNSFGNHLHFEVHRNSYVYSSSSPANSINPYTMF
UPI00066D972F	GYHRAFDLYNNSTNDIPAVTSGTVITSETHGNFGGTIEIRDANGNDWIYGHLQRQSLKYSEGDKVNQGDIIGLQGSSNYYDNPMNAHSHLQLRPKGTNLKD	MLTAIDYLTQKGWKISSDPRKYDNYPNDYGFRNYIENGINYDEFCGGYHRAFDLYNNSTNDIPAVTSGTVITSETHGNFGGTIEIRDANGNDWIYGHLQRQSLKYSEGDKVNQGDIIGLQGSSNYYDNPMNAHSHLQLRPKGTNLKDEKAEVCSGIPIEKYDISKLNQKLEKGSNVKMKDIYSSHINGSKITNRKASIAGVVIHNDYGSMTPSQYLPWLYAREQNGTHVNGFASVYVNRNERLWYHPTNFVEWHCANFWANNNLIGFEVCESYPGRISDKLFLENEEATLKTAAEVMLSYNLPINRDTVHLHNEYSETSCPHRSWEIHIGKGQPYTRRNQLKLIDYFISRIKFYANGGKLDTSNAEEVTEKHIEQEVKKEVAKQEVLPTGWKKNKHKTY…
UPI00066E4C9E	GMHYGVDLPMPQGTPVRAITGGTVQYAGWDQMGGGNTITVQEPDGQHSQFYMHLSGFNVAAGQTIQTGQIIGYSGNTGASTGPHLHFQRMNGYPSNETAENP	MKRNQSSRPRFGIRKLTVGVGSLMVGTCLWIHMGDSDVAEAAETDNAEQVEQTADTQGEEQAERPQEEIQNNEAADARASQQEEAVKTQAEPRQAETDSGEGKQDLSETSASDEQNVEAEAETNDDTNNASSENENSTYQQDEGRQGTEDSAQSNQENEEVTPTEEEKSNEDINVEGSDQAATQATQQPQDEVTENETNTQESTSETTFFAMPSYGSAEWLNAYNVSYGFGSYPLPNNNGMHYGVDLPMPQGTPVRAITGGTVQYAGWDQMGGGNTITVQEPDGQHSQFYMHLSGFNVAAGQTIQTGQIIGYSGNTGASTGPHLHFQRMNGYPSNETAENPLPFLQSLGYGNGGQSGGSSSASHPGFQENQYGTLYKEEHASFTPNTSIITRKTGPFIN…
UPI00067931CD	TWHGGIDVVGVDSSMIRAVVAGIVVFSGIVTNKTDRTWEWGYYVCIQGNDGRFYYYCHMAQAPVVRTGQSVNAGAAIGIMGNTGNAAGGYKHCHFEVRTARRASAAINP	MTIFEGRNQIAYSYGRFGYTRNSGKTWHGGIDVVGVDSSMIRAVVAGIVVFSGIVTNKTDRTWEWGYYVCIQGNDGRFYYYCHMAQAPVVRTGQSVNAGAAIGIMGNTGNAAGGYKHCHFEVRTARRASAAINPAPYCGCENRVGTYGPVSIKPLSSEACIINIGPASTGDVKMLQNLAASLQLGCTVADNVLSIGPMTPGDQVAVLTMADKLMLPAAQAIRRKIIAVTADSLRVRSGPGTDDFKQVDSVKAGQKFEVIDECDGWYFVETDGLDGWISAEYVRVVA
UPI000681F63D	TFHNGIDYGAAKGTPVYATASGKVITSQFKGAYGNYVMVSHTVNGSPFISLYAHMNSRSVSVGQNVAQGQKVGTVGETGNAFGTHLHFELHKGSYVYSATSAGSSVNP	MHGFWKGVSATAIAVASFASFAIPRADAATTFYKVKVMEDGLRARTGPSTSYGTVTRFEKGDTYKYLGRTGNWTKILYGSKKVYVSSTYVKKYSVTRIYKIKVNVDNLRVRNSNSTSSAVVGSVDKGETFRYLGRTGDWIKFLYGGDKRFVHADYVSKYAVLTLTNSSGASKASTSTSKSFATPTSGPITQGYGKASGAYGYTFHNGIDYGAAKGTPVYATASGKVITSQFKGAYGNYVMVSHTVNGSPFISLYAHMNSRSVSVGQNVAQGQKVGTVGETGNAFGTHLHFELHKGSYVYSATSAGSSVNPLDYL
UPI000685E488	RSHEGIDIFATRGTPVVAVTEGRVSSTANKGLGGKQVWLRDGKRGQSLYYAHLDSIIATPGMRVSPGDTLGLVGNTGNAKTTAPHLHFGIYKGYRGAQNP	MIFSFLVLFGLAGVTSCSRVNKVKDIFDKPTAREKYERDYEKDSLAFSQWKQAFESALYDSIAIALPYAETGKFSPTAPKVYTYNFSLNPGERLQVSVDTDSVNPLVFIDLFRQEIDSVVTYEHIKSAEFNTKILQQEVNEPGIYKLLLQPEINSTSSFSLSVFKEPVYIFPVAGKGNASVQSFWGAVRDGGRRSHEGIDIFATRGTPVVAVTEGRVSSTANKGLGGKQVWLRDGKRGQSLYYAHLDSIIATPGMRVSPGDTLGLVGNTGNAKTTAPHLHFGIYKGYRGAQNPLPYVFQTAKPEKIAPIAASDYLLSTGTANLRKGPSTKAEITTQVKPNDTLKFLGETTDWYHARLGEENFYIHKSLARPL
UPI00068B51A5	RSHEGLDIFADRGTPVLAACDGRVSSTGNRGLGGKQVWLRSGIFGNSLYYAHLDSIIASPGQRVKRGDTLGLVGNTGNARTTPPHLHFGIYRRGRGAINP	MLTFLACKEITKAKDFITNPSAREVYKRELENDSTQSDRWERAFELAKKDSVLVKLPYVESGHFWQNNFTAAGYNLHLQQGERFSAEIQADSVKNKVFLALFRSVGDSLNPLKLELENLPNENQIQFTVKETGDYKLVVQPEIQASTTFNLLLYRTPLYSFPVAEKGNAAIQSFWGANRDGGRRSHEGLDIFADRGTPVLAACDGRVSSTGNRGLGGKQVWLRSGIFGNSLYYAHLDSIIASPGQRVKRGDTLGLVGNTGNARTTPPHLHFGIYRRGRGAINPLPYVFEGIAPVPSAKNETTKQFCVVTSSIANIRASAFAKAEKLGQAKRDDTLKILGKTTDWYHIRTRQDQSAYIHQSLLRDLTN
UPI00068BC3D7	KMHYGIDIAASGTVAVVAATSGEVTRSYYSSSYGNVVFVTHNIDGETYTTVYAHLRSRSVSVGQKVKQGQQVGVMGNTGQSSGQHLHFELHKGEWNVQKSNAVNP	MKKYLAGLAAVSVAGAVSPLLDNAQAAPQASGAYKVTADALNVRTGPSTSHAVTFRVYEGQILQVVGEENGWLKINHKGKTGYVNSEFVENSGSSTPGSNQAVQAASGNYTVNASSLRVRTGPNTSHAILGSLRKGEVVQVTGEEQNWFKINYGGKTGYISKDYITKGGSNANTNSNSSGQQNSNVTVQTGGTYVVDTTSLRVRTGPASSHSVLGSVLKGQTLQVNGAESGWFKINLNGKTGYVSSEYVKFVSGGTTTQPETSNPSKAVGDYHVNINALNVRSGAGTNYGVIGALSKGVKVTVLSEQNGWSKINYNGKTGYISSQYLSKTPVSGESDTGNHTSAFIKPSAGSYTSEFGMRGGKMHYGIDIAASGTVAVVAATSGEVTRSYYSSSYGNVV…
UPI00068ED542	RPQNSVDFNRANDEGDTVVASVGGTVSVVRNLGDTSYGKYVVIDHGGGWSTLYAHLNSYSVSVGQSVAAGKAIGTVGNTGGSFGAHLHFEERLNGSAQRI	MNAVNARRIRLRGLSALFAFAALFATAAEAAPNFQMPFPCGQTWAGQTRSNHRPQNSVDFNRANDEGDTVVASVGGTVSVVRNLGDTSYGKYVVIDHGGGWSTLYAHLNSYSVSVGQSVAAGKAIGTVGNTGGSFGAHLHFEERLNGSAQRIRFNGALIKYFDESGNSTNYTSRNSCSGGGTGSGTVNTNGTPLNVRSGPGTSYSIVGSLADGTAVTIQCQTTGTSVTGTYGTSNIWNRIGSGRFIPDAYTYTGSDGRVAPPC
UPI0006C92BC7	RFHNGIDIANRKGTPISAARRGTVIEAGWCSGYGYCVKISHGSGMVTEYGHMMSNPVVSEGQEVEAGQLIGYMGSTYDRAGGGYSTGVHLHFTIKIDGTAVNP	MTEKRTPRRRVQRAQTQNNAEVILLPAPNHTTTAFRQKSDTGRIESLNQGGRSAQRRRKQEQRAASIARSSLAQIAGTSTRAPLAISEPKPARRSLKLAAQSVRQRLQIQRRLVAHSVILLAACVVAWGRGFPLNPAANSTDHAIPEVLAAAQLVDEVEAGNFQRVVIPISATQPQSVGGGEHEVVVDVGPALIKPAPERGPAFVATHLVANEETIADIASKYTITPESLIAANNLTGPVAIGETLRIPRVSGVPHTVSEGETITDIAERYSVGADVIMTFPPNGLDQGQALVAGREIFVPGASLAGVQNVSVRGAIDSINQKSQAAAIVLADRTNLREGPGTAYEKIVKVNAGERLQLIAKHEEWVKILQTDGNVAWVAREVVSIPAEVWSVLEETDN…
UPI0006D0438A	NFQSGINIKAERGEPIRAVHRGKTLFSSWFKGFGNMIIIDHGDHYYTVYAHLEEMFKSKGDPVETGEVIATLGDSGSLQGAGLHFEIRHHGKPINP	MQRTGFPKTSRQAVLRRCLVAVLIGCWGVWLAGAMPAAGEARQATVLVSRLNLRAGPGQQHPVMAMLPRGARVEVLAQAGEWVRIRFGEQIGFVINRKGYLRLADPARITGKEASPSVSAKRKKDLARQLKTSRQQVAAFTQKETAIVNALDDTDRSLDQVRKRVTQIAAELKVLDEQMGTIEAHYRELEARAKTTETYIADRLVALYKLSWLGKFHVLASADSVFDFFSRKRAMEQILLYDASAMDRLARDKAQMQQLIDQLVAKKNEKQSRSAELSAKMDALKAQQTRREALLQEIRSKKSLQLAAIASLEAATRELNRKIAELKRSPPTASLRTKPAPLTAPSETAPATPPKPGKPFAALKGLLMMPVNGRVVSFFGPYTDRRFNVTNFQSGINIK…
UPI0006D5617D	SPKLAVDFSRSGAKGKAVVASAGGTVEVVTDLKNRSYGKYVVINHGGGWKTYYAHLNSFSVKKGQKVSMGTKIGTVGSTGNSTGPHLHYEQRYNGKLQYIK	MKRVTMTILSAVLLVALLLIGPIPQVADVQAAPKFQMPFPCGQKWQGSTRKNHSPKLAVDFSRSGAKGKAVVASAGGTVEVVTDLKNRSYGKYVVINHGGGWKTYYAHLNSFSVKKGQKVSMGTKIGTVGSTGNSTGPHLHYEQRYNGKLQYIKLNGKKITYYGKKTYTSNNKCGSGGGGKKPVTGTVKTSGKNLIVRSGPGTKYKAVGTLKNGQKVTITCQTKGSKVKGTYGTSTLWNKVGKGYVSDAYVYTGSNKQIAPTCKK
UPI0006FB3518	TFHNGIDFGAPTGAPVKAAAAGKVIKSSYQGAYGNHVMVEHKVNGISYTTVYAHLSKRSVFVGQSIPKGANIGAVGSTGNSFGSHLHFEIHRGNYTYSGSSAASSVNP	MKRTITTLAMSALVVSGFAATGTGKVEASSGSSYKVKIKADGLRVRTGPSLKHRIVDGVNAGQTFKYLGQTGNWTKIVHKGEKRYVYSGYVKKYSTSNKSAKKASFSSSTGFMRPTSGPITQGYGNASGKYGYTFHNGIDFGAPTGAPVKAAAAGKVIKSSYQGAYGNHVMVEHKVNGISYTTVYAHLSKRSVFVGQSIPKGANIGAVGSTGNSFGSHLHFEIHRGNYTYSGSSAASSVNPLAFL
UPI0006FD9867	TFHNGIDIGAPTGTPIYASAAGKVITSRYYGAYGNHVMMTHTVNGIQYTTVYAHMNSRAVSVGQTIAKGTKIGTVGATGNAFGAHLHFEMHRGSYVYSGTSAANSVNP	MKRLLTTMTMTALVVSGFATTSASKVEAATTYKVKVMADGLRVRTGPSTAYKIVGSVNTGQTFNYLGVSGSWTKISYDGASRYVSSTYVKKYSTTTSTKATTGFSRPASGPITQGYGAASGVYGYTFHNGIDIGAPTGTPIYASAAGKVITSRYYGAYGNHVMMTHTVNGIQYTTVYAHMNSRAVSVGQTIAKGTKIGTVGATGNAFGAHLHFEMHRGSYVYSGTSAANSVNPLNYFN
UPI000700611D	TFHNGIDIGAPTGTPVYASAAGKVITSRYYGAYGNHVMMTHTVNGIQYTTVYAHLNSRSVSVGQTIAKGSKIGTIGATGNAFGAHLHFEMHRGPYVYSGTSAANSVNP	MKRLLTTMTMTALVVSGFATTSASKVEAATTYKVKVMADGLRVRTGPSTAYKIVGSVNTGQTFNYLGVSGSWTKISYGGASRYVSSTYVKKYSTTTSTKATTGFSRPASGPITQGYGAASGVYGYTFHNGIDIGAPTGTPVYASAAGKVITSRYYGAYGNHVMMTHTVNGIQYTTVYAHLNSRSVSVGQTIAKGSKIGTIGATGNAFGAHLHFEMHRGPYVYSGTSAANSVNPLNYFN
UPI0007023CF1	TFHNGVDFGAPIGTPVHAAAAGKVVTSSYQGAYGNHVMVKHKVHGISYTTVYAHLSKRSVFVGQTIPKGATIGAVGSTGNSTGAHLHFEIHRGNYVYSGTSAANSVNP	MKRTITTLAMSALVVSGFAATGTVKVDAATKSTYKVKIKADGLRVRTGPSLKYRIVDGVNSGQTFKYLGHRGNWTKILHKGHKRYVYSGYVKKYRVSGHTAKKASFSTSSNGFSRPTSGPVTQGYGKTSGIFGYTFHNGVDFGAPIGTPVHAAAAGKVVTSSYQGAYGNHVMVKHKVHGISYTTVYAHLSKRSVFVGQTIPKGATIGAVGSTGNSTGAHLHFEIHRGNYVYSGTSAANSVNPLAFL
UPI00070F30D3	GYHRAFDLYSNATNDIPAVTSGTVVTSETHGNFGGTVEIRDANGNDWIYGHLQRNSLRFSKGDKVNQGDIVGLQGSSNYYDNPMNAHLHLQLRPKGTDLND	MLTAIDYLTKQGWKISSDPRKYEGYPNNYGYRNYQENGVNYDSFCNGYHRAFDLYSNATNDIPAVTSGTVVTSETHGNFGGTVEIRDANGNDWIYGHLQRNSLRFSKGDKVNQGDIVGLQGSSNYYDNPMNAHLHLQLRPKGTDLNDEKAEVCSGLPIEKYDISKLNAKQDKSKNGSEKQLKHIYSNHIKGNKITAPKPSVQGVVIHNDYGSMTPAQYLPWLYARENNGTHVNGWASVYANRNEVLWYHPTDYVEWHCGHQWANANLIGFEVCESYPGRLSDKLFLENEEATLKVAADVMRSYSLPVNRNTVRLHNEFFGTSCPHRSWELHVGKGAPYTTANQNKMKDYFISRIKYYYNGGKLQTGNAKVIKQNDVKKEVKKNEQQQVVKTTDWKKNKH…
UPI000716A5C9	RSHEGVDIFAARGTPVLAPVDGVVTAVRNRGLGGKQVWVRDRERNWNLYFAHLDSQLVSNLQRVNPGDTLGLVGNSGNARTTAPHLHFGIYQHGAINP	MKRNPSAFPLVVLSVLVLLVSSCNNQTLRIFKSSSARTQYLSTLENSGIAATKIGEEWHSAAGKAILNAADLEIPIAIQGSFKSKSIEAKAWRFQLEQGASITILVQWQAKDSSELIVDLLDGPAWEELKSYAIQNDSVKFEAEKTGGYLLRIQPELLGEGNFQVRIYGTATYAVFPVQGKNSRAIQSVWGDARDAGRRSHEGVDIFAARGTPVLAPVDGVVTAVRNRGLGGKQVWVRDRERNWNLYFAHLDSQLVSNLQRVNPGDTLGLVGNSGNARTTAPHLHFGIYQHGAINPYPAIQTEFEVVSELPEREFPPVMKVNVSQANLRRLPTTKSEVISKLDANALVYVSAATFDWVQVQTVEGINGYLSQSLLSQPEASPMASSTVYAYTSPNPFVL…
UPI000717230C	SPKYAVDLNRTNDEGDTVVASVGGTVSVVRNLGSVSYGKYVVIDHGGGWSTLYAHLNSYSVSVGQNVAAGKAIGTVGNTGGSFGAHLHFEERLNGSAQQI	MNAVTAKRFRLRGLSALFAFAALFATAAEAAPNFQMPFPCGQTWAGQTRSKHSPKYAVDLNRTNDEGDTVVASVGGTVSVVRNLGSVSYGKYVVIDHGGGWSTLYAHLNSYSVSVGQNVAAGKAIGTVGNTGGSFGAHLHFEERLNGSAQQIRFNGSLIKYFDESGNSTNYTSRNSCSGGGTGSGTVNTNGTPLNVRSGPGTSYSIVGSLADGTAVTIQCQTTGTSVTGTYGTSNIWNRIGSGRFIPDAYTYTGSDGRVAPPC
UPI000735E4D3	TFHNGVDLAAAKGTPVYASASGKVITSKNSGAYGKHVMISHSLQNQKYVTVYAHMNSLSVKNGQTVSKGMKIGTVGNTGNSFGNHLHFEIHKNSYKYSSYSAANSVNP	MKNKVILIASSVLLTTTFSMHSPKVEASSAYNVKVKTDDLRVRTGPSLNHKIVGITNTGQTFSYLGKKGAWTKVLYKGNTRYIYSSYLKKYKSHVAKKTSYINSLFASPTEGRLTQGYGNSNGAYGYTFHNGVDLAAAKGTPVYASASGKVITSKNSGAYGKHVMISHSLQNQKYVTVYAHMNSLSVKNGQTVSKGMKIGTVGNTGNSFGNHLHFEIHKNSYKYSSYSAANSVNPMNYL
UPI000736081A	TFHNGIDFGAPTGTPVKAAAAGKVIKSSYQGAYGNHVMVQHKVNGISYTTVYAHLSKRSVFVGQSIPKGANIGAVGSTGNSFGSHLHFEIHRGNYVYSGSSAASSVNP	MKRTITTLAMSALVVSGFAATGTGKVEAASGSSYKVKIKADGLRVRTGPSLKHRIVDGVNAGQTFKYLGRTGNWTKIMHKGEKRFVYSGYVKKYSASSKSAKKASFSSSTGFMRPTSGSITQGYGNASGKYGYTFHNGIDFGAPTGTPVKAAAAGKVIKSSYQGAYGNHVMVQHKVNGISYTTVYAHLSKRSVFVGQSIPKGANIGAVGSTGNSFGSHLHFEIHRGNYVYSGSSAASSVNPLAFL
UPI000736C526	TFHNGIDYGAAKGTPVYATASGKVITSQYKGAYGNYVMVSHTVNGSPFISLYAHMNSRSVSVGQTVAQGQKVGTVGETGNAFGTHLHFELHKGSYVYSATSAGSSVNP	MHGFWKGVSATAIAVASFASFAIPRADAATTFYKVKVMEDGLRARTGPSTSYGTVTSFEKGDTYKYLGRTGNWTKILYGSKKVYVSSTYVKKYSVTRIYKIKVNVDNLRVRSSNSTSSAVVGSVDKGETFRYLGRTGDWIKFLYGGDKRFVHADYVSKYAVLTLTNSSGASKASTSTSKSFVTPTSGPITQGYGKASGAYGYTFHNGIDYGAAKGTPVYATASGKVITSQYKGAYGNYVMVSHTVNGSPFISLYAHMNSRSVSVGQTVAQGQKVGTVGETGNAFGTHLHFELHKGSYVYSATSAGSSVNPLDYL
UPI000736F4BD	TFHNGIDLAAAKGTTVQAGAYGEVIVARNYGAYGNHVMISHTINGQAYTSVYAHMDRLNVVKGQKVAKGAKIGTVGNTGNSFGSHLHFEIHKNKYVYSSSTAANSVN	MKKQLMTITLGALLVSGLTLPASTPVEAATSYKVKVTTNVLNVRSGPSTSYQKVGSAKLGQTFTYLGATGSWTKINYNGSTKYVSSTYVKKYSSTSLQTATAGKFLIPAKGTLTQGYGPASGKYGYTFHNGIDLAAAKGTTVQAGAYGEVIVARNYGAYGNHVMISHTINGQAYTSVYAHMDRLNVVKGQKVAKGAKIGTVGNTGNSFGSHLHFEIHKNKYVYSSSTAANSVNPYTLF
UPI00073731C4	TFHNGIDFGAPTGAPVKAAAAGKVIKSSYQGAYGNHVMVEHKVNGISYTTVYAHLSKRSVFVGQSIPKGANIGAVGSTGNSFGSHLHFEIHRGNYTYSGSSAASSVNP	MKRTITTLAMSALVVSGFAATGTGKVEASSGSSYKVKIKADGLRVRTGPSLKHRIVDGVNAGQTFKYLGQTGNWTKLMHKGEKRYVYSGYVKKYNTSNKSAKKASFSSSTGFMRPTSGPITQGYGNASGKYGYTFHNGIDFGAPTGAPVKAAAAGKVIKSSYQGAYGNHVMVEHKVNGISYTTVYAHLSKRSVFVGQSIPKGANIGAVGSTGNSFGSHLHFEIHRGNYTYSGSSAASSVNPLAFL
UPI0007863912	AGHEGLDLFALSGANVYAAAGGVVTQASHPEGHPYGLQVRIRHEAQGVVFHTIYAHLSEVFVRADQTVVAGERIGLADNTGNSFGSHLHLTLKIEGQQTP	MAFPQTAFDEIEHGFRFTPPDGVHLGVGYPLPGGGELNLDQLAPDLSLGMCYAALDRFQGLAVPSAGADVPDEAALTYFASRQLEALPPATALRLMAGGLADDRELYQGVSRRELPKLRRRLAAGRPTVLALILVEGNRFVVASGYESDRETHTTRLRVYDPTRPDMPAEINVGRLPQGMTLRQGDGVTVLRGFLVMEYHQPPQPVLTRRAGPMLGGLAISLRWPVDSHRVNQFFGENPESYRPFGLAGHEGLDLFALSGANVYAAAGGVVTQASHPEGHPYGLQVRIRHEAQGVVFHTIYAHLSEVFVRADQTVVAGERIGLADNTGNSFGSHLHLTLKIEGQQTPGYPAGIVDPWPYLQDSPPVEPLENLPPPSGVSVFTTVELNLRAAAGTGAEIR…
UPI0007ABD29F	QMHYGLDIAASGTVSVSAAANGVVTRSYYSESYGNVVFISHNMNGQTYTTVYAHLNSRSVSAGQSVKQGQQIGFMGNTGQSEGQHLHFEVHKGEWNAQKSNAVNP	MKKILASMAVASVAGGTVIGTVQAQTSIASEDTQSKQTSDVVTHENQVTINADALRVRTGPSTSNTILGLVSKKQSLPVVDETDDWYKIKYNNTEAYVNKEYATPNHIKVSTTTLRVRTGPSTSNSTLGLVGEGEILQVTGEADGWYKIKYNNREAFVSKEYVSINKSIIKSKKQIVQTSGNYTVNVSSLRARTGPSMSHPVVSVMNKGQVVQVVGEVQDWYKIKFNEGFAYINKDYVSRGKNSTSSLPESLQTESVQKNGTYIVDAAVLRVRTGPANYHPVIGGVLKGQNLQVIDIENGWYKIKYNNRTGYVSGEFVKFVKGAPTQEQTQKQEKLEQVQQPTQEQEKQEVVQQTAQEQEKKQEVVQQTAQEQEKQEVVQQPTQEQEKQEVVQQTAQEQ…
UPI0007E8BF90	LNHKPRPLSDADLGSTVVASAKGVAHTYNPHQGTGYGKLVVIDHGGGWQTYYAHLNSISVANGASVEQGQKIGTLGKTSRPGNNISAHLHYEQRLNGDDQKI	MLTGLSLAVFGLALPTAHAARPAFQMPFPCGQTWYGDTYPGHGLRYAVDLNHKPRPLSDADLGSTVVASAKGVAHTYNPHQGTGYGKLVVIDHGGGWQTYYAHLNSISVANGASVEQGQKIGTLGKTSRPGNNISAHLHYEQRLNGDDQKIVWNGSTIVYDQYEVAYKSRNACSGGGGHAGTVRTSGSPLNVRSGPGTGYSIVGSLANGAAVTIRCQKTGESVTGTYGTSNLWNNVGAAGSNRYIPDAYTYTGSDGRVAPDC
UPI00082ACFB7	TFHKGLDIGGPYGANIVTALSGTVTKTSYNSTSGYYVEVSHGNGVVTRYLHCSKILVSVGQTVMQGDTIALVGSTGVSTGPHLHFSVVINGNNVDP	MYKKHLIRTATILLAALLFNVASKDVKAEETNVERCLTDNSLAGMSLIMNKYYDERLSETGISVSNATTPVYVDGVLIDAVHIPLEFSNLGVSKVSDYVNIRSEASTDSEVVGKLYSNAVATILSNDGEWAKITSGTVDGYIKSEYLSTGEEAVAIANQNFKKYATPTTMTLNIRSGPGTDYSIIAQVPMEEELEIISEGDQWIKVAYGNQSEAYVSKDYVDINYEFNYAVSKEEEEEIARKNSYDINNMIWPLPSDHTIYTYYGYRTPPTAGASTFHKGLDIGGPYGANIVTALSGTVTKTSYNSTSGYYVEVSHGNGVVTRYLHCSKILVSVGQTVMQGDTIALVGSTGVSTGPHLHFSVVINGNNVDPYPYLKAVH
UPI00082C1066	SPANAVDLNRSGDDGDAVTASAAGTVARVENTGSTSYGLWIELDHGGGWRTRYAHLSGEFVTVGQSVTAGQQIGTVGTTGGSTGPHLHYEQRLNGVDQKI	MRTPARTTAVVLAAAPVLALLPAAPAMAAPAFQMPFPCGQVWSGQTRSNHSPANAVDLNRSGDDGDAVTASAAGTVARVENTGSTSYGLWIELDHGGGWRTRYAHLSGEFVTVGQSVTAGQQIGTVGTTGGSTGPHLHYEQRLNGVDQKIRFNGSQILYWGTANYTSRNACIGPAGTVNTAGAPLTVRSGPGTDTSAIGSVPDGGTVFLTCYRRGTTVTGTYGTSNIWNKVGAGYVADAYVYTGSDNPVVPAC
UPI00082FEAA8	RPFNSLDFNGGDGRVLAAAAGRVYRFCSTDRSRGLIRVVHDNGYATEYYHMRDTVQAADGARVGQGEYLGLIGTDLPCGGSATGPHVHFALRQGGQPVAV	MRKDTSADGPDRPSASRRRRGVIVAASTGALFLTSLGAVGLMANDPDPGRQALSSAAAPDPVPADPGADQERAADPRQQRLLNEQVGRTLVRQRARAAGKDRGAPVVEARRSDRRHRWVFGSSALPPTGRADHAKPVTSLFLARRTGRGWDVALEGTAKFTRHLRQVPASVVPPAEKRTLTRYNSARGAGDTGLRLPWKVGDSWVMGGGPHGNSGGSRPFNSLDFNGGDGRVLAAAAGRVYRFCSTDRSRGLIRVVHDNGYATEYYHMRDTVQAADGARVGQGEYLGLIGTDLPCGGSATGPHVHFALRQGGQPVAVDGRTIGGWTFREGSAAYGGYAERAGQRVQPGRGRIRHEPTAGTPGTTPPSPTGSPSPTATPPTGRPPAGSATGVVNSGWYRA…
UPI00084203C4	RPYNSLDFSGGNGRVLAARDGYLYKSCERDGSAIVKVVHDNGYATTYYHMVRLTSLNSGTRVRQGEYLGSVGNGLPCGGQTTGPHVHFSLSKDGNDVSV	MRNLLDRSASNSIQYSIGILLITASLAEIAHAAPIETSLQRSIGQALASRSARTLTLPARSDDSLVEAIKTDDASGWVFGTATQILREDESGDPVTKLFIARNVNGRWISGVEGSSQFGELLDAAPPTLLAADERKSLASRRASLAPRSAALPQPGLALPWEPNAGWYWTGGAHGWSGQSRPYNSLDFSGGNGRVLAARDGYLYKSCERDGSAIVKVVHDNGYATTYYHMVRLTSLNSGTRVRQGEYLGSVGNGLPCGGQTTGPHVHFSLSKDGNDVSVNGMTIGGWQFFEGTSPYSGYAVRNQRRVSPQAWLVNYGSADSGDPSTPVSARVQAPGAANVRSAPSLSAPVVGSLENGRTVQLACHQYGDSVNGNWGATRLWYRLDSNQWISDGFVYTGS…
UPI000852C3EC	GYHRAFDVYSNATNDVPSVTSGTVVTAETHGNFGGTLEVRDANGNDWIYGHLQRDSLRFKKGDSINQGDIVGLQGSSNYDDNPMAVHLHIQLRPKGTDLSD	MKNAIDYLTEKGWKISSDPRQYDNYPKNYGYRNYIENGINYDSFCGGYHRAFDVYSNATNDVPSVTSGTVVTAETHGNFGGTLEVRDANGNDWIYGHLQRDSLRFKKGDSINQGDIVGLQGSSNYDDNPMAVHLHIQLRPKGTDLSDEKAEVCTGLPIETYDISKLNKKQDKANNGSVKELKHIYSSHIKGNKITSPKPSIQGIVIHNDYGSMTPSSYLPWLYGRENAGTHVNGWASVYVNRNECLWYHPTDYVEWHCGNTWANNNLIGLEVCESYPGRISDKLFLENEEATLKVAADILKSYDLPVNRSTVNLHRQYFGTSCPHRSWDIHVGKGAANTTANNNKMKDYFVKRIKHYYDGGKLETGNGETINQEDVKQEVNEHKNEQTVSSTDWEKNAD…
UPI0008592555	TFHNGVDLAATKGTPVYASASGKVTTSKNSGAYGKHVMISHSLKNQKYVTVYAHMNSLSVKSGQTVSKGMKIGTVGNTGNSFGNHLHFEIHKNSYKYSSYSAANSVNP	MKNKVILIASSVLLTTTFSMHSPKVEASSAYKVKVKTDGLRVRTGPSLNYNIVGVTNTGQTFSYLGKKGAWTKVLYKGNTRYIYSSYLKKYKSHVAKKMTYNESLFASPTKGRLTQGYGKSNGAYGYTFHNGVDLAATKGTPVYASASGKVTTSKNSGAYGKHVMISHSLKNQKYVTVYAHMNSLSVKSGQTVSKGMKIGTVGNTGNSFGNHLHFEIHKNSYKYSSYSAANSVNPLNYL
UPI0008778D61	TFHNGIDIAAAKGTPIQAAASGQVIVARNYGAYGNHVMISHTINGQAYTSVYAHMDRLNVVKGQSISKGANIGTIGNTGNSFGSHLHFEIHKNKYVYSGSTAANSVNP	MKKQLMTITLGALLVSGLTLQTSTPVEAATSYKVKITTNSLNVRTGPSTAYKKVGSAKLGQSFTYLGATGSWTKINYNGSTKYVASTYVKKYSGTALQAATAAKFIMPAKGTLSQGYGPASGKYGYTFHNGIDIAAAKGTPIQAAASGQVIVARNYGAYGNHVMISHTINGQAYTSVYAHMDRLNVVKGQSISKGANIGTIGNTGNSFGSHLHFEIHKNKYVYSGSTAANSVNPYTLF
UPI0008A4E5D5	GYHRAFDLYSNATNDIPAVTSGTVITSETHGNFGGTVEIRDANGNDWIYGHLQRNSLRFSKGDKVNQGDIVGLQGSSNYYDNPMNAHLHLQLRPKGTDLND	MLTAIDYLTKKGWKISSDPRTYDNYPKNYGYRNYQENGINYDEFCGGYHRAFDLYSNATNDIPAVTSGTVITSETHGNFGGTVEIRDANGNDWIYGHLQRNSLRFSKGDKVNQGDIVGLQGSSNYYDNPMNAHLHLQLRPKGTDLNDEKAEVCSGLPIEKYDISKLNAKQDKSKNGSEKKLKHIYSNHIKGNKITAPKPSVQAVVIHNDYGSMTPSQYLPWLYARENNGTHVNGWASVYANRNEVLWYHPTDYVEWHCGHQWANANLIGFEVCESYPGRLSDKLFLENEEATLKVAADVMRSYGLPVNRNTVRLHNEFFGTSCPHRSWELHVGKGAPYTTANQNKMKDYFISRIKYYYNGGKLQTSNAKVIKQNDVKKEVKKNEQQQVVKTTDWKKNKH…
UPI0008FE323C	QMHYGIDIAAQGNVSIQAAAAGKVVRSYYSASYGNVVFVAHQINGKLYTTVYAHMKDRAVQVGDQVQAGQLVGHMGNTGHSYGQHLHFELHNGEWNLEKTNAVNP	MNMKATALTATTIAIASLLPSMGESNIQTAAAKQPSKVKTGYVKIDNVALHQNNHADSAIIDNIRFNSPVTILETTQDWYKVSVNNKTGYIKKDAILFKKNVQSKNQYIVNANALNVRSEPNTESSILDILPNGQFITIQGEQGDWYKILHNGQIGYVQKNFVSNGSTPLVKGVAVQGSPSYTVATPKLNVRSNASTSSSLLGSLQNGTQVQVVETLGTWYKIRFGTGYGYVAKHYVVQHQNQSQTKTAQPSSIPAVFKFPTQGRISSTFDMRWEQMHYGIDIAAQGNVSIQAAAAGKVVRSYYSASYGNVVFVAHQINGKLYTTVYAHMKDRAVQVGDQVQAGQLVGHMGNTGHSYGQHLHFELHNGEWNLEKTNAVNPLPYLVR
UPI0008FEA0C3	QMHYGIDIAAQGNISIQAAAAGKVVKSYYSASYGNVVFVAHQINGKLYTTVYAHMKDRAVQVGDQVRAGQLIGHMGNTGHSYGQHLHFELHNGEWNLEKTNAVNP	MNMKTTALTATTIAIASLLPSMGESDIQTAAATQPSKVKTGYVKIDNVALHQNNNADSAIIENIRFNSPVTILETTQDWYKVSVNNKTGYIKKDAILFKKNVQSKNQYIVNANALNVRSEPNTGSSILDILPNGQFITIQGEQGNWYKILHNGQIGYVQKNFVSNGSTPLVKGVTVQGSPSYTVATPKLNVRSKASTSSTLLGSLQNGTQVQVVETVGTWYKIRFGTGYGYVAKHYIVQHQNQSQTKTAQPSSIPAVFKFPTQGRISSTFDMRWEQMHYGIDIAAQGNISIQAAAAGKVVKSYYSASYGNVVFVAHQINGKLYTTVYAHMKDRAVQVGDQVRAGQLIGHMGNTGHSYGQHLHFELHNGEWNLEKTNAVNPLPYLVR
UPI000936B3B9	QMHHGLDIAAPGTVSVVAAAEGVITRSYYSTSYGNVVFISHNINGQTYTTVYAHLKSRSVSAGQKVKQGQQLGIMGNTGQSEGQHLHFEIHKGEWNAQKSNAMDP	MKKILASVAVASVTGSVFISTAQAENTVIQKDAKHEQPTDVVKYENQVTVNTNALRVRTQPNTSSTIMGRVYEGEVLQVIGEENSWLKINHKGKTGYVSSEFVSENSVSAKTNVSMSRSKTVTANVLRVRTQPNTSSAIMGRVYEGKALQVIGEENGWLKIKHNGKVGYVSSQFVIDGTSNGSDKNNGKVQVASGNYKVNVSSLRVRTGPSTSHTILGSIHKGQVVQVTGEVQDWVKINYSGQTAYISKDYISKNGSNANVDQTNEQQKNVMVQTEGTYIVDATSLRVRTGPAIYYSVIGGVLNGQTLQVIGVENGWLKINHNGRNGYVSSEYVKFVKGGTSTKPETSNPSTGATVGDYYVNVNVLNVRSGAGTNHGVIGVLSKGKKVQVLLEQNGWLK…
UPI00093BDA55	TFHNGIDLAAPRGTPVVAAASGQVIVARNYGAYGNHIMMTHQLNGQTYITVYAHLDRLNVVKGQTVGKGTTIGAVGNTGNSFGNHLHFEVHRNSYVYSSSAP	MKRKMLSLLCAVLLTIGIFTPAGTPAEAATTYYVKVTTNSLNVRSGPGTTYAIVGSAKLGQSFKYLGVSGGWTKINFNGTARYVSSTYVKKYSVTTLSTTSTAKMVIPTKGTLTQKYGPASGQYGYTFHNGIDLAAPRGTPVVAAASGQVIVARNYGAYGNHIMMTHQLNGQTYITVYAHLDRLNVVKGQTVGKGTTIGAVGNTGNSFGNHLHFEVHRNSYVYSSSAPANSINPYTMF
UPI000990FDDC	TFHNGIDLAAPRGTPVVSAAYGKVIVSRNYGAYGNHIMMSHQLNGQTYITVYAHLDRLNVVTGQTLAKGATIGTVGNTGNSFGNHLHFEVHRNSYVYSSSSP	MKRKMLSLFCAVLLTVGIFTPTGTPAEAATTYYVKVTTNSLNVRSGPGTTYAIVGSAKLGQSFKYLGVSGRWTKINFNGTSRYVSSTYVKKYSVSTLSTTSTAKMIIPTKGTLTQKYGPASGQYGYTFHNGIDLAAPRGTPVVSAAYGKVIVSRNYGAYGNHIMMSHQLNGQTYITVYAHLDRLNVVTGQTLAKGATIGTVGNTGNSFGNHLHFEVHRNSYVYSSSSPANSINPYTMF
UPI0009948F2B	PYSSLDLYGEDQRVLAAGDGIAYTMCSNNKGWIRIYHENGYATDYYHLWNNIRADGHSIQEGTFLGYTGTDVSCGGYASGRHVHFSLLQSNTRLSL	MKLQKGTRWILFSVCLVLLIMGMVYTTVLRKNNPPLKENVLPLQTPKNAIKEAVLQELSQQEKKQRGEKQITDSRVQVNLKRLSKDEHWAFGTLVILAPNITGTFPEGQLFIAKKEATHWQVALEGMDLFGELSQQIPNTMMNSQEKKTFSLLGTAKLSSQNRLELRLPYEKGQSWIMSGGPHGWSGSDSPYSSLDLYGEDQRVLAAGDGIAYTMCSNNKGWIRIYHENGYATDYYHLWNNIRADGHSIQEGTFLGYTGTDVSCGGYASGRHVHFSLLQSNTRLSLQEKEVGGWVFFETAPYKGYVMHGSTVKYAGYSLYNYGKLLLNQGIVDANGGHTVNLRTGPGTNYSVVDSLNDGEIVTIACTANGTRFTGRKGSTNRWNQLTNGYWMSDAYLYT…
UPI00099C6EFC	NPQNSVDFNRANDEGDTVVAAAAGTVSVVRNLGSTSYGKYVVIDHGGGWSTLYAHLNSYSVSVGQNVAIGKSIGTVGSTGGSTGPHLHFEQRLNGAAQKI	MCRSSIDPRHHRAARAAATHPGAAPVNVRANRFRTRSALALLAFASLFGTAAQAAPTFQMPFPCGQVWEGQTRTNHNPQNSVDFNRANDEGDTVVAAAAGTVSVVRNLGSTSYGKYVVIDHGGGWSTLYAHLNSYSVSVGQNVAIGKSIGTVGSTGGSTGPHLHFEQRLNGAAQKIKFNGAQIAYWGSASYTSRNSCGGGGGAAGTVNTSGTPLNVRSGPGTSYSIVGSLADGAQVTIQCQTTGTSVSGTYGTSNIWNRIGSGRFIPDAYTYTGSDGRVAPNC
UPI00099FB4D0	CSHPGIDIAIPRGTPLTSPVSGTVVIAGGEGGYADDYNPAAGQLRIQLDNGDQVILGHTSEIYVNRGDRVSVGQSVGASGSAGSGAHLHLEYRTPDSSTPSGQRSLDP	MSASGGAAPSRSSSATVSKATQAPCCGRAGCTDDSTLRGETHAARSHGSAGSPYCYGRVTPLRCLTRNARSIDMNASLWLTPRLVSLPASLGGERTPPTHRTQVAPRRFGDRAAGRHPYDAGPPACSARDERGRKPESPMAKRRILRNAALAVVAGCALTVAGAVPATADTQATVYTPGDTLNTRSGPGTEHAVNGTLQHGATVTIECTAHGTPVEGPWGTSTLWNRLTTGAWVADAWIYTGTNQAVEGPCDGSGGTDPGGTGSITEIVGGVSWTVSQYQGPSDWSRANCWMYDTIDDELGLPLCSHPGIDIAIPRGTPLTSPVSGTVVIAGGEGGYADDYNPAAGQLRIQLDNGDQVILGHTSEIYVNRGDRVSVGQSVGASGSAGSGAHLHLEYRTP…
UPI0009A0DBDB	YNRHAVDFATPTGTPIVASAAGTVYFEGWNGAGGIMALIDHGNNRCTQYAHLSSTIIDRGNRVAQGQQIGTSGATGNVSGPHLHWNVVYCDSQRSRE	MSAQEKKPKRTYVTPASDSTSGGRNPASSRRMKGWSQATTPTVIPPTRLPGSQSSAGVAELVSAWSDTDSVTVTTTSPPIPSIDDTRDRLTSRRRPRQHESESACHARSALRRRSRCKTVSCGVVTQTQELVGGMRLSLSAAAGRVPLPTMRARAGWRVSQPWRPVRGEAAEAGADDRDAKPVRRGRSPARMPSVRPSLDFARALAPHARRSPSLGGGEVNEGHTKGSWSSATVAQEVVPTGTAIAADMTRSGLSPCPPLSESTMRRSVRAVLALSLAGLAVMVPVGSAQADTVVRVSVPSGLPLNVRSEPRLGAQVVGSLANGSKVTITCYGRGDSVQGIGGATNVWNKVSSGGWVSDGFLETGSNNPVVPPCSGGAPFKLPYSAGRAYTVTQTPGSG…
UPI0009AECA4E	RRHEGIDIFAPKGTPALASANGVVTGVGTNSLGGNVAFLTDNEREIRLYYAHLDSWHVNNGQRVSVGDTIGFVGNTGNARTTGPHLHFGIYGLTDGATDP	MVIKYYSHLLLAGLIAGWLSACTGIGPATNLFRSTSPHDQYGQSLKEAKLDQTALGTDWLAAADRALHDSLKITVPYRESGYFSANKAFAVGYRLDGQRGDRFLIRVETQGQKTTQIFIDVFSLDDRNRMSLTAASKADTNVLTWEPRKNQPYLIRIQPELLRSASYTISITREPALAFPVKGRDSRQISSYFGAARDGGRRRHEGIDIFAPKGTPALASANGVVTGVGTNSLGGNVAFLTDNEREIRLYYAHLDSWHVNNGQRVSVGDTIGFVGNTGNARTTGPHLHFGIYGLTDGATDPLPFVRLGRGPAKQMPLSTARLGDSIRVSAAKSLVRLSPGSESPIVRELPKLSALTILGGTETWLRIETPDGLTGYVLNSTTETPKQPIRRLTLSTPGT…
UPI0009B20461	RQHEGIDIFAARGTPVVAATDGRVVSTRNQGLGGKQVWLADGLFGNRLYYAHLDSIIASAGQKVTVGDTLGLVGNTGNAKTTAPHLHFGIYKSKAVDP	MNDKLHLKNFTGKGPYHRRYVRYCLILALYLALCSCKQMTSLSDAITQPSAREVYERNYSLEDKAYAAWQKAFANAFNDSVMINLPYKQVGKFSSVEPTVLSFSLALKEGERLVVSLQTDSITSSFLSLYKYDESKKMDLLLENKPNASSLSYIIKESGKYKLLLQPQLFANTEYTLLIRRRPTYYFPVSGKDNSAVQSFWGAPRAGGTRQHEGIDIFAARGTPVVAATDGRVVSTRNQGLGGKQVWLADGLFGNRLYYAHLDSIIASAGQKVTVGDTLGLVGNTGNAKTTAPHLHFGIYKSKAVDPYPFIKKIEPLPSFELNNPTTDGIVKGAKANVRQGNSVKSTKLKTLKQQDTVQILGYTKNWVHVRDQSGTAGYVFKNLLQ
UPI0009B88DD2	GYHNGIDIEADGGSNIYAAVSGKVVAAEWMDAYGYTVIIQHPDLGVYTFYAHASQVLTSAGAQVNQGDVIAQVGSTGNSSGNHLHFGICDSLQAGWPAR	MYCQFDLSLRGEKTMITKTKRAAAVIAALFMILTLMMIYPFGLSAHAAAYAVWPTEPKFRNITTYFDAARNVNDVSGYHNGIDIEADGGSNIYAAVSGKVVAAEWMDAYGYTVIIQHPDLGVYTFYAHASQVLTSAGAQVNQGDVIAQVGSTGNSSGNHLHFGICDSLQAGWPARTYYDPMTFFAYSDNNGGGNSSNAPSSSAANKSDCNCTEDYAGEYTTKGVVTYLNIRADHNTSSAVVGEIPAGAEFIVTKGNGEWAHVEYNGKTGFASMAYMEKKAELKSEIKIDNVTAPEGTLEKGKTFSIKGNITSNLVLTKVYGGVYFRDGEATSQCAEAAPNTIKYDLSAYFDKNIAFNALGDGEYTYKIVAEDKSGASVELVKSDFTIGKVETVSVLGDL…
UPI0009B91831	EHHNAIDIEAAGGSNIYAAYGGEVISADWKDAYGYMVILYHSDLGVYTFYAHASQLNVSAGAKVKQGDVIAKVGSTGQSSGNHLHFGVCDKLLGSFPSRTYYD	MVIYVLSYYFFTAKGENIMKNFIRRAAAVLLSITMIFTVSMFVPTLNAKAAVYAVWPTEAKYKNITTYFDPARNTYDNSEHHNAIDIEAAGGSNIYAAYGGEVISADWKDAYGYMVILYHSDLGVYTFYAHASQLNVSAGAKVKQGDVIAKVGSTGQSSGNHLHFGVCDKLLGSFPSRTYYDPMTYFVYSDNAGGEQTSNNTPAAECSCSEDYAGLYTTKNVVTYLNIRSGHGTNTSVIGQIPANAEFTVTKGNGQWAHVEYNGVKGYASMDYMQRNEEIKSGMKIENQTTPEGTIEVGKPFSIKGVITSNLNITKVSGGVYFRDGEATSQCAEAVPNALTYDLSTYFDKNIIFNALYEGEYTYKIVAEDKSGQAYTLVSSDFVISSDVYSGVMGDLSG…
UPI0009C16349	RSHEGIDIFAKRGTPVVAATDGRITFTGEKGLGGKQVWLRDNKRKQSLYYAHLDSIHPVSGKVKTGDTLGYVGNTGNARTTPPHLHFGIYKSYRGAIDP	MRKTLQIKVLLINLVLLITACSQINKASDFITNPTAKEKYQRDFDISDELFNLWKSQVDLALQDSVNIELPYAETGNFKPRGFQIYSYEIELQPGEILNFTAETDSVKNLVFIELYQKMGDSIPNFKKIETADFQKKEFSFEPETAGTYKLIVQPEIEANTAFTFRIEKKPAYVFPVLAGKNNSIQSYWGAVRDGGARSHEGIDIFAKRGTPVVAATDGRITFTGEKGLGGKQVWLRDNKRKQSLYYAHLDSIHPVSGKVKTGDTLGYVGNTGNARTTPPHLHFGIYKSYRGAIDPLGFVFQTPELEINNASENNYPEKLLITSTKANLRNRPDTRNSKVLKTLNSNDTLNFLGKAKDWYHVRTFENKASYIHQSLVAPI
UPI0009D974E7	MSAPDGYGVYAVAAGTVSHVVQPRGGASGYLVVRSYVDGKTTYLAYIHPWNPGKYVKVGQKVAAGQRIADVGASGPASGPHLHLEVWTGAFYGVGRSTDP	MSAPDGYGVYAVAAGTVSHVVQPRGGASGYLVVRSYVDGKTTYLAYIHPWNPGKYVKVGQKVAAGQRIADVGASGPASGPHLHLEVWTGAFYGVGRSTDPAAWLRAHNLDVVKASTGDRRAKAPTKCVYYSSATLNVRAAATTASKVVKVVAANTTLANKPGTMVNKFVPVTVTTSTGKTYSGWVHSTYIRQYKTYSIGATTAVRVAATSKARSVATVAKGRALTRVATSGTWTKVRVSGVTGWVPSKNVRAGL
UPI0009D98201	TWHLGQDLGATSGTRINAIADGTVLRAGSVSGFGQWVVLRHTIGGKTVSSVYGHVIDGDKYVKAGQTVKAGQRIADVGSTGISTSPHLHVEVWNGTYGSGASHTDP	MVRNARRWSGVASVAMATALATGLGGLLVAPSASAAAAVVAPLGARTYSVSSYYGPRCMPVASASTWHLGQDLGATSGTRINAIADGTVLRAGSVSGFGQWVVLRHTIGGKTVSSVYGHVIDGDKYVKAGQTVKAGQRIADVGSTGISTSPHLHVEVWNGTYGSGASHTDPLAYLKGKGVDLGRDATRVAARSTATSCTYYTNAAVDVRAGAGTGAVVARVARGATVVGKPGDESGTWRRVTSGRTTGWVPAASIGPTKPAPVSTPPATKPPAPQPAPKPSAPQPATRYVTAASLNLRASATTSSAVVARLPKGTKLAVASTSGGWLKVTANGRTGWVSAQYTSTSAPAAPAKLAPAKPAPPKAATSYVTASSLNLRASASTSSKVVARLGRGTAVTHA…
UPI0009DF0343	TWHLGQDLGATSGTRINAIADGTVLRAGSVSGFGQWVVLRHTIGGKTVSSVYGHVIDGDKYVKAGQTVKAGQRIADVGSTGISTSPHLHVEVWNGTYGSGASHTDP	MVRNARRWSGVASVAMATALATGLGGLLVAPSASAAAAVVAPLGARTYSVSSYYGPRCMPVASASTWHLGQDLGATSGTRINAIADGTVLRAGSVSGFGQWVVLRHTIGGKTVSSVYGHVIDGDKYVKAGQTVKAGQRIADVGSTGISTSPHLHVEVWNGTYGSGASHTDPLAYLKGKGVDLGRDATRVAARSTATSCTYYTNAAVDVRAGAGTGAVVARVARGATVVGKPGDESGTWRRVTSGRTTGWVPAASIGPTKPAPVSTPPVTKPPAPQPAPKPSAPQPATRYVTAASLNLRASATTSSAVVARLPKGTKLAVASTSGGWLKVTANGRTGWVSAQYTSTSAPAAPAKPAPAKPAPPKAATSYVTASSLNLRASASTSSKVVARLGRGSVGDAR…
UPI0009DF445F	TFHYGLDMATKDGTPIYAVASGTVTSVHRPSGGTAGYVTVRSVVDGQVTYLAYIHMWNPAKYVRLGQAVSVGQHIADVGASGPATGPHLHLEVWNGAFYGAGTSADP	MRGGSTFHYGLDMATKDGTPIYAVASGTVTSVHRPSGGTAGYVTVRSVVDGQVTYLAYIHMWNPAKYVRLGQAVSVGQHIADVGASGPATGPHLHLEVWNGAFYGAGTSADPRTWLTANGLAVTSLATADRSVAAPTSCTYYSTARLNVRAGASTSTKVLTTVPANTRLSNKPGVKVNGFIPVTVTTAAGAKVKGWVHTDYILRYRTYSTAKKVDVRSRPSSSAHRVLRAAKGRPVTLLAHSGSWTKVRVSGYAGWVPTKAVRSGL
UPI0009E0219F	TYHKGLDIGGAYGSSIVSVLSGRVVGAGYSSSAGRYVEVDHGKGVVTRYLHCSKLLVNVGDYVDQGQTIALVGSTGISTGPHLHFSLLINGNNVNP	MYSSDGILWRITMKKRVIMQAATLFIALFLWNQATAEAKTEETSSSRINNESTLSGGGIGGMSMAIDNYYDARLSESGISINNATTTILVGGEPLAPREFPPIQFQGIAIANVNDYVNIRTKANADSSLAGRLSRGSAATILGVEGEWTKIVSGKVEGYIKSEYLATGEDAVRLAQKTYVQYAQVTCTTLNVRTEPSESSPRLGQIAKGEQLEILEILDEWVKVDYNESDAYVNKSYVDFVYNFKYAKSIDEIKTDINYMVWPLPSDHNIYTYYGYRKAPTAGASTYHKGLDIGGAYGSSIVSVLSGRVVGAGYSSSAGRYVEVDHGKGVVTRYLHCSKLLVNVGDYVDQGQTIALVGSTGISTGPHLHFSLLINGNNVNPYPYLKSVH
UPI0009E4267D	RRHEGVDIFAPRGTPALAAAPGYITRVTETPIGGKVVWLADAEHGQHLYYAHLDQQLVQIGQKVIIGDTLGLIGNTGNARTTVPHLHFGIYRAGRGAVDP	MPLYANILLPTFLRRITYVLLAALLTTSCGKQQTLQGIFNQPTSPHQAYARRLHQAGLDRTALGRDWLAAADQALRDSLVVTLPFEETGYFQAGRATAASYRYAVRAGETVRVSLALAPGTQAHVFLDAFELSPDRTEPRLLASADTASLAFSYVAEDDRQHLLRVQPELLRTGRYTLRIQRAPSLSFPVQGKTDAAVGSFWGADRDQGARRHEGVDIFAPRGTPALAAAPGYITRVTETPIGGKVVWLADAEHGQHLYYAHLDQQLVQIGQKVIIGDTLGLIGNTGNARTTVPHLHFGIYRAGRGAVDPFPYLRRPDAAPAAPRSVPNRPGQWVRVREKSVALRRSPSNKAQALTKIPRNTALFVLGAQAEWYRVEYPGGGVGYLPVQATTATLEPLR…
UPI0009E5E366	RPFNSLDFSGGNGQVLAARDGTLYKSCERNGSAIVKVVHDNGYTSTYYHMVQLTQAGSGTRVRQGQYLGRVGNGLPCGGWQF	MVWRGASDSITRWLAAPLIAAGLTGAASAAPVDMPDLQHAVRQAFSARLGKQAPAAPAVRDDLIESVRSDPEAGWVLGTVTQVVPNDTPAYPVTKLFIARRASEGWAVGIEGTDAFYALAAASPAKLLAGDERAHLNAGRAPTAPPRKAAPAQTGLALPWQQGTAWYWTGGAHGWSGDSRPFNSLDFSGGNGQVLAARDGTLYKSCERNGSAIVKVVHDNGYTSTYYHMVQLTQAGSGTRVRQGQYLGRVGNGLPCGGWQFFEGSNAYSGYAVRNQRRVSVQASLTNYGADDSGGPTEPSPLVKATVQSPGPVNLRSAPSLSASIVGTVANGAAVQLACYAYGDTVQGNWGATRLWYRLDSNRWVSDGFVYTGSNDPVVSACAN
UPI0009E8B0AF	AWHLGQDLGAASGTRINAIADGTVLRAGSVTGFGQWVVLRHTIGGRTVSSVYGHVIDGDKYVKAGQTVKAGQRIADVGSSGLSTSPHLHLEVWNGTYGSGASHTDP	MSDLFRGQQMVRNARRWSGVAGVAMATALATGLGGLLVAPSASAAGAVVAPLGARTYSVSSYYGPRCMPVAGASAWHLGQDLGAASGTRINAIADGTVLRAGSVTGFGQWVVLRHTIGGRTVSSVYGHVIDGDKYVKAGQTVKAGQRIADVGSSGLSTSPHLHLEVWNGTYGSGASHTDPLAYLTGQGVDLGRDATRVAARSTATSCTYYTNAVVDLRAGAATGSAVVARIPHGATVVGAPGDESGSWRRVTSGQATGWVPAASIGPTRPAPIGTPPAPQPPASQPPAPQPSALQQATRYVTAASLNLRASATRASAVVARLPKGTTLSVVTTSGGWLKVTANGRTGWVSAQYTSTGAPSAPATPTPAPVTPQAGTSYVTASSLNLRASASTSSKVVAR…
UPI0009EBBE9F	RSHEGIDIFAGRGTPAIAAAAGYITRVMETPVGGKVVWLADAEHGQHLYYAHLDRQLVQLGQKVRLGDTLGLIGNTGNARTTVPHLHFGIYRSGRGAVDP	MTLYEDILLPTFLTRITYVLLAALLFTSCGKQQTLQGIFNQPTSPHEAYARRLRQAGLDRTALGRDWLAAADQALRDSLVVTLPFEETGYFRAERATAASYRYAVRAGETVRVSLTLAVATQAHVFLDAFELRPDRSTPTLLASADTANLAFSYVAQDDQQHLLRVQPELLRTGRYTLRIQRAPSLGFPVQGKTDAAVGSFWGADRDQGARSHEGIDIFAGRGTPAIAAAAGYITRVMETPVGGKVVWLADAEHGQHLYYAHLDRQLVQLGQKVRLGDTLGLIGNTGNARTTVPHLHFGIYRSGRGAVDPFPYVRRPDAEPQAPRSGPNRPGQWVRVREKSADLRRSPSFKADVLTKIPRHTALFVLGAQADWYRVEYPGGGIGYLPVQATNATLEPLR…
UPI0009EC4FFA	RPFNSLDFSIGNGQVLAARGGVLYKSCERNGSAIVKVVHDNGYATTYYHMVQLTQAGSGTRVRQGEYLGRVGNGLPCGGQTTGPHVHFALSQGGSDVPVN	MVWRSASDSIKRLMAVPLMAAGLSGAAYAVPVDAPDLQQAIRQAFSTRLGKQGPAAPAARDDVIEPIKSDQEAGWVFGTVTQVVPNDSPAYPVSKLFVAQRAKDGWVVGIEGTDAFYALAAAAPAKLLPRDERAHLNAGRAPAASRPSAAAGQTGLALPWQQGAAWYWTGGAHGWSGESRPFNSLDFSIGNGQVLAARGGVLYKSCERNGSAIVKVVHDNGYATTYYHMVQLTQAGSGTRVRQGEYLGRVGNGLPCGGQTTGPHVHFALSQGGSDVPVNGKTIGGWQFFEGGGAYSGYAIRNQRRVSVQASLTNYGSEDSGGPAEPAPSVKATVQAPGPVNLRSAPSLSASVVGTVANGATVQLACYAYGDTVRGNWGATRLWYRLGSNQWVSDGFVHT…
UPI0009EDDF94	RRHEGIDIFAPRRTPVVASVDGTVTRVNTTPIGGKVVWLSDNKRRQSLYYAHLDSQLVQPGQRVQVGDTLGLLGNTGNARTTPPHLHFGIYRFGQGAVDP	MLKKQTPYERYLSRLKDAKLDQTAMGQQWISAGERALQTPATITLPFKETGYFPAAEPKATSYQFTVKRGQKVAVRVQSQGKEAPQLFVDLFEANASDPAKPNHVANADTTGSGFDYEIEEELPHILRVQPELLRSGQYTVTIETMPVLAFPVQGRDSRAIQSFWGADRDAGARRHEGIDIFAPRRTPVVASVDGTVTRVNTTPIGGKVVWLSDNKRRQSLYYAHLDSQLVQPGQRVQVGDTLGLLGNTGNARTTPPHLHFGIYRFGQGAVDPYPYVHQDRAKPSELQVDERHFGNWTRVARSNVTLRQAPSTSATALGTLPQHAPVKVLAGSGNWFKVELPDGQLGYVSGSLVEPLDKPLQTVRLRQQTPLLDASDSLAATKLTLPVDTTVRVLARYQ…
UPI0009EEB7AC	RPFNSLDFSGGNGQVLAARDGTLYKSCERNGSAIVKVVHDNGYTTTYYHMVQLTQAGSGTRVREGQYLGRVGNGLPCGGQTTGPHVHFSLSQGGSDVPVN	MVWHSASDSIMRLLAVPLIAAGLSGAALAAPVYVPDLQHAVRQAFSARLGKQGPVAPDVRGDVIESIKSEPDAGWVLGTITQVVSNDTPAYPVTKLFVAQRAKEGWVVGIEGTDAFYALAAAAPATLLADDERAHLNAGRAPSAPQRKAAPAQTGLALPWQQGTAWYWTGGAHGWSGDSRPFNSLDFSGGNGQVLAARDGTLYKSCERNGSAIVKVVHDNGYTTTYYHMVQLTQAGSGTRVREGQYLGRVGNGLPCGGQTTGPHVHFSLSQGGSDVPVNGKTIGGWQFFEGSNAYSGYAIRNQRRVSVQASLTNYGADDSGGPTEPSPPVKATVQSPGPVNLRSAPSLSASVVGTVSNGAVVQLACYAYGDTVQGNWGATRLWYRLDSNRWVSDGFVYT…
UPI0009F2152E	NPQNSVDFNRANDEGDTVVAAAAGTVSVVRNLGDTSYGKYVVIDHGGGWSTLYAHLNSYSVSVGQNVAIGKSIGTVGSTGGSTGPHLHFEERLNGSAQKI	MCRSCIDLVSPAAHPRPNLGVTPVIEPGNRFRNRSALALLVFASLFGTAAQAAPTFQMPFPCGQVWEGQTRTNHNPQNSVDFNRANDEGDTVVAAAAGTVSVVRNLGDTSYGKYVVIDHGGGWSTLYAHLNSYSVSVGQNVAIGKSIGTVGSTGGSTGPHLHFEERLNGSAQKIKFNGAQITYWGSASYTSRNSCGGGGGASGTVGTNGTPLNVRSGPGTSYSVVDSLANGAKVTIQCQTTGTSVTGTYGTSNIWNRIGSGRFIPDAYTYTGSDGRVAPDC
UPI0009F2986F	RSHEGIDIFAPLRTPALAAANGIIRHVGLNNLGGKVVFLNPDAKDYSLYYAHLDEQLVQEGKVVHLGDTIGLIGNTGNARGGPTHLHFGIYTQNGAVDP	MSDDNCYFFLYSTMKIYYLAIISVFLYACSPTGTNGLFKKASPHDQYASNLESAGLHETALGKEWLSAAVNSLNKPLFIALPYKETGYFPDNKAMATALRFEAKLGSKILISFTKKPVAGFTVYIDLWEQRANEKKKLLAYADSSGNPFEYEIDKKATYVIRLQPELLSAGEYTLTISTGPSLAFPVRDGKSQSFWGAVRDNGSRSHEGIDIFAPLRTPALAAANGIIRHVGLNNLGGKVVFLNPDAKDYSLYYAHLDEQLVQEGKVVHLGDTIGLIGNTGNARGGPTHLHFGIYTQNGAVDPYPFINQTNTKPALIKGSNDYLGKGMRTTTRTLLYSGPSKSFPELANLPKNTYVEVLAASSSWYKVLLPDGQEGYLGINNTRSLTESMDNYRLSADH…
UPI0009F93B75	NFQSGINISAERGEPIRSVSEGYVIFSSWFKGFGNMLIIDHGHHYYTVYAHLEEVFKVKGDRIDKDEVIATVGDSGSLSGPALHFEIRHHGKPIDP	MDGLLDLSETVYEMNRPLVYIAIVLIAGLLVWTGNAPAAEVGTIQVSNLNVRSGPAKEYRIVLRLAKESRVRVLGRTRGWLKIEHAGQTGYILEDDRYVQLTTIDESAVTSLAADQRVAAEKREAWQREADDLQHKLTASRKQLDAVSRKEQAVIDEINASAQALDRHRREVRATRHALEQLETKTQEIERDYAALDARIAAGREYAAQRLRALYKLNWIGRVQLLATAHSFYDFVQRKASLERILSQDEAVLERLRADQSALEQLLEQVNAKRAEQKALRIDLNQRIAVLNAEQEKRTTLLGNIRDQKELEQAAFKALRQAALDLDSTLASFEPPQGADTARPAPDRLGIHQRFDQYKGLLSWPVKGKIISFFGPYRDEKANLVNFQSGINISAERGE…
UPI0009F94803	NPQNSVDLNRANDLGDPVVASAAGKVTTVRDLGSTSYGKYVVIDHGSGWTTLYAHLNSFSVSVGQSVSKGQKIGTVGSTGGSTGPHLHYEQRLNGSPQKI	MNHIVRFSLLTLLLSVVVTFFPQSALAAPAFQMPFPCGQVWEGQTRTNHNPQNSVDLNRANDLGDPVVASAAGKVTTVRDLGSTSYGKYVVIDHGSGWTTLYAHLNSFSVSVGQSVSKGQKIGTVGSTGGSTGPHLHYEQRLNGSPQKIVWNGSQILYFGTKNYTSKNSCSSGGVTGTVNTTSGASVNVRSGPGTSYAIVGSVADGQKVTITCQKRGETVTGTYGTSNLWDYIGTGYVSDTYVYTGSDGQVAPTCS
UPI0009FCB7AE	AECSGLLFRTQAGEPVHAVFSGKVAYSDWFKGYGNLIIVDHGKHYFTIYAHLTDRFKSVGQPVQTDEVIGTAGTTDMDGRPGIYFEMRNRSRPIDC	MHCRSVFFSACLISWVLWCMPGTVAAQTVPRTLGGIVVADMLRVRELPASDAPVLKRLPAGSRISIHNHLAGWYEILLEDGTRGFVSDKPKHVELRETLHSDAEARQLQTEMSSHEKRFSGMVQQELSVIEQLHRIDIDITRASQELDRLQRQRQEAEQTVSKLAIRQKQALEASRDAQRLARERLRARYRMMQTGAASMFVASASTAADWVFQKDMLGFVLQADDRIRKRLVQEKEDYERLSAEIADQQRSRQEIGRMIQMQIATLSEEKNRRKQVLQGVRSKKVLEMQAIEGLKEAMHHLERWFDQWKDEERIETPEQGGRLGSANAGSFDRMKGKLSHPVPGRMHATAECSGLLFRTQAGEPVHAVFSGKVAYSDWFKGYGNLIIVDHGKHYFTIY…
UPI000A03408F	SFRKGIDIKIERGEPVRAVYNGTTIYAKWFKGYGNMIIIDHGENYYTVYAHAEEIFITKGDIVEEGDVVATVGDTGSMIGSSLHFEIRHHGKPIDP	MQHVCRVVRMFSFFYTFQKNMSIFKQINRKNFFSALIFFCSVLTVNNGLAKADVLSEIGVVTVKNLNLRPAPDRKNTPIKRLKLGARVEIIDHEKKWLKILHEGLTGYVRNSKNYIQIIQMHGIERNKKDNLSTLDLAKNEVENINRRIEQRRANIRSYTKKEADIVARLDVLDRSLNDSRRSLRLFKEEVEGFEKRIDKIRMEYDALSAEVESCEEYISLRLVALYKLNALGGMYILASSESISELYQRKRAFEQILGYDNEVRSNLLDSKLRLKRVKDSLNARKNEKLALEKSIDEHVRLISREQVERSKCLDDIRNKKSLELASLASLNKSAKALDNTIRSLILEPKAHKSAAGLQTYGFSSRKGLLRMPVKGRIVNFFGPYQDTKFNMKSFRKGI…
UPI000A0392CB	RSHEGVDIFAPRGTPVLAPVAGVVTSVRDQGLGGKQVWVRDGERNWHLYFAHLDSQLVSSLQRVAPGDTLGLVGNTGNARTTAPHLHFGIYQNGAINP	MAGNGSGGESALVPPKTKETSSMKNFNSIGITALLLCILLASCNNQSLRIFKSSSARTQYLHTLKTSGIADTKIGTEWQNSASKAVLNAAVLEIPVAIQGNFLAKSIEANAWKIQLDQGASVNIWVDWQARDSSELIVDLLAGPDWKELESFAAREDSVTFEADKAGNYILRIQPELLGEGNFQVRVQGTATYAVFPVQGRNSRAIQSIWGDVRDGGRRSHEGVDIFAPRGTPVLAPVAGVVTSVRDQGLGGKQVWVRDGERNWHLYFAHLDSQLVSSLQRVAPGDTLGLVGNTGNARTTAPHLHFGIYQNGAINPFPAIENDFDTAPELTPRELDRVMTVTAPKANLRGAPSTRADVVTQLTDQTPVFILAATRDWYQIHTADGLRGFLSMSLVGEAD…
UPI000A0427E1	RKHEGVDIFGSFRSPVVASAGGTVTRVNENNLGGKVVWLKPNGKDYTLYYAHLDEQIAVEGQEVKLGDTVGLMGNTGNARTTPTHLHFGIYTFGGAINP	MSIIMRLVKTCDPNNCSSTIHTLNMQLRFSLFIILLTSITIISCKSGTVNLFKAASPHEQYRRKLETAGLDKTAMGSAWIAASSNSLQKALNINIPYRETGYFDAGKVPAAAYRFSATKGQKITIGLIKKPTTTALYLDLWELNDVNNPKRIASADTLNHPIQYEIDVTGNYLIRLQPELLQSVEYTLEITSGPSLAFPTQSKTKSIGSYWGDGRDNNARKHEGVDIFGSFRSPVVASAGGTVTRVNENNLGGKVVWLKPNGKDYTLYYAHLDEQIAVEGQEVKLGDTVGLMGNTGNARTTPTHLHFGIYTFGGAINPLPFIDPVTKTPGKINASVSNLNKTLRTTGKVNLYSLPQNKSTPITNLTAGTIVNIGSATGNFYKAELPDGITGFINSSELT…
UPI000A05F533	AVDLNRGPNPDSDLGDTVVAAYGGTVSTSAYSTTTGYGNYIVINHGGGWQTLYAHLNSRSVSKGATVKRGQKIGTVGRSSAKYNLAPHLHFEERYNGSVQKI	MRPRVHPSYRVPGSPTSVEGAHRGVRTHRRAPAPHQQGELTVDRHHRFLARLAACAILASAAVAAQAAPAFQMPFPCGQAWVGSTWSGHSPAYAVDLNRGPNPDSDLGDTVVAAYGGTVSTSAYSTTTGYGNYIVINHGGGWQTLYAHLNSRSVSKGATVKRGQKIGTVGRSSAKYNLAPHLHFEERYNGSVQKIRWNGAQIPYYAKKTYTSKNCGGSGGAASGTVNTSGANLNVRAGASTSYAIVGSLADGARVTIYCQKYGQSITGTYGTSKLWNRIGSGRYIPDAYTYTGSDGRVAPDC
UPI000A068229	RSHEGVDIFASRGTPVLAPVKGVVTSVRDRGLGGKQVWLRDSERNWSLYFAHLDSQLVSNLQRVMPGDTLGLVGNTGNARTTAPHLHFGIYENGAFDP	MMKFFRFSYFLSLLILLLTASCSKPGLGIFKSSSARETYLTTLNNSGLSDSKIGQNWIYKANESLNTASELTLPTAISGSFKSKTVDANAWKIYLEKGTTVTIEISWSATDSSMLIVDLLDATSNEELESHAITKDSLQLEADKTGPYLLRIQPELLGEGNFQILISSVQTYAVFPVQGKNTASIQSFWGAARDGGARSHEGVDIFASRGTPVLAPVKGVVTSVRDRGLGGKQVWLRDSERNWSLYFAHLDSQLVSNLQRVMPGDTLGLVGNTGNARTTAPHLHFGIYENGAFDPFPVINTDHKNADPFPLKETPTLLLISVDQANVRSGPKTDADLLFQLTKSTPVLITASTADWYQIKTLEGKSGFIYQQLLSEPMQERITEASGVVYPSFENLSYG…
UPI000A32182A	TWHLGQDLGATSGTRINAIADGTVLRAGSVSGFGQWVVLRHTIGGKTVSSVYGHVIDGDKYVKAGQTVKAGQRIADVGSTGISTSPHLHLEVWNGTYGSGASHTDP	MVRNARRWSGVASVAMATALATGLGALLVAPSASAAAAVVAPLGARTYSVSSYYGPRCMPVASASTWHLGQDLGATSGTRINAIADGTVLRAGSVSGFGQWVVLRHTIGGKTVSSVYGHVIDGDKYVKAGQTVKAGQRIADVGSTGISTSPHLHLEVWNGTYGSGASHTDPLAYLKGKGVDLGRDATRVAARSTATSCTYYTNADVDVRAGAGTGAVVARVARGATVVGKPGDESGTWRRVTSGRTTGWVPAASIGPTKPAPVSTPPAAKPPAPQPAPKPSAPQPATRYVTAASLNLRASATTSSAVVARLPKGTKLAVASTSGGWLKVTANGRTGWVSAQYTSTSAPAAPAKPAPAPPQAATSYVTASSLNLRASASTSSKVVARLARGSAVTHAGTA…
UPI000A3844D4	KMHHGLDIAASGTVPVVAAAEGVITRSYYSTSYGNVVFISHNINGQTYTTVYAHLKSRPVSAGQKVKQGQQIGIMGNTGQSEGQHLHFEIHKGEWNTKKSNAMDP	MKKILASVAVASVTGSVFISTAQAKNTVIPKDTKHEQTTDVVKYENQVTVNTNALRVRTQPNMSSAIMGRVYEGEVLQVIGEENSWLKINHKGKTGYVSSEFVSGNNVSAKTNVSMSRSKTVTANVLRVRTQPNTSSAIMGRVYEGKALQVIGEENGWLKINHNGEVGYVSSQFVIDGSSNGSDNNNGKVQVASGNYKVNVSSLRVRTGPSTSHAILGSIHKGQVVQVTGEIQDWVKINYSGQTAYISKDYISKSGSNANVDQTNEQQKNVTVQTDGTYIVNATSLRVRTGPATYHSVIGGVLNGRILQVTGVENGWLKINHNGRTGYVSSEYVKFVKGGTPSKPETSNLSTGATVGDYYVNVNVLNVRNGAGTNHGVIGALSKGIKVQVLFEQNGWLK…
UPI000A3B1FFE	RSHEGVDIFAARGTPILAPVEGVVTAVRDTGLGGKQVWLRDPKRDWNLYFAHLDSQMVSNLQRVNPGDTLGLVGNTGNARTTAPHLHFGIYQSGAINP	MKSFRLFTALFAILVILISSCNNQSLRIFKSSSARTKYLNTLKSSGISSTKIGLEWQKSGIEAISRPSELEIPVAIQGSFKSKSIEAKAWKIQLEQGASVNILVYWQANDSSKLIVDLLEGPEWKELESYATQNDSVKFEAEKTGSYLLRIQPELLGEGNFQVRINGTATYAVFPVQGKNSRAIQSIWGDERDGGKRSHEGVDIFAARGTPILAPVEGVVTAVRDTGLGGKQVWLRDPKRDWNLYFAHLDSQMVSNLQRVNPGDTLGLVGNTGNARTTAPHLHFGIYQSGAINPFPAIKTEFDIASQLPERELPQLMKVITSQTNMRSQPNTNSSVIAQLIANTPVIILAATSDWFEVETTDGIIGFLYKNLLTSVDSVALDDRSTYAMTKPSQFLADS…
UPI000A3BDABF	KMHHGLDIAASGTVPVVAAAKGVITRSYYSTSYGNVVFISHNINGQTYTTVYAHLKSRSVSAGQKVKQGQQLGIMGNTGQSEGQHLHFEIHKGEWNAQKSNAMDP	MKKILASVAVASVTGSVFISTAQAKNTVIQKEAKHEKPTDVVKYENQVTVNTNALRVRTQPNTSSTIMGRVYEGEVLQVIGEENSWLKINHKGKTGYVSSEFVSENSVSAKTNVSMSRSKTVIANVLRVRTQPNTSSAIMGRVYEGKALQVIGEENGWLKIKHNGKVGYVSSQFVIDGTSNGSDKNNGKVQVASGNYKVNVSSLRVRTGPSTSHTILGSVHKGQIVQVTGEVQDWVKINYSGQTAYISKDYISKNDFNANVDQTNEQQKNITVQTDGTYIVDATSLRVRTGPATYHSVIGGVLNGRILQVTGVENGWLKIKHNGRTGYVSSEYVKFVKGNTPSKPETSNPSTGATVGDYYVNVNVLNVRSGAGTNHGVIGALSKGIKVQVLFEQNGWGK…
UPI000B4C0658	RLHAGIDFAKAGNVQVHAAADGVVSRSYTSSSYGEVVFVVHQIDGQTYETVYAHMRSGSRAVQVGDKVQKGQFIGWMGSTGDSTGQHLHFEVHKGRWNIDKSQSVDP	MKKLLVSTTGLAIAAFAVPAIVSANTVTVKSGDTLYRIATDNHLTVNELKTLNNLTSNTIHPGQNLLVSKSNNVVSNKKEYRTVTNASWVNVRTGAGNNFSIVTSLQKGTKVEVQSEKDGWYYISNGNVKGYMYSSYLSAPSYEGTNAGNSNNTGGSTNTNNSNQDNVYYTVKAGDTLYRISVNNNTTVNNIKSLNNLKSDTISPGQKLLIKKGSSTVNKPEEKPTTPPVNTSTYKVKAGDTLSEIASKFNTSVSSLKLLNNLSSDIIYVGQTLKVSGSNSDNTNSNHNQSKAIFIKPAEGVVSSEYGSRWGRLHAGIDFAKAGNVQVHAAADGVVSRSYTSSSYGEVVFVVHQIDGQTYETVYAHMRSGSRAVQVGDKVQKGQFIGWMGSTGDSTGQH…
UPI000B79F8D1	RPYNSLDFSGGNGRVLAARDGYLYKSCERDGSAIVKVVHDNGYATTYYHMVQLTSLNNGTRVRQGEYLGSVGNGLPCGGQTTGPHVHFSLSKDGNDVSV	MRNLLDRSASNSIQYSIGILLITASLAEIAHAAPIETSLQRSIGQALASRSARTLTLPARSDDSLVEAIKTDDASGWVFGTATQILREDESGDPVTKLFIARNVNGRWISGVEGSSQFGELLDAAPPTLLAADERKSLASRRASLAPRSAALPQPGLALPWEPNAGWYWTGGAHGWSGQSRPYNSLDFSGGNGRVLAARDGYLYKSCERDGSAIVKVVHDNGYATTYYHMVQLTSLNNGTRVRQGEYLGSVGNGLPCGGQTTGPHVHFSLSKDGNDVSVNGMTIGGWQFFEGTSPYSGYAVRNQRRVSPQAWLVNYGSADSGDPSTPVSARVQAPGPANLRSAPSLSAPVVGSLENGRTVQLACHQYGDSVNGNWGATRLWYRLDSNQWISDGFVYTGS…
UPI000B7A15DA	RPYNSLDFSGGNGRVLAARDGYLYKSCERDGSAIVKVVHDNGYATTYYHMVQLTSLNSGTRVRQGEYLGSVGNGLPCGGQTTGPHVHFSLSKDGNDVSV	MRNLLDRSASNSIQYSIGILLIAASLAEIAHAAPIETSLQRSIGQALESRSGGTLKLPARSDDSLVEAIKADEISGWVFGTATQILREDESGDPVTKLFIARNVNGRWIAGVEGSSKFGELLDAAPPTLLATDERKNLASRRASLAPRSAALPQPGLALPWEPNAGWYWTGGAHGWSGQSRPYNSLDFSGGNGRVLAARDGYLYKSCERDGSAIVKVVHDNGYATTYYHMVQLTSLNSGTRVRQGEYLGSVGNGLPCGGQTTGPHVHFSLSKDGNDVSVNGMTIGGWQFFEGTSPYSGYAVRNQRRVSPQAWLVNYGSANSGDRSTPVSARVQAPGPANLRSAPSLSAPVVGSLENGRTVQLACHQYGDSVNGNWGATRLWYRLASNQWISDGFVYTGS…
UPI000B84DCA0	SPQNSVDFNRANDEGDTVVAAAAGTVSVVRNLGSTSYGKYVVIDHGGGWSTLYAHLNSYSVSVGQNVAIGKSIGTVGSTGGSTGPHLHFEERLNGAAQKI	MCRSCTDLRHHRAAPSAAAQPGAAPVNVRRNRFRTRSALALLAFASLFGSAAQAAPTFQMPFPCGQVWEGQTRTNHSPQNSVDFNRANDEGDTVVAAAAGTVSVVRNLGSTSYGKYVVIDHGGGWSTLYAHLNSYSVSVGQNVAIGKSIGTVGSTGGSTGPHLHFEERLNGAAQKIKFNGAQIAYWGSGSYTSRNSCGGSGGATGTVGTNGTPLNVRSGPGTTYSVVGSLANGAKVTIQCQTTGTSVSGTYGTSNIWNRIGSGRFIPDAYTYTGSDGRVAPNC
UPI000B8A57EB	RSHEGIDIFAERGTPVVAAVDGMVSATGEKGLGGKQVWLKAGLFGKSLYYAHLDSILVSTGSRVAIGDTLGLVGNTGNARTTAPHLHFGIYKSGQGAIDP	MSLSSKIKACIFLLFMVMIYSCKQIRKVTDVIVQPTARELYAREFENLDSLRLNTWQQAYKLAKADSLQIRLPYAEQGQYFKDRITVYSYNMYLNEGEVLNVEVENNVLGIRSFINLIKVNPDSSLTDEFHNKLGEHHAKVPIDETGIYKITIQPELNSQGMFSFQMYTSPSFGFPVLGKDNKAIQSFWGAVRGGGARSHEGIDIFAERGTPVVAAVDGMVSATGEKGLGGKQVWLKAGLFGKSLYYAHLDSILVSTGSRVAIGDTLGLVGNTGNARTTAPHLHFGIYKSGQGAIDPLPFVKKTERPDIKRVLSTPKFIKVSAAIANFRNAPEVAGIKLGEVKRNDTLSLLGYTKDWAHIELLSGDKGFVYKSLVSEL
UPI000BBC1A65	GYHRAFDVYSNETNDVPAVTSGTVIEANDYGNFGGTFVIKDDNGNEWIYGHLQRGSMQFVIGDKVNQGDIIGLQGNSNYYDNPMNAHLHIQLRPKDAPKDE	MLTAIDYLTKKGWKISSDPRTYDGYPKNYGYRNYHENSINYDEFCGGYHRAFDVYSNETNDVPAVTSGTVIEANDYGNFGGTFVIKDDNGNEWIYGHLQRGSMQFVIGDKVNQGDIIGLQGNSNYYDNPMNAHLHIQLRPKDAPKDEKSQVCSGLAMEKYDITNLNAKQDKSKNGSVKELKHIYSNHIKGNKITAPKPSIQGVVIHNDYGSMIPSQYLPWLYARENNGTHVNGWASVYANRNEVLWYHPTDYVEWHCGNQWANANLIGFEVCESYPGRISDALFLENEEATLKVVADVMKSYGLAVNRTTVRLHNEYFGTSCPHRSWDLHVGKNAPYTAANINKMKDYFIKRIKHYYDGGKLEVSKVATIKQSDVKKEVKKQEAKQTVKTTDWKQNKDG…
UPI000BBC44A6	GYHRAFDVYSNETDDVPAVTSGTVIEANDYGNFGGTFVIQDANGNEWIYGHLQRGSMRFVVGDKVNQGDIIGLQGNSNYYDNPMSAHLHLQLRPKDAKNDEKS	MLTAIDYLTKRGWKISSDPRKYDGYPKNYGYRNYIENGINYDKFCGGYHRAFDVYSNETDDVPAVTSGTVIEANDYGNFGGTFVIQDANGNEWIYGHLQRGSMRFVVGDKVNQGDIIGLQGNSNYYDNPMSAHLHLQLRPKDAKNDEKSQVCSGLAMEKYDISKLNVKQDKSKNGSVKELKHIYSNHIKGNKITAPKPSIQGVVIHNDYGSMTPSQYLPWLYARENNGTHVNGWASVYANRNEVLWYHPTDYIEWHCGNQWANANLIGFEVCESYPGRISDELFLENEELTLKVAADVMKSYSLPVNRNTVNLHNQYFGTSCPHRSWELHVGKGAPYTTANQNKLKDYFIKRIKHYYDGGKLEVSKAATIKQSDVKQEVKKQEAKQTVKATDWKQNKDG…
UPI000BEBB096	PYSSLDLYGGDQRVLAAGDGMAYTMCPNNRGWIRIYHKNGYATDYYHLWNNIIPDGQPVQEGTFLGYTGMDVSCGGYASGRHVHFSLLQGDTRISL	MNLQKRTRWILCSVSLVLLLIGLVYVTVLQQSNPKTLKNAPPAPPVQTPKTSIKHAVLQELSQQKRTLGEETQIVDTQVQVNVKRLSNDEHWAFGSVVILAPNVTGVFPEGKLFIAKHSTTNWQVTFEGMDLFSELSQQIPDVMMSAQEKKAFSLLGNAQALSQNRTELRLPYEKGQSWVMSGGPHGWSGSDRPYSSLDLYGGDQRVLAAGDGMAYTMCPNNRGWIRIYHKNGYATDYYHLWNNIIPDGQPVQEGTFLGYTGMDVSCGGYASGRHVHFSLLQGDTRISLQGKELGGWVFFENSPYNGYAMHGSTVSYTGHTLYNHGKLLANQGIVDANGGRTVNLRTSPGTNYPIVGTLNDGEVVTVSCTTNGATFTGRKGRTNRWNKLTNGYWMSDAY…
UPI000BEF4BB4	QMHYGVDFTATGDKPIRAAAAGKVIKSYYSSSYGNVVFVTHYIKGKLYTTVYAHMKNRSVQAGDRVQTGQVLGQMGNTGHSTGQHLHFELHNGEWNFEK	MNMKVTTLTAATVAVTSLLPSITEADMKTAAVQPKNNVKIGYVKLDKVQLYQENTTNGDSLGSISYNTPVTILETTRDWYKVNAQNKIGYIQKSNLSLTKLNQQRNQHIVNASALNLRSEPSIQSSILDVLPNGTFISVQETLNDWYLISYNGKIGYVKKEFVSHNSQPFVKGITIQNNSYYVATPKLRVRNGAGTNTAVIGSLQNGTQIQVVGTVGTWYKIRFGSGYGYVAKQYVLQNKQQEQSASPSIPAVFKFPTQGQVSSNFEVRWGQMHYGVDFTATGDKPIRAAAAGKVIKSYYSSSYGNVVFVTHYIKGKLYTTVYAHMKNRSVQAGDRVQTGQVLGQMGNTGHSTGQHLHFELHNGEWNFEKTXXMVYLYQVCSLYFL
UPI000BEFF1B5	QMHHGLDIAASGIVPVVAAAEGVVTRSYYSTSYGNVVFISHNINGQTYTTVYAHLKSRSVSAGQKVKRGQQLGIMGNTGQSEGQHLHFEIHKGEWNAQKSNAMDP	MKKILASVAVASVTGSVFISTAQAKNTVIQKDTKHEQTTDVVKYENQVTVNTNVLRVRTQPNTSSAIMGRVYEGKVLQVIGEDNGWLKINHNGKVGYVSSQFVKDSGSNGSDNNNGKFQVASGDYKVNVSSLRVRTGPSTSHTILGSMYKGQVVPVTGEVQNWFKINYKGQDAYISKDYISKSGSNANEQQNNVTVQADGIYIVDAISLRVRTGPATYHSVIGGVLNGRTLQVTGVENGWLKINHNGRTGYVSSEYVKFVKRGTPPKPETSNPSTGATVDDYYVNVSVLNVRSGAGTNHGVIGALSKGIKVQVLFEQNGWKKINYNGKNGYVSSKFLSKTSETDAEEQRQSQEINTTNEFIQPAVGRYTSGFEKRGRQMHHGLDIAASGIVPVVAAAEG…
UPI000BF1A85E	QMHHGLDIAASGIVPVVAAAEGVVTRSYYSTSYGNVVFISHNINGQTYTTVYAHLKSRSVSAGQKVKRGQQLGIMGNTGQSEGQHLHFEIHKGEWNAQKSNAMDP	MKKILASVAVASVTGSVFISTAQAKNTVIQKDTKHEQTTDVVKYENQVTVNTNVLRVRTQPNTSSAIMGRVYEGEVLQVIGEENSWLKVNHNGKIGYVSSEFISKNGVLAKTNIGKSRSKIVTANVLRVRTQPNTSSAIMGRVYEGKVLQVIGEDNGWLKINHNGKVGYVSSQFVKDSGSNGSDNNNGKFQVASGDYKVNVSSLRVRTGPSTSHTILGSMYKGQDAYISKDYISKSGSNANEQQNNVTVQADGIYIVDATSLRVRTGPATYHSVIGGVLNGRTLQVTGVENGWLKINHNGRTGYVSSEYVKFVKRGTPPKPETSNPSTGATVDDYYVNVSVLNVRSGAGTNHGVIGALSKGIKVQVLFEQNGWKKINYNGKNGYVSSKFLSKTSETDAE…
UPI000BF454D8	QMHHGLDIAASGTVPVVVAAKGVVTRSYYSTSYGNVVFISHNINEQTYITVYAHLKSRSVTAGQKVKQGQQLGIMGNTGQSEGQHLHFEIHKGEWNAQKSNAMDP	MKRILASVAVVSVTGSTFIGTAQAQTSIVPKDKKHEQPTDTVTYENPVTVNTNVLRVRTQPNTSSAIMGRVYEGKVLQVIGEDNGWLKINHNGKVGYVSSQFVIDDSSNGSDNNNGKVQVASGNYKVNVSSLRVRTGPSTSHTILGSIHKGQVVQVTGEVQDWVKINYSGQTAYISKDYISKSGSNANVDQTNEQQNNVTVQTDGTYIVDATSLRVRTGPATYHSVIGGVLNGQTLQVTGGENGWLKINHNGRTGYVSSEYVKFVKEGTPSKPETSNPSTGATVGAYYVNVSMLNVRSGAGTNHGVIGALSKGIKVQVLFEQNGWGKINYNGKNGYVSSEFLSKTSETDAEEQRQSQEVNTTNEIKTNDFIQPAAGRYTSGFEKRGGQMHHGLDIAASG…
UPI000BF5D4FC	GNHKGIDYGGSLGAPIYAAYDGKVINAGDSNENGGGYGNWIVIDHGGLYTIYGHMFKDGVLVKVGQYVKKGAVIGKVGNAGRSSGPHLHFSVSSTYPKFTYQNP	MKKDYFQKKFLGSITLILIFVMALSILSPNFVSAASVDSFKGKLKIPSTAPITQQYGGNHKGIDYGGSLGAPIYAAYDGKVINAGDSNENGGGYGNWIVIDHGGLYTIYGHMFKDGVLVKVGQYVKKGAVIGKVGNAGRSSGPHLHFSVSSTYPKFTYQNPNLFFEKNSSLPTNPDTPYNAKGKVTEPTGFNVRNAPNATATRIGGVYKNDTVNIVAKNGDWYKIKFGTGYGYIMAAKSGLQITSNPPSETPYNAKGKVTEPTGFNVRNAPNATATRIGGVYKNDTVNVVAKNGDWYKIKFGTGYGYIMAVKSGLQILPSSSTKQLKVTTTVKLYSEASMLSKNLGAIAPQTVTVIEEKSSGWYKIKSFAGDAWIAPNGLKLALTKKVNLYKDSSFSST…
UPI000BF61821	QMHYGLDIASSGTVPVVTAADGKVTRSYYSTSYGNVVFVSHNINGETYTTVYAHLKSRSVSNGQTIKQGQQVGFMGQTGQATGQHLHFEIHKGEWNSQKSNAVNP	MKKYLASFVVVSVAGGTASMLDNAQATPQTYEAYTVTADVLRVRTQPNASSSIMGQVYEGQVLKVIGEENGWLKINHNRKIGYVSSKFVRGEQGGNSSGVIGDYYVNASTLNVRSGAGTNYGIISALQKGTKVTVLSEQNGWSKINYNGKNGYISSQYLSKGQVSGGEEAIGDYYVNASTLNVRSGAGTNYGIIGALQKGTKVTVLSEQNGWSKINYNGKNGYISSQYLSNTPASDGSDTNNLESGFIKPASGRYTSEFGIRDGQMHYGLDIASSGTVPVVTAADGKVTRSYYSTSYGNVVFVSHNINGETYTTVYAHLKSRSVSNGQTIKQGQQVGFMGQTGQATGQHLHFEIHKGEWNSQKSNAVNPKLYIN
UPI000BF6ABA3	QMHYGQDIVASGNVPIIAAADGEVIRSYYSESYGNAVFISHNINGKNYTTVYAHLSSRAVSGGQKVKQGQKIGIMGNTGQSEGQHLHFEIHTGEWNGQKSNAVDP	MKKILTNIVVASVTGGTFINAAQAQTNISPTDSQHDYSHDEVTQEEQVVDNKYTVNADSLRVRNGPSTSHPILGYILQGQSLQVIDETSEWYKINYNNTEAYVSKDYVNPKQVLVDTETLRIRTEPSTTSSISRLVDGGIILDVIGEIDGWYKIRDKNKEGYVSKDYVKMYASIEKSEKVTVQKNNGYIVNVSSLRMRTGPSLSHSILGVLNYGESIQVVGEVRDWYKVKIKDKFAYVSKDYVSREKKSTSASPQRISKKLVKQDGEYTVDADVLRVRTGPANYYPVIGGILKEQSLQVIGVENGWYKIKYKDATGFVSGEFVKFVKGASNKKLRHKSRQDQEEVPKQKPTQDQKEVPKQKPTQDQKEVPKQKPTQDQEEVPKQKPTQDQKEVPKQKPT…
UPI000BF96A69	HMHYGLDIAAPGKVPVIAAADGVVTRSYYSESYGNVVFLSHNVKGKMYTTVYAHLNSRSVSTNQSVAQGQEIGFMGNTGHSHGQHLHFEIHQGKWNYQKTNAVDP	MTSVILIEKQFKKDIILVVVGYYGLLIFISNKYFNTYNHGKVLTMMKKILASAIVASVTSSTFISTVQAQTSTNLKNTPHQQSYNVVKAEKQVRDNYYTVNADLLRIRMGPSTSNAILGFVTKDQPLQVITKTNGWYKIRYKDRIGYVSGEFVKRMKNPTELAQQKHNGFIKPAAGRYTSGFGNRGGHMHYGLDIAAPGKVPVIAAADGVVTRSYYSESYGNVVFLSHNVKGKMYTTVYAHLNSRSVSTNQSVAQGQEIGFMGNTGHSHGQHLHFEIHQGKWNYQKTNAVDPKLYIK
UPI000BF97D46	QMHHGLDIAASGTVPVVVAAEGVVTRSYYSTSYGNVVFISHNINGQTYMTVYAHLKSRSVSAGQKVKQGQQLGIMGNTGQSEGQHLHFEIHKGEWNAQKSNAMDP	MKRILASVAVVSVAGSTFIGNAQAQTSIMPKDKKNEQSTDAVTYENPVTVNTNVLRVRTQPNTSSAIMGRVYEGKVLQVIGEDNGWLKINHNGKIGYVSGEFVSKKGVSAKTNVSTSRSKTVTANILRVRTQPNTSSAIMGRVYEGKVLQVIGEDNGWLKINHNGKVGYVSSQFVIDDSSNGSDNNNGKVQIASGNYKVNVSSLRVRTGPSTSHTILGSIHKGQVVQVTGEVQDWVKINYSGQIAYISKDYISKSGSNANVDQTNEQQNNVTVQTEGTYIVDATSLRVRTGPATYHSVIGGVLNGQTLQVTGVENGWLKINHNGRTGYVSSEYVKFVKGGTPSKPETSNPSTGATVGDYYVNVSVLNVRSGAGTNHGVIGALSKGIKVQVLFEQNGWGE…
UPI000BFA6847	KMHHGLDIANSGTVPVVAAADGKVIRSYYSTSYGNVVFVSHNINGEAYTTVYAHLKNRSVSVGQTIKQGQQVGFMGQTGQATGQHLHFEIHKGEWNVQKSNAVNP	MKKYLTSFVLVSVAVGVSSMLDNAQAALQTNEEYNVNVDALNVRTKSNISSSIMGQVYEGQVLQVIGEEKGWLKIKHNKKIGYVSSEFVRNVLGSNSSEMVGNYYVNASALNVRSGAGTNYGIIGLLSKGTKVTVLSEQNGWSKINYKGKSGYIASQYLSKEQVSSGFIKPASGRYTSEFGMRGGKMHHGLDIANSGTVPVVAAADGKVIRSYYSTSYGNVVFVSHNINGEAYTTVYAHLKNRSVSVGQTIKQGQQVGFMGQTGQATGQHLHFEIHKGEWNVQKSNAVNPKLYIN
UPI000BFC50BA	PYNSLDLYGGDQRVLAAGDGMAYTMCSNNKGWIRIYHESGYTTDYYHLWNNIVLDGHPIQEGTFLGYTGTDVSCGGYASGRHVHFSILQGNTRVPL	MNLKQRAHWILFCLFMMLLIIGVVFSSISRQNNPKPVKQTLPVYTPKNSIKGAVLQELSRQKKKQVEEQQTTDKQVQVNLKRLSKDEQWAFGTVVILAPNITGTFPEGQLFIAKKSNTNWQVALEGADLFGELLQQAPNTMINSKEQKTLSLLGNAHNFVQNRPELRLPYEKGQSWIMSGGPHGWSGSDKPYNSLDLYGGDQRVLAAGDGMAYTMCSNNKGWIRIYHESGYTTDYYHLWNNIVLDGHPIQEGTFLGYTGTDVSCGGYASGRHVHFSILQGNTRVPLQGKELGGWVFFETSPYNGYTMHGSTVKYAGYSLYNYGKLLVNQGIVDTNGGRTVNLRTGPGTNYSVVGSLNDGEIVTVSCTTNGAPFIGRKGSTDKWNQLTNGYWMSDAYLYT…
UPI000BFCC221	RMHHGLDIAAPGTVPVVAAAEGVITRSYYSTSYGNVVFISHNINGQTYTTVYAHLKSRSVSAGQKVKQGQQLGIMGNTGQSEGQHLHFEIHKGEWNAQKSNAMDP	MKKILASVAVASVTGSVFISTAQAKNIVIPKDTKHEQPTDVVKYENQVTVNTNALRVRTQPNTSSAIMGRVYEGEVLQVIGEENSWLKINHKGKTGYVSSEFVSENSVSAKTNVSMSSSKTVTANVLRVRTQPNTSSAIMGRVYEGKALQVIGEENGWLKIKHNGKVGYVSSQFVIDGTSNGSDKNNGKVQVASGNYKVNVSSLRVRTGPSTFHTILGSIHKGQVVQVTGEVQDWVKINYSGQTAYISKDYISKSSSNANANAKQTNEQQNNVTVQADGTYIVDATSLRVRTGPAIYHSVIGGVLNGQTLQVTGVENGWLKIKHNGRTGYVSSEYVNFVKGGTPSIPEISNPSAGAKVGDYYVNVSLLNVRSGAGTKHGVIGGLSKGIKVQVLFEQNGW…
UPI000BFE0950	QMHHGLDIAASGTVPVVVAAKGVVTRSYYSTSYGNVVFISHNINGQTYITVYAHLKSRSVTAGQKVKQGQQLGIMGNTGQSEGQHLHFEIHKGEWNAQKSNAMDP	MKRILASVAVVSVTGSTFIGTAQAQTSIVPKDKKHEQPTDTVTYENPVTVNTNVLRVRTQPNTSSAIMGRVYEGKVLQVIGEDNGWLKINHNGKIGYVSGEFVSKTGISAKTNVSTSRSKTVTANILRVRTQPNTSSAIMGRVYEGKVLQVIGEDNGWLKINHNGKVGYVSSQFVIDDSSNGSDNNNGKVQVASGNYKVNVSSLRVRTGPSTSHTILGSIHKGQVVQVTGEVQDWVKINYSGQTAYISKDYISKSGSNANVDQTNEQQNNVTVQTDGTYIVDATSLRVRTGPATYHSVIGGVLNGQTLQVTGGENGWLKINHNGRTGYVSSEYVKFVKEGTPSKPETSNPSTGATVGDYYVNVSMLNVRSGAGTNHGVIGALSKGIKVQVLFEQNGWVK…
UPI000BFFA382	RSHEGIDIFAAKGTPVVAVTDGYISYTGEKGLGGKQVWLRDGAFGKSLYYAHLDSIAVAAGTTVKTGDVLGYVGNTGNAKFTPPHLHFGIYTGYGAIDP	MFGAAVILLSAIACSGIATGITNSFTRVADAIAKPTAREKYARSFKENKEVYDAWAAAYDMAQADSTAVNLPYGEKGTFVPNANVAYTYTISVKEGEVLEAGVAKDSASQVFIDIFGEGRTAPVMSNTEGQPTVTYEPREAGTYKIIIQPELLADSRFFISIATRPLYKFPVSGKGNAAIMSFWGMERDGGKRSHEGIDIFAAKGTPVVAVTDGYISYTGEKGLGGKQVWLRDGAFGKSLYYAHLDSIAVAAGTTVKTGDVLGYVGNTGNAKFTPPHLHFGIYTGYGAIDPLPFVFQTPKAMASQYPDSPETTVLESKGKANMRLGPATSFAAIGTIAQKETLTLLGRHNDWLHVKTATGMQAFVHRTLVKTLK
UPI000C082E59	RSHEGIDIFAERGTPVVAAVDGMVSATGEKGLGGKQVWLRAGLFGKSLYYAHLDRILVSTGNRVTIGDTLGLVGNTGNARTTAPHLHFGIYKSGQGAIDP	MSLSSKIKACIFLLFMVMIYSCKQIRKVTDVIVQPTARELYAREFENLDSLRLNTWQQAYKLAKADSLQIRLPYAEQGQYFKDRITVYSYNMYLNEGEVLNVEVENNVLGIRSFINLIKVNPDSSLTDEFHNKLGEHHAKVPIDETGIYKITIQPELNSQGMFSFQMYTSPSFGFPVFGKDNKAIQSFWGAVRGGGARSHEGIDIFAERGTPVVAAVDGMVSATGEKGLGGKQVWLRAGLFGKSLYYAHLDRILVSTGNRVTIGDTLGLVGNTGNARTTAPHLHFGIYKSGQGAIDPLPFVKKTERPDIKRVLSTSKFIKVSAAIANYRNAPEVAGIKLGEVKRNDTLSLLGYTKDWAHIERSSGDKGFIYKSLVLEL
UPI000C1C2EB2	GYHRAFDVYSNETDDVPAVTSGTVIEANDYGNFGGTFVIKDDNGNEWIYGHLQRGSMRFVVGDKVNQGDIIGLQGNSNYYDNPMNVHLHIQLRSKDAKKDEK	MLTAIDYLTKKGWKISSDPRTYDGYPKNYGYRNYQENGINYDEFCGGYHRAFDVYSNETDDVPAVTSGTVIEANDYGNFGGTFVIKDDNGNEWIYGHLQRGSMRFVVGDKVNQGDIIGLQGNSNYYDNPMNVHLHIQLRSKDAKKDEKSQVCSGLAMEKYDITKLNAKQDKSKNGRVKELKHIYSNHIKGNKITAPKPSIQGVVIHNDYGSMTPSQYLPWLYARENNGTHVNGWASVYANRNEVLWYHPTDYIEWHCGNQWANANLIGFEVCESYPGRISDELFLENEEATLKVAADVMKSYGLPVNRNTVNLHNQYFGTSCPHRSWELHVGKGAPYTTANINRMKDYFIKRIKHYYNGGKLEVSKAATIKQSDVKQEVKKQEAKQVVKATDWKQNKDG…
UPI000C1C4BC1	GYHRAFDVYSNETNDVPAVTSGTVIEANDYGNFGGTFVIKDNNGNEWIYGHLQRGSMRFVIGDKVNQGDIIGLQGNSNYYDNPMSVHLHLQLRPKDAPKDE	MLTAIDYLTKRGWKISSDPRTYDNYPKNYGYRNYIENGINYDEFCGGYHRAFDVYSNETNDVPAVTSGTVIEANDYGNFGGTFVIKDNNGNEWIYGHLQRGSMRFVIGDKVNQGDIIGLQGNSNYYDNPMSVHLHLQLRPKDAPKDEKLQVCSGLAMEKYDITKLNAKQDKSKNGRVKELKHIYSNHIKGNKITAPKPSIQGIVLHNDYGSMTPSQYLPWLYARENNGTHVNGWASVYANRNEVLWYHPTDYIEWHCGNQWANANLIGFEVCESYPGRISDKLFLENEEATLKVAADVMKSYGLAVNRNTVRLHNEFFGTSCPHRSWELHVGKGAPYTTTNINKMKDYFIKRIKHYYDGGKLEVSKSETIKQSDVKQLVKKQEAKQTVKATDWKQNKDG…
UPI000C1C547F	GYHRAFDVYNNTTDDVLAVTSGTVIEANDHGNFGGTFVIKDDNDNEWIYGHLQRGSMRFVVGDKVNQGDIIGLQGNSNYYDNPMNVHLHIQLRPKDAKKDEK	MLTAIDYLTKKGWKISSDPRTYDGYPKSYGYRNYQENGINYDEFCGGYHRAFDVYNNTTDDVLAVTSGTVIEANDHGNFGGTFVIKDDNDNEWIYGHLQRGSMRFVVGDKVNQGDIIGLQGNSNYYDNPMNVHLHIQLRPKDAKKDEKSQVCSGLAIEKYDISNLNAKQDKSKNGSVKELKHIYSNHIKGNKITAPKPSIQGVVIHNDYGSMTPSQYLPWLYARENNGTHVNGWASVYANRNEVLWYHPTDYVEWHCGNQWANANLIGFEVCESYPGRISDKLFLENEEATLKVAADVMKSYGLPVNRNTVRLHNEFFGTSCPHRSWELHVGKGAPYTAANINRMKDYFIKRIKHYYDGGKLEVSKVATIKQSDVKKEVKKQEAKQTVKTTDWKQNKDG…
UPI000C1C9669	RSHEGVDIFAPRKTPVVAVTDGLITRTGNQGLGGKQVWQRDAVLGNSFYYAHLDSILTASGRKVKTGDTLGWVGNTGNAAGGPTHLHFGIYTMGGAVDP	MSKLKPASLFVGTMLLLLSCDGLKVPKNIFETSERSKYERSFSGSDTAMANWKRSFSTAVANRLTIPEGTPFTMAADLTGRNAIGYSLDLKKGEQLIIESNVSNPNTKIFVDILAPGSGAGQAESSLMANNKFSASIENTGLYKVVIQPEIQFSENFGLIWYTQPSLAFPVAGKGNRNVQSFWGASRDGGGRSHEGVDIFAPRKTPVVAVTDGLITRTGNQGLGGKQVWQRDAVLGNSFYYAHLDSILTASGRKVKTGDTLGWVGNTGNAAGGPTHLHFGIYTMGGAVDPYPYIRTRPVPQLNSKTTVPESKYSKAGTNLRSGPGIQYEVLDVLNDKTSVRILAVTGSWYHIRIQDGREGFVLQERLE
UPI000C231578	AWHLGVDLEAQYGAPIYAVAAGTVTHAVDPTGGEAGYVMIRHTINGIRYDTVYLHMEDATRYVHAGQKVAAGQRIALVGSSGPATSPHLHLEVWKGGWGATAVNP	MEPQTPSARTTPRTAPALLAALAAAAAGLLALVGTLVAPPAEGATRVVLPLRAETFSTSSMYGPRCLPVADASAWHLGVDLEAQYGAPIYAVAAGTVTHAVDPTGGEAGYVMIRHTINGIRYDTVYLHMEDATRYVHAGQKVAAGQRIALVGSSGPATSPHLHLEVWKGGWGATAVNPVTFFVGHGVSLGAARIFDQGVRIPATCTYYATARLNVRSAASSTARVVRTVAQGTAMRSQPGKKTNGFVPVTVGSTHGWVSASYVSPTSTSWHPTYVTRQTTFLRKGPGLQYATVRKVAAGTRITTVYAVIGDWRDVSVGGVRGLVKITTLRLG
UPI000C23F160	AQHLGIDLEAQRGAPIYASVGGTVTAAVNPKGGNAGYVVVRTTVASTTYYVAYVHMDSATKYVSTGQRVAKGQRIALVGSSGPATSPHLHVEVWKGAFHGTGTTVDP	MPSSRRWLAALLPLLVLAASLVGAAPASAATVPGVLPLKAETFYTSSMYGPRCLPVAGASAQHLGIDLEAQRGAPIYASVGGTVTAAVNPKGGNAGYVVVRTTVASTTYYVAYVHMDSATKYVSTGQRVAKGQRIALVGSSGPATSPHLHVEVWKGAFHGTGTTVDPVRWFTLRGVSIAKGAIFDQRVRETSCTYYASTSLNVRSGPSTGYKVLRTVSRGTAMRSTPGRLTNGFVPVTIGSTKGWVSSSYVLADKPGTSTAAPRYTTLRASSVWIGPSSGYRKVRKIPKGATISTVYARIGNYTDVQYGSTRGFVWTANLQRK
UPI000C23F5FC	RRHEGIDIFARRGTPAVAAVSGLITRTGVTKLGGNVVWLADAQHGQHLYYAHLDKQLVQPGQLVQAGDTLGLVGNTGNARTTQPHLHFGVYRAGRGAVDP	MPSQVPRRPCRIPCMPSRRHVARSGYPQCPFAYREALGTYVPRPFCYRIGHGTYVPCPSQRRGGRGGRGTYVLRPAWHCGGHGTYVPRPPSHRGGRGTYVLRPAWHCGGHGTYVPRPPSHRGALRTCVLRPSRYCAGRSTHVLRPDGRRGGPNTRVLRASRHAGGVGTRVLRLPRSGATLGTRVLRHSQCLGALSTRVLRAPRHWEARRTTPLHLGFSLVYQFRSMPAIRLSLRFLFLVLLTTACSQQQTLQGLFQKSTPHEAYARRLRQAHLDETALGRDWLAAADRALRDSLVVALPFQETGLFRADRAMAAAYRYTVRAGERINISLTLAPGTDAHVFLDAYELSPNHLPSPIASADTTALAFSYDAADDQQHLLRVQPELLRAGRYTLRIQRAPS…
UPI000C24C490	AWHLGQDMGAASGTDVKAIAAGTVTRAGAVSGFGQWVVIEHTISGKKVSSVYGHVIDGDRYVKVGSKVSQGQHVADVGSSGTSTSPHLHLEIWKGSYGNGATVV	MRIVHGPADTAAATSPARRALARGVALALALVLATGVTVVGVAPPAHAASTYVAPLPARTYVLSSYYGPRCMPIAGASAWHLGQDMGAASGTDVKAIAAGTVTRAGAVSGFGQWVVIEHTISGKKVSSVYGHVIDGDRYVKVGSKVSQGQHVADVGSSGTSTSPHLHLEIWKGSYGNGATVVDALAALKYYGVDLTTTSTRNYSRTVPSSCTYYTTANVNLRTGPGTSYSSLRVVPVNGRMTAKPGASSGSWRKVTYGSTTGWMSASYVSPNLTVLGTRWVRVSALHLRSKPSTSSTIVRTLSRGQAVGLLSATTSTGWVRVKVGSSTGYVAATYLSRVPQ
UPI000C24DF0C	TFHSGINIRSDRGEPVQAVKAGKVLYADWFKGYGNMMIIDHGDSYYTLYAHAEELFKRKGDPVDAREVIATVGDTGSLEGPKLHFEVRYHGKPIDP	MLSRLKTVFKSLIALCLMVGFWALPCYGGQMGIVSAQMLNMRSGPDNKLPVVKVLKRGEKVRVLAEKNGWLRVTHAGQSGYIRNRLRYVRLFQEDAKVALNKKPSKKGVARKTNTAPDKRGEGQDSHRTPQNKKVAEIRAAAEAARRKIDEKEAEIRKFGREEVTIVNGLNELDLSMNRASRGLALLEKELRELDRKMDANAQALSRLQPEIAAEEAYVVRRLVALYKLNLTGKGSFLASAGTLHEMACRKRMLHTILDADAKLLSDYREKLLKREKLQETLYERKSVKSDLEAKRRTQIQFIAQEKKKRQALLAGLRNRKTLGLAVIDSLRRRAEKLDTTIASLVGASPSTENRASVAKHGGLLRLPVKGKIISNFGPSRDMKFNITTFHSGINIRSD…
UPI000C24E86B	AWHLGQDLAAADGTPIRSVTDGVVRAAGAVSGFGQWVVVDSVVDGRRVSFVYGHMWNGTKYVKAGQRVTAGQHIADVGANGFATGPHLHLEVWVYGYGGTHVDP	MPCARATVAEGFLPMAVLGPPSYRERARAPPFSRKDVVMDPSTTAGPGHATTSGQATTARAARGGRRVRRGRRESVRGGLLGGLAVSALVASGTLPAAAQDAPVTPPADERAPAVVADEPAASVRAATAAASVAVPVETKKVVAPLASGAYRLSSYYGPRCIPVTGASAWHLGQDLAAADGTPIRSVTDGVVRAAGAVSGFGQWVVVDSVVDGRRVSFVYGHMWNGTKYVKAGQRVTAGQHIADVGANGFATGPHLHLEVWVYGYGGTHVDPLVWLRNRSVSLSAGATAHLARIVPTGCTYRATTRVNLRTWTSTASRVIRVVPTNGTLRSQPGAKSGRWVHVTYGSTTGWVYDSYVSPSAVKVSTPATIRYVAVASLVLRASASTSSTALTSLSRGTA…
UPI000C2A07B9	AFHSGIDLPASIGTPIKAVSDGKVWRTITTSGGYGMLTILSHKNNIFTYYAHQNERQVKEGDSVRSGDIIGQVGNTGKSTGPHLHFEVRKGPDQQALDP	MKNQRILLTSIFLIFLSLPVLSQNSLEEKDKQRQSGLVTTNQKKQEEILQKYNDFVNRIQNRFPGLKISSSPIDLKLAEGIADHNAAPGAKEKKSKSLSAIASDNFYLQLEPSKNPSAHASVKVKKGESLEVVMVLKEDVTAKSEKPHWVLVRTKSKQEGYVTQDLLSPNKPAVKSRNTEGLSLDLSTLSGRITETPNTSYNDSKKGKDLWVGASSLNMRGEPDVNAYVIARLPKGLKVKVETSSATEETIDGITSQWHQISSAYGNGWVFGGYLSSSEVVPYDVQPGEISFPQENPDELKIGEKRYVRSISLRMRDEPNDYGSVVSTIPGDEKIKIIDTKKEIETIGGVRSKWLYVSWNDEWEGWVFGGFVSKERGPLVDNDDISKYFQIPVDNDRYV…
UPI000C2A3E11	AFHSGIDLPASIGTPIKAVSDGKVWRTITTSGGYGMLTILSHKNNIFTYYAHQNERQVKEGDSVRSGDIIGQVGNTGKSTGPHLHFEVRKGPDQQALDP	KIATSPIDLKQAEGISDHNAAPGAKEKKSKSLSAIANDNFFLQLEPSNSPSTRSTTKVKKGESVEVVMVLKQDVTAKTEKPHWVLVRTKSKQEGYITQDLLSPTKPAVKSRNTDGLSLDLSSLSGRVAETPNTNFSNSKKGKDMWVEASSLNMRGEPDVNAYVVARLPKGQKVKIETSSSSEETIDGITSQWHQVSSAYGTGWVFGGYLSASEVVSYDVQPGEISYPQENPDELKNGEKRFVRSTSLRMRDEPNDYGSVVTSIPGDEKIKIIDTKKEIETIGGVRSRWIYISWNDEWEGWVFGGFVSKERGPLVDSDDISKYFQIPVDNDRYVSSNFGTRVDPVTGKVGAFHSGIDLPASIGTPIKAVSDGKVWRTITTSGGYGMLTILSHKNNIFTYY…
UPI000C2AF87B	AFHSGIDLPAAVGTPIKAVSDGKVWRTITTSGGYGVLTIISHKNNIYTYYAHQSDRQVKEGDTVRSGDIIGLVGNTGKSTGPHLHFEVRKGPDQQALDP	MKNRNVILFTFVFVLCNISLWSQSQLEDRDKQRQSGLIKTNQKKQEEILQKYNDFVSKVQSRFPGLKISSSPIDLKLAEGISDHNNAPGATDKKSKSISAIASDHFFLQLEPNKQPNARSQIKVKKGDPLEVVLVLKQDVTEKKEGSHWVLVRTKSKQEGYTTQDFLQPIKPAVKSRNTEGLSLDVSAIPSRITPEPASPGYTDSKKGKEMWVNASSLNMRGEPDVNGYVIARLPKGIKVTVQSSTSNEETIDGISSNWYQVSSAYGNGWVFGGYLSNSEVVSYEVQPGEISFPQENPDDLKIGDKRFVRSTNLRMRDEPNEYGSVVTSIPGDEKLKILDAKKEIETIGGVRSKWIYVNWNDEWEGWVFGGFVSKERGPLVDTDDISKYFQIPVDNDRY…
UPI000C32B30E	QMHYGIDIAAQGNVSIQAAAAGKVVKSYYSASYGNVVFIAHQINGKLYTTVYAHMKDRSVQAGDQVQAGQLVGHMGNTGHSYGQHLHFELHNGEWNFEKTNAVNP	MNMKATALTATTVAIASLLPSMGETNVQTANAEQLSNVKTGYVKVDQVALHTKDNANSSSIDTIRFNTKVNILETTNGWYKVSVNNKVGYVQKDSILLKNKLQSNNQYIVNANALNVRSEPNLESSILDVLPNGKFVTIQEEQGEWYKILHNGKTGYVQKAFVSNRAQPLVKGITVQNNTKYTVATPKLNVRSNASTSSALLGSLQNGTQLQVVETVGTWYKIRFGTGYGYVAKHYVVQTQTQSQTQTAQPTSIPAVFKFPTQGRISSTFDMRWEQMHYGIDIAAQGNVSIQAAAAGKVVKSYYSASYGNVVFIAHQINGKLYTTVYAHMKDRSVQAGDQVQAGQLVGHMGNTGHSYGQHLHFELHNGEWNFEKTNAVNPLPYLVR
UPI000C330ECA	KMHHGLDIAASGTVPVVVAAEGVITRSYYSTSYGNVVFISHNINGQTYTTVYAHLKSRSVSAGQKVKQGQQLGIMGNTGQSEGQHLHFEIHKGEWNAQKSNAMDP	MKKILASVAVASVTGSVFISTAQAKNTVIQKEAKHEKPTDVVKYENQVTVNTNALRVRTQPNTSSTIMGRVYEGEVLQVIGEENSWLKINHKGKTGYVSSEFVSENSVSAKTNVSMSRSKTVIANVLRVRTQPNTSSAIMGRVYEGKALQVIGEENGWLKIKHNGKVGYVSSQFVIDGTSNGSDKNNGKVQVASGNYKVNVSSLRVRTGPSTSHTILGSVHKGQIVQVTGEVQDWVKINYSGQTAYISKDYISKNDFNANVDQTNEQQKNVTVQTDGTYIVDATSLRVRTGPATYHSVIGGVLNGRILQVTGVENGWLKIKHNGRTGYVSSEYVKFVKGNTPSKPETSNPSTEATVGDYYVNVNVLNVRSGAGTNHGVIGALSKGIKVQVLFEQNGWGK…
UPI000C6F142B	SPTNAIDFNRTDDQGDPVVASAPGTVDVVTDLGNTSYGKYVRINHGGGYTTYYAHLSSFNTAVGRSVGYGTVIGYVGSTGGSTGPHLHYEQRLNGSAIQV	MEKFCHKEVVVRFRLFASVGAGLLLAAAVLVPASPAAAAPTFKVPFPCGQSWSGQTRTNHSPTNAIDFNRTDDQGDPVVASAPGTVDVVTDLGNTSYGKYVRINHGGGYTTYYAHLSSFNTAVGRSVGYGTVIGYVGSTGGSTGPHLHYEQRLNGSAIQVRFNGALALYWGTRTYTSDNACSGAGSGTVNTAGSPLTVRSGPGTNYAAVGTVADGTRVTIGCQTTGTTVTGTYGTSNIWDRIGSGRFISDAYVLTGYDGFIPGVPRC
UPI000C70B9C5	RSHEGIDIFAPRGTPVVASADGVVSRVSETPRGGKVIWLSDLNRGHNLYYAHLDQQLVTAGQRVSLGDTLGLVGNTGNAKGTGPHLHFGIYRYGRGATNP	MFKKETPYEAYATSLKTAKLDETAIGQDWLAAGQLALQRPIPVTLPFKETGYFPADNPRALGYRLEAKRGEQLVVSLEMKARQTIQVFIDLFEAGTDPATPKRVASADTAATTLTYVVDEDMAHLLRIQPELLRGGTYTITIEAQPTLAFPIPGKSSRHIASIWGDPRDAGARSHEGIDIFAPRGTPVVASADGVVSRVSETPRGGKVIWLSDLNRGHNLYYAHLDQQLVTAGQRVSLGDTLGLVGNTGNAKGTGPHLHFGIYRYGRGATNPYPYVHQSAAPIPAIKVDASHIGNWVRVSSKMANVRMAPSAKAALYTSLPKNTPLQVTGAANNWYRVRLADQTEAYIISSLVEGIAKPIAVKKLTLGRPLLDEAHPEAGQIDSLRAGAAILVVAVNGN…
UPI000CD876DA	PYSSLDLYGGDQRVLAAGDGIAYTMCANNRGWIRIYHENGYATDYYHLWNNMITNGQPVQEGTFLGYTGTDVSCGGYASGRHVHFSLLQGNTRIPL	MKNAPPVQTPETLIKHAVLQELSQQKKTLGEDPQITDTQVQVNVKRLSNDENWAFGSVVILAPNVTGAFPEGKLFIAKHATTNWEVALEGTVLFSELSQQIPDAMMSAQEKKAFSLLGNAQALSQNRPELRLPYENGQSWVMSGGPHGWSGSDRPYSSLDLYGGDQRVLAAGDGIAYTMCANNRGWIRIYHENGYATDYYHLWNNMITNGQPVQEGTFLGYTGTDVSCGGYASGRHVHFSLLQGNTRIPLQGKELGGWVFFETSPYNGYAMHGSTMRYTGNTLYNYGKLLANQGVVDANGGRTVNLRTGPGTNYSVVGSLNDGEVVTVACTANGATFTGRKGSTNRWNQLTNGYWMSDAYLYTGTDDAIVPSCNK
UPI000CD9547C	QMHYGLDIAASGTVSVSAAADGVVTRSYYSESYGNVVFISHNMNGQTYTTVYAHLNSRSVSAGQNVKQGQQIGFMGNTGQSEGQHLHFEVHKGEWNAQKSNAVDP	MKKILASMAVASIAGGTVIGTAQAQTSIASEDTQSKQASDVVTHENQVTVNADALRVRTGPSTSNTILGLVSKEQSVPVVDETDDWYKIKYNNTEAYVNKEYATPNHIKVSTTTLRVRTGPSTSNSTLGLVGEGEILQVTGEADGWYKIKYNNRDAYVSKEYVSINKSIVKSKKQMVQASGSYTVNVSSLRARTGPSMSHPVVSVMNKGQVVQVVGEVQDWYKVKFNEGFAYINKDYVSRGTNNTANLPQSLQTESVQKNGTYIVDAAVLRVRTGPANYHPVIGGVLKGQSLQVMDIENGWYKIKYNNRTGYVSGEFLKFVQGASTQEQGKQEVVQQPTEEQGKQEVVQQPTQEQGKQEVIQQPTEEQGKQEVVQQPTEEQGKQEVVQQPAQEQEKREP…
UPI000CD9BC7E	HMHYGLDIAASGNVPVVAAADGIATRSYYSASYGNVVFISHNINGQTYTTVYAHLNSRSVSVGQSVKQGQQIGIMGNTGQSEGQHLHFEIHKGEWNDQKSNAVDP	MKKYLFSLVAVSVAGSTTIDTAQAQASISPEETQHKQSSDFITHENRITVNADALRVRKGPSTSDMILGLVSNQQSLPVVDEANGWYKIKYNNRDAYVHKDYTIPNHVKVNTTTLRIRTGPSTSHSTLGLVGEGEILQVIKETDGWYKIKYNNRDAYVSKDYVSVINSAGKSKKSTVDVSGSYTVNVSSLRIRTGPNVSHQVLGVLNKGQVVQVVGEVQDWYKIKFNGKVAYINKDYVSLGTDNTSRLPQSEQTKSVQKDGAYIVDATVLRVRTGPANHYPVIGGALKGQHLQVVDVENDWYKIKYNNHTGYVSHEFVKFVKGKSAQEQEKQGKDQQTPQEREKQEQDQQTPQEQEKQGKDQQTPQEREKQEQDQQTPQEQEKQEQDQQTSQEQEKQGK…
UPI000CDF0A48	GYHKAFDVYSNATNDVPAVTSGTVIEANDYGNFGGTFVIKDDNGNEWIYGHLQRGSMRFVVGDKVNQGDIIGLQGNSNYYDNPMNVHLHIQLRPKDAKKDEK	MLTAIDYLTKKGWKISSDPRTYDGYPKNYGYRNYIENGIKYDEFCGGYHKAFDVYSNATNDVPAVTSGTVIEANDYGNFGGTFVIKDDNGNEWIYGHLQRGSMRFVVGDKVNQGDIIGLQGNSNYYDNPMNVHLHIQLRPKDAKKDEKSQVCSGLAIEKYDISNLNAKQDKSKNGSVKELKHIYSNHIKGNKITAPKPSIQGVVIHNDYGSMTPSQYLPWLYARENNGTHVNGWASVYANRNEVLWYHPTDYVEWHCGNQWANANLIGFEVCESYPGRISDALFLENEEATLKVVADVMKSYGLAVNRTTVRLHNEYFGTSCPHRSWDLHVGKNAPYTAANINKMKDYFIKRIKHYYDGGALKVNKSETIKQEDVKQEVKQQEQNQVVKKTDWNKNKFG…
V5M608|V5M608_BACTU	QMHYGIDIAAPGNVSIQAAAAGKVVKSYYSASYGNVVFIAHQINGKLYTTVYAHMKDRTVQTGDQVQAGQLVGHMGNTGHSYGQHLHFELHNGEWNFEKTNAVNP	MNMKATALTATTVAIASLLPSMGETNVQKANAEQLSNVKTGYVKVDQVALHTEDNVKSTSIDTIRFNTKVNILETTNGWYKVSVHNKVGYVQKGAILLKNKLQSNDQYIVHANALNVRSEPNLESSILDVLPNGKFITVQEDQGEWYKISHNGQTGYVQKAFISNGSQPLVKGITVQNNTKYTVATPNLNVRSNTSTSSALLGSLQNGTQVQVVETVGTWYKIRFGTGYGYVAKHYVVQNQPQTKTDQPSSIPAAFKFPAQGRISSTFDIRWEQMHYGIDIAAPGNVSIQAAAAGKVVKSYYSASYGNVVFIAHQINGKLYTTVYAHMKDRTVQTGDQVQAGQLVGHMGNTGHSYGQHLHFELHNGEWNFEKTNAVNPLPYLVR
W4EJ40|W4EJ40_BACMY	QMHYGIDIAAQGNVSIQAAAAGKVVKSYYSASYGNVVFIAHQINGKLYTTVYAHMKDRTVQAGDQVQTGQLVGHMGNTGHSYGQHLHFELHNGEWNFEKTNAVNP	MNMKATALTATTIAIASLLPSMGESGIQTAAAKQPSTVKTGYVKIDNVALHQNSHTDSAIVDTIRFNSPVTILETVQDWYKVSVNNKTGYMKKDAILFKKNVQPKSQYIVNANALNVRSEPNTESSILDILPNGQFITIQGEQGDWYKILHNGQIGYVQKTFVSNGSTPLVKGVTVQGSPSYTVATPKLNVRSNASTSGTLLGSLQNGTQVQVVETVGTWYKIRFGTGYGYVAKHYVVQNQPQAKTAQPASIPAVFKFPTQGKISSTFDMRWEQMHYGIDIAAQGNVSIQAAAAGKVVKSYYSASYGNVVFIAHQINGKLYTTVYAHMKDRTVQAGDQVQTGQLVGHMGNTGHSYGQHLHFELHNGEWNFEKTNAVNPLPYLVR
W7URG0|W7URG0_RUMFL	GYHNAIDIEAAGGSNIYAAYGGEVISADWKGAYGNMVIIYHEDLKVYTFYAHASQLNTSAGAKVKQGDIIAKVGSTGESSGNHLHFGICDTLLGGYPARTY	MKNVIKRAAAVLLVMAMLFTVQICAPFGGSAHAAVYAVWPTDPKYKNITTYFNPQRNVNDVSGYHNAIDIEAAGGSNIYAAYGGEVISADWKGAYGNMVIIYHEDLKVYTFYAHASQLNTSAGAKVKQGDIIAKVGSTGESSGNHLHFGICDTLLGGYPARTYYDPLSYFSYSDNSGNTTVTPPSTTAPGTTTPECSCTEDYAGTYTTKNVVTYLNIRSGHNTTSSIIGSIPANAVFTVTKGNGEWAHVEYNGVKGYASMAYMQLKEKAPEVESDMKIENTTVPEGELPKGKSFSVKGSITSNLPITKVYGGVYFRSGEATSQCVEAAPNTLKYDLSTYFDQNIRFSVLNEGEYTFKITAEDKSGKSYELISSDFYIAKDKTEPVEKIKGDLNSDDKLN…
W8XY88|W8XY88_BACTU	QMHYGIDIAAPGNVSIQAAAAGKVVKSYYSASYGNVVFIAHQINGKLYTTVYAHMKDRTVQAGDQVQTGQLIGHMGNTGHSYGQHLHFELHNGEWNFEKTNAVNP	MNMKATALTATTVAIASLLPSMGETNVQKANAEQLSNIKTGYVKVDQVALHTEDNVKSTSIDTIRFNTKVNILETTNEWYKVSVHNKVGYVQKDTILLKNKLHSNDQYIVNANALNVRSEPNLESSILDVLPNGKFITVPEDQGEWYKISHNGQTGYVQKAFISNGSQPLVKGITVQNNTKYTVATPNLNVRSNASTSSALLGSLQNGTQVQVVETVGTWYKIRFGTGYGYVAKHYVVQNQPQAKTDQPSSIPAAFKFPAQGRISSTFDIRWEQMHYGIDIAAPGNVSIQAAAAGKVVKSYYSASYGNVVFIAHQINGKLYTTVYAHMKDRTVQAGDQVQTGQLIGHMGNTGHSYGQHLHFELHNGEWNFEKTNAVNPLPYLVR
W8YM25|W8YM25_BACTU	PYSSLDLYGGDQRVLAAGDGIAYTMCANNRGWIRIYHENGYATDYYHLWNNIIPNGQSVQEGTFLGYTGTDVSCGGYASGRHVHFSLLQGNTRISL	MKAIFINVRGERMRFQKRFRWILFGVFLVLLLIGMMYASILRKDNPKPMKNALPVQTPETSIKHAVLQELSQQKKTLGEESQITDTQVQVNVKRLSNDKNWAFGSVVILAPNVTGAFPEGKLFIAKHATTNWEVALEGMDLFSELSQQIPDAMMSAQEKKAFSLLGNAQALSQNRPELRLPYEKGQSWVMSGGPHGWSGSDRPYSSLDLYGGDQRVLAAGDGIAYTMCANNRGWIRIYHENGYATDYYHLWNNIIPNGQSVQEGTFLGYTGTDVSCGGYASGRHVHFSLLQGNTRISLQGKELGGWVFFETSPYNGYAMHGSTVRYTGYTLYNYGKLLANQGIVDANGGRTVNLRTGPGTNYSVVGSLHDGEVVTVSCTANGSTFTGRKGSTNRWNQLT…
W8ZAK9|W8ZAK9_BACTU	RPYSSLDLYGGDQRVLAAGDGMAYTMCSNNRGWIRIYHDNGYATDYYHLWNNIIPDGQLVQEGTFLGYTGTDVSCGGYASGRHVHFSLLQGNTRVPL	MKLQKRARWILFSVCLVLLILGAAYAPVFRQDNSKPLSNVLPMQARETTIKHAVLQELSQQKKKQGDEQQITDKQVQVNLKRLSKDEHWAFGVVVILAPNVTGVFPEGKLFIAKKSTTSWKVALEGMDLFGELSQQIPHTMINMQEKKTFSLLGNAQAFSQNRPELRLPYEKGQSWMMSGGPHGWSGLDRPYSSLDLYGGDQRVLAAGDGMAYTMCSNNRGWIRIYHDNGYATDYYHLWNNIIPDGQLVQEGTFLGYTGTDVSCGGYASGRHVHFSLLQGNTRVPLHGKELGGWVFFETSPYNGYAMHGSTVKYTGQFLYNYGKLLVNQGIVDANGGRTVNLRTGPGTDYSVVGSLNDGEVITVSCTANGTTFTGRKGSTNRWNQLINGYWMSDAYLYT…
A0A2A5AQ93|A0A2A5AQ93_9BACT
A0A2G6PAF5|A0A2G6PAF5_9CHLR
UPI000A03108A
A0A1C2XYD1|A0A1C2XYD1_9FIRM
T0IDR6|T0IDR6_9FIRM
UPI0004B0A19E
UPI000A02DBB2
B4VHU7|B4VHU7_9CYAN
L8MX77|L8MX77_9CYAN
A0A2B9SNI7|A0A2B9SNI7_BACME

## Sheet: Fig. 20
Fig. S20A
		Control			With L-Lys			With L-Ala			With D-Ala
Relative expression level	lssL	0.740259	0.894656	1.36508	2.48495	1.62224	3.36916	1.78792	2.14304	2.1442	0.940662	1.59588	1.36504
	pilG	0.932876	1.05094	1.01618	0.808284	1.06474	1.08083	1.1218	2.14114	1.30085	1.32995	1.75233	1.38443
	pilS	1.23614	0.837342	0.926516	1.52337	1.36222	1.47173	1.69797	2.02808	1.69105	1.65802	1.73125	1.61855
	clpv-1	1.08274	1.10949	0.807769	2.56531	2.08932	1.59866	2.13437	2.56324	1.31561	0.542157	0.454223	0.284504
	hcp-1	0.920705	0.910635	1.16866	1.83238	1.58921	1.78348	3.18422	3.38574	2.11009	1.99195	2.06407	2.05647
