# Supplementary material for: Two-step localization driven by peptidoglycan hydrolase in interbacterial predation
Source: ISME J. 2025 Sep 17;19(1):wraf208. doi: 10.1093/ismejo/wraf208 (PMC12510463; doi:10.1093/ismejo/wraf208)
Supplement: Dataset_S3_wraf208 [file dataset_s3_wraf208.xlsx]

## Sheet: BLASTP results
BLASTP results used for LssL naming in this study
	Description	Scientific Name	Max Score	Total Score	Query Cover	E value	Per. ident	Acc. Len	Accession
1	RecName: Full=Uncharacterized protein YraI; Flags: Precursor [Bacillus subtilis subsp. subtilis str. 168]	Bacillus subtilis subsp. subtilis str. 168	86.3	86.3	0.3	3e-20	52.87	119	O07909.2
2	RecName: Full=Uncharacterized protein YraJ; Flags: Precursor [Bacillus subtilis subsp. subtilis str. 168]	Bacillus subtilis subsp. subtilis str. 168	74.3	74.3	0.3	1e-15	48.28	118	O07934.2
3	RecName: Full=Cell division protein DipM; AltName: Full=Division and polarity-related metallopeptidase; AltName: Full=Division involved peptidase carrying LysM domains; AltName: Full=Division involved protein with LysM domains; Flags: Precursor [Caulobacter vibrioides NA1000]	Caulobacter vibrioides NA1000	70.1	70.1	0.32	2e-12	41.18	609	A0A0H3C9Q9.1
4	RecName: Full=Probable tape measure protein; Short=TMP; AltName: Full=Transglycosylase [Bacillus phage SPBc2]	Bacillus phage SPBc2	59.3	59.3	0.36	8e-09	39.58	2285	O64046.1
5	RecName: Full=SPbeta prophage-derived uncharacterized transglycosylase YomI [Bacillus subtilis subsp. subtilis str. 168]	Bacillus subtilis subsp. subtilis str. 168	59.3	59.3	0.36	8e-09	39.58	2285	O31976.2
6	RecName: Full=Protease LasA; AltName: Full=Staphylolytic protease; Flags: Precursor [Pseudomonas aeruginosa UCBPP-PA14]	Pseudomonas aeruginosa UCBPP-PA14	56.6	56.6	0.48	4e-08	34.03	418	Q02L18.1
7	RecName: Full=Murein hydrolase activator EnvC; AltName: Full=Septal ring factor; Flags: Precursor [Escherichia coli K-12]	Escherichia coli K-12	55.8	55.8	0.32	7e-08	44.05	419	P37690.2
8	RecName: Full=Protease LasA; AltName: Full=Staphylolytic protease; Flags: Precursor [Pseudomonas aeruginosa PAO1]	Pseudomonas aeruginosa PAO1	54.7	54.7	0.48	2e-07	33.33	418	P14789.3
9	RecName: Full=Lysostaphin; AltName: Full=Glycyl-glycine endopeptidase; Flags: Precursor [Staphylococcus simulans]	Staphylococcus simulans	51.6	51.6	0.2	2e-06	47.17	493	P10547.2
10	RecName: Full=Lysostaphin; AltName: Full=Glycyl-glycine endopeptidase; Flags: Precursor [Staphylococcus simulans bv. staphylolyticus]	Staphylococcus simulans bv. staphylolyticus	51.6	51.6	0.2	2e-06	47.17	480	P10548.1
11	RecName: Full=Glycyl-glycine endopeptidase ALE-1; AltName: Full=Staphylolytic enzyme ALE-1; Flags: Precursor [Staphylococcus capitis]	Staphylococcus capitis	49.3	49.3	0.2	1e-05	43.4	362	O05156.1
12	RecName: Full=Glycyl-glycine endopeptidase LytM; AltName: Full=Autolysin LytM; Flags: Precursor [Staphylococcus aureus subsp. aureus str. Newman]	Staphylococcus aureus subsp. aureus str. Newman	42.7	42.7	0.16	0.001	51.16	316	A0A0H3K6J4.2
13	RecName: Full=Glycyl-glycine endopeptidase LytM; AltName: Full=Autolysin LytM; Flags: Precursor [Staphylococcus aureus subsp. aureus N315]	Staphylococcus aureus subsp. aureus N315	42.7	42.7	0.16	0.001	51.16	316	Q7A7T0.1
14	RecName: Full=Glycyl-glycine endopeptidase LytM; AltName: Full=Autolysin LytM; Flags: Precursor [Staphylococcus aureus subsp. aureus MSSA476]	Staphylococcus aureus subsp. aureus MSSA476	42.7	42.7	0.16	0.002	51.16	316	Q6GCJ6.1
15	RecName: Full=Glycyl-glycine endopeptidase LytM; AltName: Full=Autolysin LytM; Flags: Precursor [Staphylococcus aureus subsp. aureus MRSA252]	Staphylococcus aureus subsp. aureus MRSA252	42.7	42.7	0.16	0.002	51.16	316	Q6GK35.1
16	RecName: Full=Peptidoglycan hydrolase Cwl0971; AltName: Full=Cell wall hydrolase Cwl0971; Flags: Precursor [Clostridioides difficile R20291]	Clostridioides difficile R20291	41.2	41.2	0.13	0.005	55.56	427	P0DX27.1
BLASTP results used for RltB naming in this study
	Description	Scientific Name	Max Score	Total Score	Query Cover	E value	Per. ident	Acc. Len	Accession
1	RecName: Full=Sensor protein RstB [Escherichia coli K-12]	Escherichia coli K-12	156	156	0.93	8e-42	27.79	433	P18392.2
2	RecName: Full=Sensor histidine kinase CpxA [Escherichia coli K-12]	Escherichia coli K-12	120	120	0.56	2e-28	32.21	457	P0AE82.1
3	RecName: Full=Sensor histidine kinase CpxA [Klebsiella pneumoniae subsp. pneumoniae HS11286]	Klebsiella pneumoniae subsp. pneumoniae HS11286	116	116	0.56	4e-27	32.21	453	A0A0H3GPN8.1
4	RecName: Full=Sensor histidine kinase EnvZ; AltName: Full=Osmolarity sensor protein EnvZ [Salmonella enterica subsp. enterica serovar Typhi]	Salmonella enterica subsp. enterica serovar Typhi	103	103	0.61	8e-23	28.42	450	P41406.2
5	RecName: Full=Sensor histidine kinase EnvZ; AltName: Full=Osmolarity sensor protein EnvZ [Salmonella enterica subsp. enterica serovar Typhimurium str. SL1344]	Salmonella enterica subsp. enterica serovar Typhimurium str. SL1344	102	102	0.61	2e-22	28.42	450	A0A0H3NIL4.2
6	RecName: Full=Sensor histidine kinase EnvZ; AltName: Full=Osmolarity sensor protein EnvZ [Shigella flexneri 5a str. M90T]	Shigella flexneri 5a str. M90T	101	101	0.61	5e-22	28.77	450	A0A4P7TSF2.1
7	RecName: Full=Sensor histidine kinase GtrS; AltName: Full=Glucose transport sensor [Pseudomonas aeruginosa PAO1]	Pseudomonas aeruginosa PAO1	99.8	99.8	0.61	2e-21	30.88	473	Q9HZ47.1
8	RecName: Full=Sensor protein PfeS [Pseudomonas aeruginosa PAO1]	Pseudomonas aeruginosa PAO1	97.4	97.4	0.56	1e-20	32.26	446	Q04804.2
9	RecName: Full=Sensor protein kinase CarS; Flags: Precursor [Pseudomonas aeruginosa PAO1]	Pseudomonas aeruginosa PAO1	94.7	94.7	0.58	8e-20	33.09	445	Q9I0I2.1
10	RecName: Full=Sensor-type histidine kinase PrrB [Mycobacterium leprae TN]	Mycobacterium leprae TN	91.7	91.7	0.48	1e-18	33.62	446	O33071.1
11	RecName: Full=Sensor-type histidine kinase PrrB [Mycobacterium tuberculosis variant bovis AF2122/97]	Mycobacterium tuberculosis variant bovis AF2122/97	91.3	91.3	0.8	1e-18	29.23	446	P0A5Z9.1
12	RecName: Full=Globin-coupled histidine kinase; AltName: Full=AfGcHK; AltName: Full=Heme-based oxygen-sensor histidine kinase [Anaeromyxobacter sp. Fw109-5]	Anaeromyxobacter sp. Fw109-5	88.2	88.2	0.45	7e-18	34.43	382	A7HD43.1
13	RecName: Full=Sensor protein ChvG [Agrobacterium fabrum str. C58]	Agrobacterium fabrum str. C58	84	84	0.62	5e-16	28.01	596	Q07737.2
14	RecName: Full=Heme sensor protein HssS [Staphylococcus aureus subsp. aureus MSSA476]	Staphylococcus aureus subsp. aureus MSSA476	80.9	80.9	0.64	4e-15	23.36	457	Q6G6V8.1
15	RecName: Full=Alginate biosynthesis sensor protein KinB [Pseudomonas aeruginosa]	Pseudomonas aeruginosa	81.3	81.3	0.44	4e-15	29.72	595	O34206.1
16	RecName: Full=Heme sensor protein HssS [Staphylococcus aureus subsp. aureus str. Newman]	Staphylococcus aureus subsp. aureus str. Newman	80.1	80.1	0.64	6e-15	23.36	457	A6QJK4.1
17	RecName: Full=Heme sensor protein HssS [Staphylococcus aureus subsp. aureus MRSA252]	Staphylococcus aureus subsp. aureus MRSA252	80.1	80.1	0.58	6e-15	24.09	457	Q6GE72.1
18	RecName: Full=Heme sensor protein HssS [Staphylococcus aureus subsp. aureus JH9]	Staphylococcus aureus subsp. aureus JH9	79.7	79.7	0.64	8e-15	23.36	457	A5IVE3.1
19	RecName: Full=Probable sensor kinase SilS [Salmonella enterica subsp. enterica serovar Typhimurium]	Salmonella enterica subsp. enterica serovar Typhimurium	79.3	79.3	0.69	1e-14	24.71	497	Q9ZHD4.1
20	RecName: Full=Heme sensor protein HssS [Staphylococcus saprophyticus subsp. saprophyticus ATCC 15305 = NCTC 7292]	Staphylococcus saprophyticus subsp. saprophyticus ATCC 15305 = NCTC 7292	79.3	79.3	0.58	1e-14	22.96	460	Q49ZT9.1
21	RecName: Full=Sensor protein BasS [Escherichia coli K-12]	Escherichia coli K-12	77.4	77.4	0.58	3e-14	26.01	363	P30844.1
22	RecName: Full=Sensor protein QseC [Haemophilus influenzae Rd KW20]	Haemophilus influenzae Rd KW20	78.2	78.2	0.63	3e-14	25.97	451	P45336.1
23	RecName: Full=Sensor protein IrlS [Burkholderia pseudomallei 1026b]	Burkholderia pseudomallei 1026b	78.2	78.2	0.56	3e-14	28.47	464	I1WSZ3.1
24	RecName: Full=Two-component sensor PhoQ; Flags: Precursor [Pseudomonas aeruginosa PAO1]	Pseudomonas aeruginosa PAO1	77.8	77.8	0.56	3e-14	31.03	448	Q9I4F8.1
25	RecName: Full=Sensor protein IrlS [Burkholderia pseudomallei K96243]	Burkholderia pseudomallei K96243	77.8	77.8	0.56	4e-14	28.47	464	P0DMK6.1
26	RecName: Full=Heme sensor protein HssS [Staphylococcus aureus RF122]	Staphylococcus aureus RF122	77	77	0.64	7e-14	23.03	457	Q2YZ23.1
27	RecName: Full=Sensor protein ChvG; AltName: Full=Histidine kinase sensory protein ExoS [Sinorhizobium meliloti 1021]	Sinorhizobium meliloti 1021	76.6	76.6	0.5	1e-13	26.77	577	P72292.3
28	RecName: Full=Heme sensor protein HssS [Staphylococcus haemolyticus JCSC1435]	Staphylococcus haemolyticus JCSC1435	75.9	75.9	0.64	1e-13	22.92	456	Q4L8M0.1
29	RecName: Full=Sensor histidine kinase HprS; AltName: Full=Hydrogen peroxide response sensor [Escherichia coli K-12]	Escherichia coli K-12	75.9	75.9	0.62	1e-13	27.81	452	P76339.1
30	RecName: Full=Adaptive-response sensory kinase SasA; AltName: Full=Sensor histidine kinase SasA [Prochlorococcus marinus subsp. marinus str. CCMP1375]	Prochlorococcus marinus subsp. marinus str. CCMP1375	74.3	74.3	0.46	3e-13	29.26	381	Q7BWI3.1
31	RecName: Full=Sensor protein BasS [Salmonella enterica subsp. enterica serovar Typhimurium str. LT2]	Salmonella enterica subsp. enterica serovar Typhimurium str. LT2	73.9	73.9	0.58	4e-13	24.29	356	P36557.1
32	RecName: Full=Nitrogen regulation protein NtrY [Azorhizobium caulinodans ORS 571]	Azorhizobium caulinodans ORS 571	74.3	74.3	0.52	6e-13	27.41	771	Q04850.1
33	RecName: Full=Sensor protein KdpD [Escherichia coli K-12]	Escherichia coli K-12	73.9	73.9	0.48	1e-12	27.27	894	P21865.2
34	RecName: Full=Sensor protein KdpD [Mycobacterium tuberculosis H37Rv]	Mycobacterium tuberculosis H37Rv	73.6	73.6	0.49	1e-12	30.58	860	P9WGL3.1
35	RecName: Full=Sensor protein KdpD [Mycobacterium tuberculosis CDC1551]	Mycobacterium tuberculosis CDC1551	73.2	73.2	0.49	2e-12	30.58	860	P9WGL2.1
36	RecName: Full=Adaptive-response sensory kinase SasA; AltName: Full=Sensor histidine kinase SasA [Rippkaea orientalis PCC 8801]	Rippkaea orientalis PCC 8801	72	72	0.47	2e-12	27.62	391	B7K3M6.1
37	RecName: Full=Circadian input-output histidine kinase CikA [Synechococcus elongatus PCC 7942 = FACHB-805]	Synechococcus elongatus PCC 7942 = FACHB-805	72	72	0.45	4e-12	30.97	754	Q9KHI5.1
38	RecName: Full=Sensor histidine kinase TodS [Pseudomonas putida F1]	Pseudomonas putida F1	69.7	126	0.48	2e-11	29.1	978	A5W4E3.1
39	RecName: Full=Virulence sensor histidine kinase PhoQ; AltName: Full=Sensor histidine protein kinase/phosphatase PhoQ [Salmonella enterica subsp. enterica serovar Typhi]	Salmonella enterica subsp. enterica serovar Typhi	68.6	68.6	0.64	3e-11	23.53	487	Q8Z7H3.1
40	RecName: Full=Sporulation kinase B [Bacillus subtilis subsp. subtilis str. 168]	Bacillus subtilis subsp. subtilis str. 168	68.2	68.2	0.47	4e-11	23.01	428	Q08430.4
41	RecName: Full=Sensor histidine kinase TodS [Pseudomonas putida DOT-T1E]	Pseudomonas putida DOT-T1E	68.9	125	0.45	4e-11	29.73	978	E0X9C7.1
42	RecName: Full=Virulence sensor histidine kinase PhoQ; AltName: Full=Sensor histidine protein kinase/phosphatase PhoQ [Salmonella enterica subsp. enterica serovar Typhimurium str. 14028S]	Salmonella enterica subsp. enterica serovar Typhimurium str. 14028S	68.2	68.2	0.64	4e-11	23.53	487	D0ZV89.1
43	RecName: Full=Adaptive-response sensory kinase SasA; AltName: Full=Sensor histidine kinase SasA [Nostoc sp. PCC 7120 = FACHB-418]	Nostoc sp. PCC 7120 = FACHB-418	65.9	65.9	0.47	2e-10	24.58	401	Q8YR50.1
44	RecName: Full=Adaptive-response sensory kinase SasA; AltName: Full=Sensor histidine kinase SasA [Trichormus variabilis ATCC 29413]	Trichormus variabilis ATCC 29413	65.9	65.9	0.47	2e-10	24.47	401	Q3M8A7.1
45	RecName: Full=Sporulation kinase A; AltName: Full=Stage II sporulation protein F; AltName: Full=Stage II sporulation protein J [Bacillus subtilis subsp. subtilis str. 168]	Bacillus subtilis subsp. subtilis str. 168	66.2	66.2	0.45	2e-10	25.69	606	P16497.2
46	RecName: Full=Signal transduction histidine-protein kinase/phosphatase MprB; AltName: Full=Mycobacterial persistence regulator B [Mycobacterium sp. KMS]	Mycobacterium sp. KMS	66.2	66.2	0.5	2e-10	31.5	515	A1UL69.1
47	RecName: Full=Signal transduction histidine-protein kinase/phosphatase MprB; AltName: Full=Mycobacterial persistence regulator B [Mycobacterium sp. JLS]	Mycobacterium sp. JLS	65.9	65.9	0.5	3e-10	31.5	515	A3Q5L8.1
48	RecName: Full=Signal transduction histidine-protein kinase AfsQ2 [Streptomyces coelicolor A3(2)]	Streptomyces coelicolor A3(2)	65.9	65.9	0.21	3e-10	41.18	535	Q04943.1
49	RecName: Full=Sensor histidine kinase ZraS [Escherichia coli O157:H7]	Escherichia coli O157:H7	65.5	65.5	0.45	3e-10	28.38	458	Q8X614.1
50	RecName: Full=Sensor histidine kinase ZraS [Escherichia coli K-12]	Escherichia coli K-12	65.5	65.5	0.45	4e-10	27.48	465	P14377.2
51	RecName: Full=Sensor protein PhoQ; AltName: Full=Sensor histidine protein kinase/phosphatase PhoQ [Escherichia coli K-12]	Escherichia coli K-12	65.5	65.5	0.59	4e-10	23.13	486	P23837.1
52	RecName: Full=Virulence sensor protein PhoQ; AltName: Full=Sensor histidine protein kinase/phosphatase PhoQ [Shigella flexneri]	Shigella flexneri	65.5	65.5	0.59	4e-10	23.13	486	Q83RR1.1
53	RecName: Full=Sensor protein PhoQ; AltName: Full=Sensor histidine protein kinase/phosphatase PhoQ [Escherichia coli CFT073]	Escherichia coli CFT073	65.1	65.1	0.59	4e-10	23.13	486	Q8FIB8.1
54	RecName: Full=Sensor protein FixL [Sinorhizobium meliloti 1021]	Sinorhizobium meliloti 1021	65.1	65.1	0.45	4e-10	29.73	505	P10955.2
55	RecName: Full=Sensor histidine kinase GlrK [Escherichia coli K-12]	Escherichia coli K-12	64.7	64.7	0.46	7e-10	27.88	475	P52101.3
56	RecName: Full=Adaptive-response sensory kinase SasA; AltName: Full=Sensor histidine kinase SasA [Prochlorococcus marinus str. MIT 9301]	Prochlorococcus marinus str. MIT 9301	63.9	63.9	0.46	8e-10	24.22	372	A3PDI2.1
57	RecName: Full=Adaptive-response sensory kinase SasA; AltName: Full=Sensor histidine kinase SasA [Prochlorococcus marinus str. MIT 9215]	Prochlorococcus marinus str. MIT 9215	63.9	63.9	0.46	8e-10	24.22	372	A8G5E7.1
58	RecName: Full=Sensor protein PhoQ; AltName: Full=Sensor histidine protein kinase/phosphatase PhoQ [Escherichia coli O157:H7]	Escherichia coli O157:H7	63.9	63.9	0.59	1e-09	23.49	486	Q8X739.3
59	RecName: Full=Sensor histidine kinase WalK [Bacillus subtilis subsp. subtilis str. 168]	Bacillus subtilis subsp. subtilis str. 168	63.9	63.9	0.46	1e-09	25.66	611	Q45614.1
60	RecName: Full=Sensor protein FixL [Bradyrhizobium diazoefficiens USDA 110]	Bradyrhizobium diazoefficiens USDA 110	63.5	63.5	0.64	1e-09	26.87	505	P23222.1
61	RecName: Full=Sensor histidine kinase QseE; AltName: Full=Quorum-sensing regulator protein E [Escherichia coli O157:H7]	Escherichia coli O157:H7	63.2	63.2	0.46	2e-09	27.43	475	Q8XA47.2
62	RecName: Full=Signal transduction histidine-protein kinase/phosphatase MprB; AltName: Full=Mycobacterial persistence regulator B [Mycolicibacterium smegmatis MC2 155]	Mycolicibacterium smegmatis MC2 155	63.2	63.2	0.57	2e-09	29.86	492	A0R3I7.2
63	RecName: Full=Adaptive-response sensory-kinase SasA; AltName: Full=Sensor histidine kinase SasA [Prochlorococcus marinus subsp. pastoris str. CCMP1986]	Prochlorococcus marinus subsp. pastoris str. CCMP1986	62	62	0.46	3e-09	24.66	372	Q7V113.1
64	RecName: Full=Sensor histidine kinase PmrB [Pectobacterium parmentieri]	Pectobacterium parmentieri	62	62	0.62	3e-09	25.84	364	Q70FG9.1
65	RecName: Full=C4-dicarboxylate transport sensor protein DctB [Rhizobium leguminosarum]	Rhizobium leguminosarum	62.8	62.8	0.55	3e-09	27.72	622	P10047.1
66	RecName: Full=Sensor histidine kinase TmoS [Pseudomonas mendocina]	Pseudomonas mendocina	62.8	124	0.52	3e-09	23.13	973	Q8KIY1.1
67	RecName: Full=Adaptive-response sensory kinase SasA; AltName: Full=Sensor histidine kinase SasA [Prochlorococcus marinus str. AS9601]	Prochlorococcus marinus str. AS9601	62	62	0.46	3e-09	23.56	372	A2BRQ6.1
68	RecName: Full=Hybrid signal transduction histidine kinase D [Dictyostelium discoideum]	Dictyostelium discoideum	62.8	62.8	0.49	4e-09	25.19	1546	Q54SP4.1
69	RecName: Full=Phosphate regulon sensor protein PhoR [Klebsiella pneumoniae]	Klebsiella pneumoniae	61.6	61.6	0.47	5e-09	26.96	431	P45608.1
70	RecName: Full=Adaptive-response sensory kinase SasA; AltName: Full=Sensor histidine kinase SasA [Prochlorococcus marinus str. MIT 9312]	Prochlorococcus marinus str. MIT 9312	60.8	60.8	0.46	7e-09	24.44	372	Q31AE8.1
71	RecName: Full=Sensor histidine kinase RcsC; AltName: Full=Capsular synthesis regulator component C [Escherichia coli K-12]	Escherichia coli K-12	61.6	61.6	0.49	7e-09	24.8	949	P0DMC5.1
72	RecName: Full=Sensor histidine kinase RcsC [Escherichia coli]	Escherichia coli	61.6	61.6	0.49	7e-09	24.8	949	P0DMC6.1
73	RecName: Full=Adaptive-response sensory kinase SasA; AltName: Full=Sensor histidine kinase SasA [Gloeothece citriformis PCC 7424]	Gloeothece citriformis PCC 7424	60.5	60.5	0.47	9e-09	25.42	393	B7KFU0.1
74	RecName: Full=Bacteriophytochrome; AltName: Full=Phytochrome-like protein [Deinococcus radiodurans R1 = ATCC 13939 = DSM 20539]	Deinococcus radiodurans R1 = ATCC 13939 = DSM 20539	61.2	61.2	0.3	1e-08	34	755	Q9RZA4.1
75	RecName: Full=Sensor protein kinase PilS [Pseudomonas aeruginosa PAO1]	Pseudomonas aeruginosa PAO1	60.8	60.8	0.44	1e-08	28.44	530	P33639.1
76	RecName: Full=Adaptive-response sensory kinase SasA; AltName: Full=Sensor histidine kinase SasA [Synechococcus sp. CC9311]	Synechococcus sp. CC9311	60.5	60.5	0.46	1e-08	28.26	383	Q0IBF4.1
77	RecName: Full=Sensor histidine kinase RcsC [Salmonella enterica subsp. enterica serovar Typhimurium str. LT2]	Salmonella enterica subsp. enterica serovar Typhimurium str. LT2	61.2	61.2	0.49	1e-08	24.49	948	P58662.1
78	RecName: Full=Sensor histidine kinase RcsC [Salmonella enterica subsp. enterica serovar Typhi]	Salmonella enterica subsp. enterica serovar Typhi	60.8	60.8	0.49	1e-08	24.49	948	Q56128.2
79	RecName: Full=Sensor protein TorS [Escherichia coli K-12]	Escherichia coli K-12	60.5	60.5	0.62	2e-08	27.17	914	P39453.4
80	RecName: Full=Sensor protein TorS [Escherichia coli O157:H7]	Escherichia coli O157:H7	60.1	60.1	0.62	3e-08	27.46	914	P58356.1
81	RecName: Full=Sensor histidine kinase AruS [Pseudomonas aeruginosa PAO1]	Pseudomonas aeruginosa PAO1	59.7	59.7	0.45	4e-08	31.53	998	Q9HUI3.1
82	RecName: Full=Sensor histidine kinase ZraS [Klebsiella oxytoca]	Klebsiella oxytoca	58.9	58.9	0.45	4e-08	28.3	462	Q9APE0.1
83	RecName: Full=Sensor histidine kinase MtrB [Mycolicibacterium smegmatis MC2 155]	Mycolicibacterium smegmatis MC2 155	58.9	58.9	0.54	4e-08	28.67	553	A0QTK3.2
84	RecName: Full=Sensor protein SphS [Synechococcus elongatus PCC 7942 = FACHB-805]	Synechococcus elongatus PCC 7942 = FACHB-805	58.5	58.5	0.52	4e-08	28.62	413	P39664.2
85	RecName: Full=Sensor protein KdpD [Clostridium acetobutylicum ATCC 824]	Clostridium acetobutylicum ATCC 824	58.5	58.5	0.27	7e-08	26.15	900	P94608.2
86	RecName: Full=Sensory histidine kinase/phosphatase NtrB; AltName: Full=Nitrogen regulation protein NR(II); AltName: Full=Nitrogen regulator II; Short=NRII [Rhizobium leguminosarum bv. phaseoli]	Rhizobium leguminosarum bv. phaseoli	57.8	57.8	0.45	8e-08	28.81	383	P41503.1
87	RecName: Full=Nitrogen regulation protein NtrY homolog [Azospirillum brasilense]	Azospirillum brasilense	58.2	58.2	0.23	8e-08	30.83	777	P45675.2
88	RecName: Full=Sensor protein kinase PmrB [Pseudomonas aeruginosa PAO1]	Pseudomonas aeruginosa PAO1	57.8	57.8	0.54	8e-08	28.57	477	Q9HV31.1
89	RecName: Full=Adaptive-response sensory kinase SasA; AltName: Full=Sensor histidine kinase SasA [Crocosphaera subtropica ATCC 51142]	Crocosphaera subtropica ATCC 51142	57.4	57.4	0.44	9e-08	25	382	B1WYT4.1
90	RecName: Full=Sporulation kinase C [Bacillus subtilis subsp. subtilis str. 168]	Bacillus subtilis subsp. subtilis str. 168	57.8	57.8	0.46	9e-08	21.82	428	P39764.1
91	RecName: Full=Adaptive-response sensory kinase SasA; AltName: Full=Sensor histidine kinase SasA [Prochlorococcus marinus str. MIT 9303]	Prochlorococcus marinus str. MIT 9303	57.4	57.4	0.23	1e-07	31.53	370	A2C884.1
92	RecName: Full=Adaptive-response sensory kinase SasA; AltName: Full=Sensor histidine kinase SasA [Prochlorococcus marinus str. MIT 9313]	Prochlorococcus marinus str. MIT 9313	57	57	0.46	1e-07	24.55	370	Q7V6P7.1
93	RecName: Full=Sporulation kinase D; AltName: Full=Sensor histidine kinase D [Bacillus subtilis subsp. subtilis str. 168]	Bacillus subtilis subsp. subtilis str. 168	57.4	57.4	0.47	1e-07	22.27	506	O31671.1
94	RecName: Full=Sensor histidine kinase MtrB [Mycobacterium tuberculosis variant bovis AF2122/97]	Mycobacterium tuberculosis variant bovis AF2122/97	57.4	57.4	0.5	1e-07	27.09	567	P59963.1
95	RecName: Full=Sensor histidine kinase MtrB [Mycobacterium tuberculosis H37Rv]	Mycobacterium tuberculosis H37Rv	57.4	57.4	0.5	2e-07	27.09	567	P9WGK9.1
96	RecName: Full=Adaptive-response sensory kinase SasA; AltName: Full=Sensor histidine kinase SasA [Synechococcus sp. CC9902]	Synechococcus sp. CC9902	56.6	56.6	0.46	2e-07	28.02	383	Q3AYV8.1
97	RecName: Full=Sensor histidine kinase RegB; AltName: Full=Protein PrrB [Cereibacter sphaeroides 2.4.1]	Cereibacter sphaeroides 2.4.1	56.6	56.6	0.18	2e-07	37.23	462	Q3J6C1.1
98	RecName: Full=Putative sensor histidine kinase NtrY-like [Rickettsia felis URRWXCal2]	Rickettsia felis URRWXCal2	57	57	0.61	2e-07	24.37	599	Q4UMD4.1
99	RecName: Full=Methanogenesis regulatory histidine kinase FilI; AltName: Full=Acyl-homoserine-lactone synthase; Short=AHL synthase [Methanothrix harundinacea 6Ac]	Methanothrix harundinacea 6Ac	57	57	0.57	2e-07	24.37	886	E5KK10.1
100	RecName: Full=Nodulation protein V [Bradyrhizobium diazoefficiens USDA 110]	Bradyrhizobium diazoefficiens USDA 110	56.6	56.6	0.15	3e-07	43.66	889	P15939.1
BLASTP results used for RltA naming in this study
	Description	Scientific Name	Max Score	Total Score	Query Cover	E value	Per. ident	Acc. Len	Accession
1	RecName: Full=Transcriptional regulatory protein RstA [Escherichia coli K-12]	Escherichia coli K-12	205	205	1	1e-65	50.21	239	P52108.2
2	RecName: Full=Transcriptional regulatory protein WalR [Bacillus subtilis subsp. subtilis str. 168]	Bacillus subtilis subsp. subtilis str. 168	170	170	0.96	1e-51	40.89	235	P37478.1
3	RecName: Full=Transcriptional regulatory protein WalR [Staphylococcus aureus subsp. aureus JH9]	Staphylococcus aureus subsp. aureus JH9	170	170	0.96	1e-51	41.41	233	A5INQ9.1
4	RecName: Full=Transcriptional regulatory protein WalR [Staphylococcus epidermidis RP62A]	Staphylococcus epidermidis RP62A	167	167	0.96	7e-51	40.79	233	Q5HK18.1
5	RecName: Full=Transcriptional regulatory protein WalR [Staphylococcus haemolyticus JCSC1435]	Staphylococcus haemolyticus JCSC1435	166	166	0.96	3e-50	40.35	233	Q4LAJ9.1
6	RecName: Full=Transcriptional regulatory protein WalR [Staphylococcus saprophyticus subsp. saprophyticus ATCC 15305 = NCTC 7292]	Staphylococcus saprophyticus subsp. saprophyticus ATCC 15305 = NCTC 7292	164	164	0.96	1e-49	39.21	233	Q4A160.1
7	RecName: Full=Alkaline phosphatase synthesis transcriptional regulatory protein PhoP [Bacillus subtilis subsp. subtilis str. 168]	Bacillus subtilis subsp. subtilis str. 168	158	158	0.95	6e-47	39.21	240	P13792.4
8	RecName: Full=DNA-binding dual transcriptional regulator OmpR; AltName: Full=Transcriptional regulatory protein OmpR [Salmonella enterica subsp. enterica serovar Typhimurium str. SL1344]	Salmonella enterica subsp. enterica serovar Typhimurium str. SL1344	156	156	0.96	3e-46	38.94	239	A0A0H3NGY1.1
9	RecName: Full=Transcriptional regulatory protein GltR [Pseudomonas aeruginosa PAO1]	Pseudomonas aeruginosa PAO1	152	152	0.96	1e-44	41.33	242	G3XCY6.1
10	RecName: Full=Sensory transduction protein RegX3 [Mycobacterium tuberculosis variant bovis AF2122/97]	Mycobacterium tuberculosis variant bovis AF2122/97	150	150	0.96	4e-44	38.57	227	O07130.2
11	RecName: Full=Uncharacterized transcriptional regulatory protein YclJ [Bacillus subtilis subsp. subtilis str. 168]	Bacillus subtilis subsp. subtilis str. 168	149	149	0.96	1e-43	37.89	227	P94413.1
12	RecName: Full=DNA-binding response regulator MtrA [Mycolicibacterium smegmatis MC2 155]	Mycolicibacterium smegmatis MC2 155	147	147	0.95	4e-43	41.28	228	A0QTK2.1
13	RecName: Full=Transcriptional regulatory protein WalR [Streptococcus pneumoniae TIGR4]	Streptococcus pneumoniae TIGR4	147	147	0.99	5e-43	35.47	234	A0A0H2UQ68.1
14	RecName: Full=Sensory transduction protein RegX3 [Mycolicibacterium smegmatis MC2 155]	Mycolicibacterium smegmatis MC2 155	146	146	0.96	1e-42	37.95	228	Q9F868.1
15	RecName: Full=Probable transcriptional regulator ycf27; AltName: Full=OmpR-like protein [Porphyridium aerugineum]	Porphyridium aerugineum	147	147	0.96	1e-42	40.26	240	P28835.1
16	RecName: Full=Transcriptional regulatory protein CpxR [Escherichia coli K-12]	Escherichia coli K-12	146	146	0.99	2e-42	39.48	232	P0AE88.1
17	RecName: Full=Transcriptional regulatory protein YxdJ [Bacillus subtilis subsp. subtilis str. 168]	Bacillus subtilis subsp. subtilis str. 168	145	145	0.96	3e-42	34.38	229	P42421.1
18	RecName: Full=Probable transcriptional regulator ycf27; AltName: Full=OmpR-like protein [Guillardia theta]	Guillardia theta	145	145	0.96	5e-42	39.74	254	O78428.1
19	RecName: Full=Transcriptional regulatory protein BaeR [Escherichia coli K-12]	Escherichia coli K-12	144	144	0.95	1e-41	39.91	240	P69228.1
20	RecName: Full=DNA-binding response regulator MtrA [Mycobacterium avium subsp. paratuberculosis K-10]	Mycobacterium avium subsp. paratuberculosis K-10	143	143	0.95	2e-41	41.28	225	Q93CB8.2
21	RecName: Full=DNA-binding response regulator MtrA [Mycobacterium tuberculosis variant bovis AF2122/97]	Mycobacterium tuberculosis variant bovis AF2122/97	143	143	0.95	2e-41	41.28	228	P0A5Z5.2
22	RecName: Full=Uncharacterized transcriptional regulatory protein YvcP [Bacillus subtilis subsp. subtilis str. 168]	Bacillus subtilis subsp. subtilis str. 168	144	144	0.97	2e-41	36.21	237	O06978.1
23	RecName: Full=Transcriptional regulatory protein AruR [Pseudomonas aeruginosa PAO1]	Pseudomonas aeruginosa PAO1	144	144	0.97	2e-41	39.57	244	Q9HUI2.1
24	RecName: Full=Transcriptional regulatory protein CpxR; AltName: Full=Response regulator CpxR [Klebsiella pneumoniae subsp. pneumoniae HS11286]	Klebsiella pneumoniae subsp. pneumoniae HS11286	143	143	0.99	3e-41	39.06	232	A0A0H3GGB5.1
25	RecName: Full=Transcriptional regulatory protein CseB [Streptomyces avermitilis MA-4680 = NBRC 14893]	Streptomyces avermitilis MA-4680 = NBRC 14893	142	142	0.96	4e-41	39.48	235	Q82EB1.1
26	RecName: Full=DNA-binding response regulator MtrA [Mycobacterium leprae TN]	Mycobacterium leprae TN	142	142	0.95	6e-41	41.28	225	Q9CCJ2.2
27	RecName: Full=Transcriptional regulatory protein ResD [Bacillus subtilis subsp. subtilis str. 168]	Bacillus subtilis subsp. subtilis str. 168	141	141	0.98	2e-40	35.19	240	P35163.2
28	RecName: Full=Transcriptional regulatory protein AfsQ1 [Streptomyces coelicolor A3(2)]	Streptomyces coelicolor A3(2)	140	140	0.96	3e-40	42.99	225	Q04942.2
29	RecName: Full=Probable transcriptional regulator ycf27; AltName: Full=OmpR-like protein [Galdieria sulphuraria]	Galdieria sulphuraria	141	141	0.96	3e-40	39.57	255	P28257.1
30	RecName: Full=Regulatory protein VanR [Enterococcus faecium]	Enterococcus faecium	139	139	0.96	1e-39	35.24	231	Q06239.1
31	RecName: Full=Transcriptional regulatory protein CseB [Streptomyces coelicolor A3(2)]	Streptomyces coelicolor A3(2)	138	138	0.96	2e-39	38.96	234	Q9ZEP4.1
32	RecName: Full=Probable transcriptional regulator ycf27; AltName: Full=OmpR-like protein [Porphyra purpurea]	Porphyra purpurea	138	138	0.96	3e-39	37.99	243	P51358.1
33	RecName: Full=Probable transcriptional regulator ycf27; AltName: Full=OmpR-like protein [Cyanophora paradoxa]	Cyanophora paradoxa	138	138	0.97	3e-39	37.66	239	P48259.1
34	RecName: Full=Probable transcriptional regulator ycf27; AltName: Full=OmpR-like protein [Neopyropia yezoensis]	Neopyropia yezoensis	138	138	0.96	4e-39	37.99	243	Q1XDC9.2
35	RecName: Full=Transcriptional regulatory protein HprR; AltName: Full=Hydrogen peroxide response regulator [Escherichia coli K-12]	Escherichia coli K-12	137	137	0.96	5e-39	40.54	223	P76340.2
36	RecName: Full=Transcriptional regulatory protein SrrA; AltName: Full=Staphylococcal respiratory response protein A [Staphylococcus aureus subsp. aureus NCTC 8325]	Staphylococcus aureus subsp. aureus NCTC 8325	137	137	0.96	8e-39	32.75	241	Q2FY79.1
37	RecName: Full=Protein PetR [Rhodobacter capsulatus SB 1003]	Rhodobacter capsulatus SB 1003	135	135	0.96	3e-38	35.84	237	P31079.3
38	RecName: Full=Transcriptional regulatory protein CpxR homolog [Haemophilus influenzae Rd KW20]	Haemophilus influenzae Rd KW20	135	135	0.96	5e-38	37.95	227	P44895.1
39	RecName: Full=Response regulator ArlR [Staphylococcus haemolyticus JCSC1435]	Staphylococcus haemolyticus JCSC1435	133	133	0.97	2e-37	34.98	219	Q4L6C6.1
40	RecName: Full=Uncharacterized transcriptional regulatory protein YkoG [Bacillus subtilis subsp. subtilis str. 168]	Bacillus subtilis subsp. subtilis str. 168	132	132	0.95	3e-37	36.36	228	O34903.1
41	RecName: Full=Response regulator ArlR [Staphylococcus aureus subsp. aureus Mu50]	Staphylococcus aureus subsp. aureus Mu50	130	130	0.97	2e-36	34.98	219	P0C000.1
42	RecName: Full=Heme response regulator HssR [Staphylococcus haemolyticus JCSC1435]	Staphylococcus haemolyticus JCSC1435	129	129	0.96	1e-35	32.58	224	Q4L8L9.1
43	RecName: Full=Probable transcriptional regulator ycf27; AltName: Full=OmpR-like protein [Cyanidium caldarium]	Cyanidium caldarium	129	129	0.95	1e-35	35.22	249	Q9TLQ4.1
44	RecName: Full=DNA-binding dual master transcriptional regulator RpaA; AltName: Full=Regulator of phycobilisome-associated protein A; Short=RpaA [Synechocystis sp. PCC 6803 substr. Kazusa]	Synechocystis sp. PCC 6803 substr. Kazusa	128	128	1	3e-35	37.71	241	Q55890.1
45	RecName: Full=Response regulator MprA; AltName: Full=Mycobacterial persistence regulator A [Mycolicibacterium smegmatis MC2 155]	Mycolicibacterium smegmatis MC2 155	127	127	0.96	3e-35	39.29	230	A0R3I8.1
46	RecName: Full=Transcriptional regulatory protein ArsR [Helicobacter pylori 26695]	Helicobacter pylori 26695	127	127	0.96	3e-35	34.39	225	O24973.1
47	RecName: Full=DNA-binding dual master transcriptional regulator RpaA; AltName: Full=Regulator of phycobilisome-associated protein A; Short=RpaA [Synechococcus elongatus PCC 7942 = FACHB-805]	Synechococcus elongatus PCC 7942 = FACHB-805	127	127	0.97	4e-35	38.53	249	Q31S42.2
48	RecName: Full=Heme response regulator HssR [Staphylococcus epidermidis RP62A]	Staphylococcus epidermidis RP62A	127	127	0.96	5e-35	32.13	224	Q5HLN2.1
49	RecName: Full=Transcriptional regulatory protein ChvI [Agrobacterium tumefaciens]	Agrobacterium tumefaciens	127	127	0.99	8e-35	34.44	241	Q07783.1
50	RecName: Full=Transcriptional activator protein IrlR [Burkholderia pseudomallei 1026b]	Burkholderia pseudomallei 1026b	126	126	0.96	9e-35	37.56	229	I1WSZ4.1
51	RecName: Full=Sensory transduction protein RegX3 [Mycobacterium leprae TN]	Mycobacterium leprae TN	125	125	0.82	1e-34	39.06	198	P54884.1
52	RecName: Full=Response regulator ArlR [Staphylococcus saprophyticus subsp. saprophyticus ATCC 15305 = NCTC 7292]	Staphylococcus saprophyticus subsp. saprophyticus ATCC 15305 = NCTC 7292	125	125	0.96	1e-34	36.04	220	Q49XM7.1
53	RecName: Full=Transcriptional activator protein CzcR [Cupriavidus metallidurans CH34]	Cupriavidus metallidurans CH34	125	125	0.96	2e-34	36.2	225	Q44006.1
54	RecName: Full=Phosphate regulon transcriptional regulatory protein PhoB [Haemophilus influenzae Rd KW20]	Haemophilus influenzae Rd KW20	125	125	0.96	2e-34	33.48	231	P45189.1
55	RecName: Full=Heme response regulator HssR [Staphylococcus epidermidis ATCC 12228]	Staphylococcus epidermidis ATCC 12228	125	125	0.96	2e-34	32.13	224	Q8CN92.1
56	RecName: Full=Transcriptional regulatory protein ChvI [Sinorhizobium meliloti 1021]	Sinorhizobium meliloti 1021	125	125	0.99	2e-34	33.75	240	P50350.1
57	RecName: Full=Response regulator MprA; AltName: Full=Mycobacterial persistence regulator A [Mycobacterium avium 104]	Mycobacterium avium 104	125	125	0.96	3e-34	38.84	228	A0QBQ9.1
58	RecName: Full=Transcriptional regulatory protein CreB [Escherichia coli K-12]	Escherichia coli K-12	125	125	0.95	3e-34	32.88	229	P08368.1
59	RecName: Full=Uncharacterized transcriptional regulatory protein YcbL [Bacillus subtilis subsp. subtilis str. 168]	Bacillus subtilis subsp. subtilis str. 168	125	125	0.94	3e-34	31.22	226	P42244.3
60	RecName: Full=Response regulator MprA; AltName: Full=Mycobacterial persistence regulator A [Mycobacterium tuberculosis variant bovis BCG str. Pasteur 1173P2]	Mycobacterium tuberculosis variant bovis BCG str. Pasteur 1173P2	125	125	0.96	4e-34	38.39	230	A1KHB7.1
61	RecName: Full=Response regulator ArlR [Staphylococcus epidermidis RP62A]	Staphylococcus epidermidis RP62A	124	124	0.97	5e-34	34.98	219	Q5HPC3.1
62	RecName: Full=Response regulator ArlR [Staphylococcus epidermidis ATCC 12228]	Staphylococcus epidermidis ATCC 12228	124	124	0.97	5e-34	34.98	219	Q8CP82.1
63	RecName: Full=Response regulator MprA; AltName: Full=Mycobacterial persistence regulator A [Mycolicibacterium vanbaalenii PYR-1]	Mycolicibacterium vanbaalenii PYR-1	124	124	0.96	5e-34	38.67	231	A1TEL7.1
64	RecName: Full=Response regulator ArlR [Staphylococcus aureus subsp. aureus N315]	Staphylococcus aureus subsp. aureus N315	123	123	0.97	9e-34	34.08	214	Q99U73.2
65	RecName: Full=Response regulator MprA; AltName: Full=Mycobacterial persistence regulator A [Mycobacterium ulcerans Agy99]	Mycobacterium ulcerans Agy99	123	123	0.96	1e-33	39.04	232	A0PWB4.1
66	RecName: Full=Response regulator MprA; AltName: Full=Mycobacterial persistence regulator A [Mycobacterium sp. KMS]	Mycobacterium sp. KMS	123	123	0.96	2e-33	38.39	230	A1UL70.1
67	RecName: Full=Response regulator MprA; AltName: Full=Mycobacterial persistence regulator A [Mycobacterium tuberculosis H37Ra]	Mycobacterium tuberculosis H37Ra	122	122	0.96	3e-33	37.95	230	A5U123.1
68	RecName: Full=Transcriptional regulatory protein CssR [Bacillus subtilis subsp. subtilis str. 168]	Bacillus subtilis subsp. subtilis str. 168	122	122	0.95	4e-33	33.78	225	O32192.1
69	RecName: Full=Sensory transduction protein BceR [Halalkalibacterium halodurans C-125]	Halalkalibacterium halodurans C-125	122	122	0.96	4e-33	32.74	231	Q9K621.1
70	RecName: Full=Transcriptional regulatory protein ChvI [Sinorhizobium fredii NGR234]	Sinorhizobium fredii NGR234	122	122	0.99	4e-33	33.61	241	P50351.2
71	RecName: Full=Alkaline phosphatase synthesis transcriptional regulatory protein SphR [Synechococcus elongatus PCC 7942 = FACHB-805]	Synechococcus elongatus PCC 7942 = FACHB-805	122	122	0.95	5e-33	35.81	257	P39663.1
72	RecName: Full=Heme response regulator HssR [Staphylococcus aureus subsp. aureus JH9]	Staphylococcus aureus subsp. aureus JH9	122	122	0.96	5e-33	31.22	224	A5IVE2.1
73	RecName: Full=Heme response regulator HssR [Staphylococcus aureus RF122]	Staphylococcus aureus RF122	121	121	0.96	5e-33	31.22	224	Q2YZ24.1
74	RecName: Full=Heme response regulator HssR [Staphylococcus aureus subsp. aureus MRSA252]	Staphylococcus aureus subsp. aureus MRSA252	121	121	0.96	6e-33	31.22	224	Q6GE73.1
75	RecName: Full=Aerobic respiration control protein ArcA; AltName: Full=Dye resistance protein [Escherichia coli K-12]	Escherichia coli K-12	122	122	0.96	7e-33	31.72	238	P0A9Q1.1
76	RecName: Full=Heme response regulator HssR [Staphylococcus aureus subsp. aureus str. Newman]	Staphylococcus aureus subsp. aureus str. Newman	120	120	0.96	1e-32	31.22	224	A6QJK3.1
77	RecName: Full=Response regulator protein GraR; AltName: Full=Glycopeptide resistance-associated protein R [Staphylococcus saprophyticus subsp. saprophyticus ATCC 15305 = NCTC 7292]	Staphylococcus saprophyticus subsp. saprophyticus ATCC 15305 = NCTC 7292	120	120	0.96	2e-32	32.58	224	Q49VK3.1
78	RecName: Full=Transcriptional regulatory protein RprY [Bacteroides fragilis YCH46]	Bacteroides fragilis YCH46	119	119	0.95	1e-31	36.04	236	Q9AE24.2
79	RecName: Full=Probable transcriptional regulatory protein SYNPCC7002_A0851 [Picosynechococcus sp. PCC 7002]	Picosynechococcus sp. PCC 7002	119	119	0.96	1e-31	33.48	251	P32040.2
80	RecName: Full=Transcriptional regulatory protein PrrA [Mycobacterium tuberculosis variant bovis AF2122/97]	Mycobacterium tuberculosis variant bovis AF2122/97	118	118	0.87	1e-31	37.62	233	P0A5Z7.1
81	RecName: Full=Response regulator SaeR [Staphylococcus epidermidis RP62A]	Staphylococcus epidermidis RP62A	117	117	0.98	2e-31	30.57	229	Q5HR28.1
82	RecName: Full=Response regulator protein GraR; AltName: Full=Glycopeptide resistance-associated protein R [Staphylococcus aureus subsp. aureus Mu50]	Staphylococcus aureus subsp. aureus Mu50	117	117	0.95	2e-31	32.73	224	Q932F1.1
83	RecName: Full=Transcriptional regulatory protein PrrA [Mycobacterium leprae TN]	Mycobacterium leprae TN	117	117	0.87	2e-31	37.62	233	Q50136.2
84	RecName: Full=Transcriptional regulatory protein PcoR [Escherichia coli]	Escherichia coli	117	117	0.97	3e-31	36.16	226	Q47456.1
85	RecName: Full=Response regulator protein GraR; AltName: Full=Glycopeptide resistance-associated protein R [Staphylococcus aureus RF122]	Staphylococcus aureus RF122	117	117	0.95	3e-31	32.73	224	Q2YSS2.1
86	RecName: Full=Response regulator protein GraR; AltName: Full=Glycopeptide resistance-associated protein R [Staphylococcus epidermidis RP62A]	Staphylococcus epidermidis RP62A	117	117	0.95	4e-31	31.82	224	Q5HR81.1
87	RecName: Full=Response regulator protein GraR; AltName: Full=Glycopeptide resistance-associated protein R [Staphylococcus aureus subsp. aureus str. Newman]	Staphylococcus aureus subsp. aureus str. Newman	116	116	0.95	4e-31	32.27	224	A6QEW8.1
88	RecName: Full=Phosphate regulon transcriptional regulatory protein PhoB [Sinorhizobium meliloti 1021]	Sinorhizobium meliloti 1021	117	117	0.96	5e-31	35.27	227	Q52990.1
89	RecName: Full=Response regulator protein GraR; AltName: Full=Glycopeptide resistance-associated protein R [Staphylococcus aureus subsp. aureus JH9]	Staphylococcus aureus subsp. aureus JH9	116	116	0.95	5e-31	32.27	224	A5IQL2.1
90	RecName: Full=TorCAD operon transcriptional regulatory protein TorR [Escherichia coli O157:H7]	Escherichia coli O157:H7	116	116	0.96	6e-31	33.92	230	P58357.1
91	RecName: Full=Response regulator protein GraR; AltName: Full=Glycopeptide resistance-associated protein R [Staphylococcus aureus subsp. aureus MRSA252]	Staphylococcus aureus subsp. aureus MRSA252	116	116	0.95	6e-31	32.73	224	Q6GJ11.1
92	RecName: Full=Aerobic respiration control protein ArcA homolog [Haemophilus influenzae Rd KW20]	Haemophilus influenzae Rd KW20	116	116	0.96	1e-30	29.65	236	P44918.1
93	RecName: Full=Sensory transduction protein BceR [Bacillus subtilis subsp. subtilis str. 168]	Bacillus subtilis subsp. subtilis str. 168	115	115	0.96	1e-30	32.29	231	O34951.1
94	RecName: Full=Heme response regulator HssR [Staphylococcus saprophyticus subsp. saprophyticus ATCC 15305 = NCTC 7292]	Staphylococcus saprophyticus subsp. saprophyticus ATCC 15305 = NCTC 7292	115	115	0.96	1e-30	28.96	224	Q49ZT8.1
95	RecName: Full=Uncharacterized transcriptional regulatory protein YrkP [Bacillus subtilis subsp. subtilis str. 168]	Bacillus subtilis subsp. subtilis str. 168	115	115	0.96	2e-30	33.33	231	P54443.1
96	RecName: Full=Response regulator protein GraR; AltName: Full=Glycopeptide resistance-associated protein R [Staphylococcus haemolyticus JCSC1435]	Staphylococcus haemolyticus JCSC1435	115	115	0.95	2e-30	31.82	224	Q4L481.1
97	RecName: Full=Transcriptional regulatory protein KdpE [Mycobacterium tuberculosis CDC1551]	Mycobacterium tuberculosis CDC1551	114	114	0.97	6e-30	32.89	226	P9WGN0.1
98	RecName: Full=Response regulator SaeR; AltName: Full=Staphylococcus exoprotein expression protein R [Staphylococcus aureus subsp. aureus USA300]	Staphylococcus aureus subsp. aureus USA300	114	114	0.98	7e-30	28.51	228	Q2FIT4.1
99	RecName: Full=Phosphate regulon transcriptional regulatory protein PhoB [Klebsiella pneumoniae]	Klebsiella pneumoniae	113	113	0.96	8e-30	32.59	229	P45605.1
100	RecName: Full=TorCAD operon transcriptional regulatory protein TorR [Escherichia coli K-12]	Escherichia coli K-12	113	113	0.96	1e-29	33.48	230	P38684.2
